# Supplementary material for: Surviving without oxygen involves major tissue specific changes in the proteome of crucian carp (Carassius carassius)
Source: PeerJ. 2023 Mar 8;11:e14890. doi: 10.7717/peerj.14890 (PMC10007964; doi:10.7717/peerj.14890)
Supplement: File S2 — Label-free quantitation, data processing, statistical analyses and complete list of significant proteins in heart tissue. [file peerj-11-14890-s002.xlsx]

## Sheet: PEAKS_LFQ
Output from label-free quantitation in PEAKS +
Duplicated protein groups were removed.
Protein Group	Protein ID	Accession	Significance	Coverage (%)	#Peptides	#Unique	PTM	Sample N3 Area	Sample N4 Area	Sample N5 Area	Sample N6 Area	Sample N7 Area	Sample A9 Area	Sample A10 Area	Sample A11 Area	Sample A12 Area	Sample A13 Area	Sample R16 Area	Sample R17 Area	Sample R18 Area	Sample R19 Area	Sample R20 Area	Sample N3 Area (top-3 peptides)	Sample N4 Area (top-3 peptides)	Sample N5 Area (top-3 peptides)	Sample N6 Area (top-3 peptides)	Sample N7 Area (top-3 peptides)	Sample A9 Area (top-3 peptides)	Sample A10 Area (top-3 peptides)	Sample A11 Area (top-3 peptides)	Sample A12 Area (top-3 peptides)	Sample A13 Area (top-3 peptides)	Sample R16 Area (top-3 peptides)	Sample R17 Area (top-3 peptides)	Sample R18 Area (top-3 peptides)	Sample R19 Area (top-3 peptides)	Sample R20 Area (top-3 peptides)	H_Normoxia Area	H_Anoxia Area	H_Reoxygenation Area	H_Normoxia Area (top-3 peptides)	H_Anoxia Area (top-3 peptides)	H_Reoxygenation Area (top-3 peptides)	Avg. Mass	Description
1	34	XP_026127115.1	19.44	27	498	498	Carbamidomethylation; Oxidation (M)	5658100000	6391100000	5714200000	6016200000	6364300000	4680800000	6200800000	5753400000	5836800000	4634500000	6169600000	7681400000	6118600000	5845100000	7230800000	250140000	304350000	157680000	251460000	260600000	297610000	295760000	252700000	283870000	290250000	306860000	336270000	354790000	353610000	314470000	6424400000	5818500000	6979000000	244850000	284040000	333200000	3091390	titin isoform X29 [Carassius auratus]
2	35	XP_026074707.1	3.96	23	432	432	Carbamidomethylation; Oxidation (M)	2360000000	3503600000	3712500000	3362500000	3299000000	2109400000	4916500000	4205200000	4152300000	2349400000	3202300000	5652600000	3164500000	2888000000	4059400000	122620000	138460000	165830000	130640000	136080000	123430000	197620000	174790000	863110000	99489000	112940000	163480000	124920000	100790000	131840000	3545300000	3926200000	4072600000	141310000	291690000	126800000	3190230	titin-like isoform X49 [Carassius auratus]
3	184	XP_026140663.1	11.04	22	48	48	Carbamidomethylation; Acetylation (Protein N-term); Oxidation (M)	52092000000	51005000000	48727000000	49112000000	51043000000	47330000000	50796000000	48839000000	47788000000	47119000000	47766000000	50023000000	47661000000	48178000000	49489000000	14206000000	14037000000	13332000000	13716000000	14056000000	13660000000	12859000000	13253000000	13056000000	13569000000	13916000000	13709000000	13396000000	13397000000	13986000000	50427000000	48414000000	48657000000	13869000000	13279000000	13681000000	223850	myosin-7-like [Carassius auratus]
4	2	XP_026052290.1	9.49	1	1	1		49788000	50727000	68064000	50797000	39561000	47537000	60226000	47360000	41349000	55462000	34932000	39684000	50239000	42340000	40826000	49788000	50727000	68064000	50797000	39561000	47537000	60226000	47360000	41349000	55462000	34932000	39684000	50239000	42340000	40826000	51787000	50387000	41604000	51787000	50387000	41604000	282453	spectrin alpha chain non-erythrocytic 1 isoform X5 [Carassius auratus]
5	3	XP_026052286.1	8.93	1	1	1		16476000	21458000	29022000	23265000	15298000	23063000	0	24988000	23072000	30261000	22626000	27307000	32841000	31767000	28654000	16476000	21458000	29022000	23265000	15298000	23063000	0	24988000	23072000	30261000	22626000	27307000	32841000	31767000	28654000	21104000	25346000	28639000	21104000	25346000	28639000	287810	spectrin alpha chain non-erythrocytic 1 isoform X1 [Carassius auratus]
6	273	XP_026140642.1	0.86	5	7	7		1503200	126980000	27420000	25634000	8104200	2745300	1050200	12694000	15084000	18543000	19518000	36138000	6498700	0	39861000	1461500	97425000	15878000	17540000	5465600	0	0	9399300	10407000	12255000	13501000	29456000	3999000	0	29028000	69767000	20392000	34559000	56747000	14616000	27373000	223380	myosin-7 isoform X1 [Carassius auratus]
7	294	XP_026062395.1	34	1	1	1	Oxidation (M)	4782900000	4584400000	4615400000	4447300000	4544600000	4212100000	4387700000	4316400000	4201200000	3477100000	3719500000	3990700000	3626500000	3762900000	3968500000	4658900000	4462400000	4464200000	4320500000	4432600000	4102100000	4284700000	4246900000	4102400000	3424200000	3665800000	3911600000	3571400000	3667200000	3916400000	4594900000	4126000000	3831200000	4467700000	4032100000	3746500000	223610	myosin-7-like [Carassius auratus]
8	150	XP_026102380.1	17.36	3	4	4		69419000	81393000	129860000	92336000	61024000	102480000	123930000	103000000	78742000	110560000	58925000	67253000	76007000	71522000	71399000	56009000	69621000	117500000	80036000	48881000	86424000	103500000	88330000	68036000	88098000	49602000	55758000	69050000	64771000	64384000	89178000	104080000	69021000	76781000	87218000	60713000	185491	LOW QUALITY PROTEIN: spectrin alpha chain non-erythrocytic 1-like [Carassius auratus]
10	216	XP_026130644.1	8.77	13	21	21	Carbamidomethylation; Acetylation (Protein N-term)	355750000	355610000	595030000	432840000	395370000	440810000	547500000	478280000	368750000	564690000	405640000	428330000	540900000	459360000	385260000	123880000	110590000	151820000	147300000	143670000	153730000	203920000	183930000	122560000	225340000	142070000	168410000	174110000	188180000	128770000	443060000	504610000	472250000	148530000	183660000	175960000	272283	spectrin beta chain non-erythrocytic 1-like isoform X2 [Carassius auratus]
11	524	XP_026057520.1	0.12	1	3	3		47345000	82379000	92442000	67679000	70497000	82844000	117070000	66154000	52691000	34274000	50248000	53982000	64404000	101560000	79554000	47345000	75431000	83193000	60305000	62997000	82844000	105970000	62925000	48762000	33296000	47278000	51412000	58965000	93317000	73288000	74303000	72364000	69949000	66535000	67555000	64852000	448366	uncharacterized protein LOC113042719 [Carassius auratus]
12	111	XP_026115973.1	6.28	28	18	18	Carbamidomethylation; Acetylation (Protein N-term); Oxidation (M)	1301200000	1470000000	1687800000	1541600000	1526800000	1419700000	1722200000	1923600000	1385100000	1727000000	1592200000	1706700000	1459300000	1724100000	1053100000	640100000	617260000	662990000	683890000	690710000	666810000	777660000	958990000	670300000	748020000	740850000	803400000	569100000	738960000	468100000	1630200000	1749100000	1580100000	661070000	780330000	669940000	103258	alpha-actinin-2-like isoform X2 [Carassius auratus]
13	188	XP_026071195.1	20.11	2	1	1		0	0	0	19563000	0	52630000	68841000	81011000	55503000	67842000	15119000	13754000	20545000	1375100	21830000	0	0	0	19563000	0	52630000	68841000	81011000	55503000	67842000	15119000	13754000	20545000	1375100	21830000	19563000	65165000	14525000	19563000	65165000	14525000	140918	myosin-binding protein C cardiac-type-like isoform X8 [Carassius auratus]
14	198	XP_026071189.1	13.03	2	1	1		0	3624300	0	0	5851100	0	0	853830	0	0	0	0	0	2900100	1716900	0	3624300	0	0	5851100	0	0	853830	0	0	0	0	0	2900100	1716900	4737700	853830	2308500	4737700	853830	2308500	144845	myosin-binding protein C cardiac-type-like isoform X2 [Carassius auratus]
15	367	XP_026146609.1	9.89	27	63	63	Carbamidomethylation; Oxidation (M)	1128300000	711960000	1749200000	530120000	380000000	1650000000	3965200000	1083300000	1545400000	2064800000	1320000000	647820000	3289100000	2577500000	708420000	205270000	158830000	303870000	116920000	81332000	313870000	609120000	204260000	277700000	369430000	253350000	149760000	488530000	364070000	128620000	1007400000	2140400000	1837500000	178110000	354880000	279030000	386374	LOW QUALITY PROTEIN: apolipoprotein B-100-like [Carassius auratus]
16	237	XP_026053868.1	19.2	1	1	1		0	418170000	0	0	0	1285900000	363520000	845980000	283280000	358780000	6971100	3207200	9526400	0	200220000	0	418170000	0	0	0	1285900000	363520000	845980000	283280000	358780000	6971100	3207200	9526400	0	200220000	418170000	627500000	54982000	418170000	627500000	54982000	147332	vitellogenin-like [Carassius auratus]
17	114	XP_026141424.1	9.24	20	14	14	Carbamidomethylation; Oxidation (M)	1447500000	1389400000	1720400000	1438200000	1418100000	1144400000	1856800000	2092700000	1837200000	1685800000	1469700000	1207200000	1370900000	1554500000	973090000	734110000	674920000	776410000	723710000	736610000	630520000	942770000	1074100000	867370000	907760000	784750000	661840000	684650000	636930000	510460000	1556400000	1774800000	1380000000	775440000	928690000	710570000	103476	alpha-actinin-2 isoform X1 [Carassius auratus]
18	242	XP_026077457.1	7.69	2	3	3	Carbamidomethylation	17140000	18478000	33640000	21464000	18919000	20939000	41527000	31762000	21662000	44239000	23112000	29356000	36281000	29230000	25579000	17140000	18478000	33640000	21464000	18919000	20939000	41527000	31762000	21662000	44239000	23112000	29356000	36281000	29230000	25579000	23157000	33881000	28711000	23157000	33881000	28711000	270436	spectrin beta chain non-erythrocytic 1 isoform X2 [Carassius auratus]
19	219	XP_026053866.1	8.67	3	3	3	Oxidation (M)	0	162140000	1246700	0	0	689220000	141160000	540580000	145830000	182100000	0	0	0	0	52766000	0	151840000	1246700	0	0	594850000	121370000	442690000	121100000	166810000	0	0	0	0	50907000	132340000	340540000	52766000	122030000	290120000	50907000	146409	vitellogenin-like [Carassius auratus]
20	213	XP_026053867.1	69.89	1	1	1		0	491400	0	0	0	50546000	11362000	24311000	0	8496900	0	0	0	0	0	0	491400	0	0	0	50546000	11362000	24311000	0	8496900	0	0	0	0	0	491400	23679000	0	491400	23679000	0	147462	vitellogenin-like [Carassius auratus]
21	305	XP_026141714.1	6.91	18	26	26	Carbamidomethylation	325350000	399610000	563160000	467800000	347770000	421930000	616230000	518220000	391810000	534220000	392960000	496340000	532000000	507400000	430950000	106810000	91584000	120230000	106410000	107160000	102220000	186700000	146610000	88807000	104180000	114600000	179870000	104520000	148100000	122550000	453930000	536710000	492930000	130020000	157290000	145110000	273275	spectrin beta chain erythrocytic-like isoform X1 [Carassius auratus]
22	194	XP_026124084.1	29.23	8	11	11	Carbamidomethylation; Acetylation (Protein N-term)	421280000	474010000	431400000	412030000	432870000	354230000	330690000	390850000	395140000	333540000	341040000	410470000	320600000	323160000	382680000	279670000	307270000	272650000	273720000	287210000	233760000	213160000	238100000	242600000	211200000	208660000	283520000	194890000	188640000	228380000	442240000	368090000	362260000	284100000	229210000	221150000	183020	M-protein striated muscle-like isoform X3 [Carassius auratus]
23	406	XP_026097418.1	18.27	1	2	2	Carbamidomethylation	2557400000	2633100000	2315900000	2650100000	2809100000	2231800000	2809900000	2496500000	2698900000	2656200000	2941900000	3088600000	3056400000	2835400000	3632400000	2217700000	2353600000	2078700000	2324900000	2467200000	2032000000	2458600000	2238700000	2401900000	2423000000	2634700000	2750500000	2830700000	2580800000	3331700000	2593100000	2578600000	3110900000	2288400000	2310900000	2825700000	223343	myosin-7-like [Carassius auratus]
24	146	XP_026122785.1	20.25	42	31	31	Carbamidomethylation; Oxidation (M)	3513500000	4146500000	4670400000	3733400000	2835700000	6330200000	6338700000	7212700000	4824900000	8329700000	4602900000	6114600000	5668400000	6531100000	3855600000	1346300000	1433500000	1774000000	1286600000	988520000	2075100000	2437500000	2460900000	1794600000	2793300000	1685300000	2084700000	1897500000	2142000000	1384800000	4016200000	6753200000	5406100000	1365800000	2312300000	1838900000	96799	glycogen phosphorylase muscle form-like [Carassius auratus]
25	243	XP_026053864.1	22.31	1	2	2		0	12281000	0	0	0	159510000	16463000	171790000	14035000	36049000	0	0	0	0	4346600	0	12281000	0	0	0	120490000	15208000	140590000	14035000	22824000	0	0	0	0	4346600	12281000	85039000	4346600	12281000	62630000	4346600	147633	vitellogenin-like [Carassius auratus]
26	248	XP_026053863.1	12.98	4	6	6		5620800	70213000	0	0	0	511000000	119310000	421400000	84509000	133120000	0	0	0	16374000	20526000	5620800	61076000	0	0	0	333640000	103390000	288700000	73907000	92034000	0	0	0	16374000	20526000	67287000	275920000	26882000	58150000	181360000	26882000	147911	vitellogenin-like [Carassius auratus]
27	89	XP_026118623.1	1.44	8	2	2	Carbamidomethylation; Oxidation (M)	1864400000	2019800000	1808800000	1404700000	1430400000	873360000	2096400000	2257600000	2089300000	2235900000	1533700000	1958900000	1882000000	2434700000	1755000000	1134600000	1212100000	1075600000	738070000	785790000	410360000	1263600000	1397700000	1303000000	1338700000	907450000	1161900000	991160000	1374200000	1025700000	1710800000	1917600000	1918000000	989230000	1142700000	1092100000	42007	actin alpha skeletal muscle 2-like [Carassius auratus]
28	282	XP_026074967.1	2.9	15	21	21	Carbamidomethylation; Oxidation (M)	369980000	424490000	593740000	475350000	313470000	478890000	615220000	429460000	405480000	481260000	398050000	458370000	475660000	382940000	395010000	197260000	197880000	227840000	210380000	126330000	235470000	279220000	194510000	168850000	223560000	192210000	235760000	210160000	147350000	183420000	441710000	488230000	432730000	191940000	220320000	193780000	270921	talin-1-like isoform X2 [Carassius auratus]
29	133	XP_026115964.1	10.6	38	31	31	Carbamidomethylation	765720000	980110000	1192200000	885840000	616980000	1191600000	1164900000	1280800000	1007700000	1500800000	810920000	1042500000	1071200000	1190100000	750200000	260050000	317790000	425260000	309850000	237090000	406220000	436690000	411740000	336760000	488620000	303390000	383020000	402650000	418740000	296120000	897250000	1264100000	985110000	310010000	416000000	360780000	97008	glycogen phosphorylase brain form-like [Carassius auratus]
30	106	XP_026106796.1	8.49	9	3	3	Oxidation (M)	2503200000	2546600000	2798400000	2628800000	2548100000	2434100000	2973500000	2589500000	2600700000	2534100000	2403500000	2483700000	2302700000	2356300000	2488200000	2123400000	2277200000	2562500000	2374700000	2202200000	2107700000	2590500000	2286400000	2329600000	2072400000	2024800000	2044600000	2114000000	2227400000	2214500000	2605100000	2629700000	2430500000	2308000000	2278700000	2125100000	55098	ATP synthase subunit beta mitochondrial-like [Carassius auratus]
31	293	XP_026128941.1	5.74	7	12	12	Carbamidomethylation; Oxidation (M)	80772000	105450000	162640000	130420000	81591000	113430000	141820000	112890000	104910000	134580000	95936000	98124000	120190000	105500000	97973000	58666000	73511000	118500000	77863000	48010000	80041000	90761000	73539000	63594000	77391000	53126000	67049000	79492000	68551000	58364000	115060000	130270000	110060000	75310000	77065000	65316000	271171	talin-1 isoform X4 [Carassius auratus]
32	96	XP_026132670.1	2.15	3	1	1		639700	2625200	27216000	12896000	1037200	5111300	3632200	918920	56413000	3514800	0	0	2173700	3938400	1746800	639700	2625200	27216000	12896000	1037200	5111300	3632200	918920	56413000	3514800	0	0	2173700	3938400	1746800	11315000	15936000	2619600	11315000	15936000	2619600	41995	actin aortic smooth muscle [Carassius auratus]
33	286	XP_026097334.1	9.57	44	67	67	Carbamidomethylation	1427600000	1572700000	1791100000	1591600000	1909700000	1281800000	1223900000	1584700000	1584900000	1551800000	1501800000	1806900000	1344300000	1249700000	1910700000	382060000	414470000	414250000	415300000	448010000	322370000	336930000	417200000	367370000	409000000	342470000	421590000	335300000	303950000	422660000	1819000000	1536000000	1713600000	414820000	370570000	365200000	220000	nebulin-like [Carassius auratus]
34	112	XP_026142749.1	20.37	2	2	2		114620000	140130000	144140000	120420000	108620000	124750000	150920000	156990000	128520000	118800000	89960000	102970000	113390000	107610000	90187000	105790000	130850000	131450000	111310000	101100000	117410000	150920000	149320000	121530000	112790000	84935000	97780000	105040000	101080000	90187000	125590000	137400000	102080000	116100000	130390000	95805000	58233	pyruvate kinase PKM-like isoform X5 [Carassius auratus]
35	135	XP_026086230.1	3.47	2	1	1	Carbamidomethylation	0	20897000	18789000	15249000	0	14553000	24644000	29036000	20759000	18689000	16034000	15625000	19963000	20863000	14305000	0	20897000	18789000	15249000	0	14553000	24644000	29036000	20759000	18689000	16034000	15625000	19963000	20863000	14305000	18312000	21536000	17358000	18312000	21536000	17358000	58342	pyruvate kinase PKM-like isoform X1 [Carassius auratus]
36	405	XP_026058938.1	17.09	15	24	24	Carbamidomethylation	584810000	852690000	894790000	535570000	636540000	546890000	460380000	449330000	530460000	502970000	512460000	755110000	447260000	510950000	621150000	239610000	321310000	312470000	214490000	274550000	208220000	192690000	165400000	200010000	190200000	233130000	319590000	176600000	168980000	238650000	715730000	532830000	658520000	272490000	191300000	227390000	289843	filamin-C-like [Carassius auratus]
37	92	XP_026079778.1	5.97	8	1	1	Oxidation (M)	505950000	758880000	805480000	647090000	280770000	526260000	840700000	798060000	690020000	745540000	570160000	539860000	724090000	614500000	528170000	497650000	744830000	790960000	635940000	277980000	516380000	825050000	784240000	676630000	730810000	559870000	532290000	708630000	603420000	519450000	599630000	720120000	595360000	589470000	706620000	584730000	41975	actin alpha skeletal muscle 2-like [Carassius auratus]
38	104	XP_026076820.1	10.08	5	1	1	Oxidation (M)	152450000	183430000	258700000	202760000	180590000	174620000	268320000	195270000	224080000	252050000	236820000	200570000	286600000	300020000	292560000	152450000	183430000	258700000	202760000	180590000	174620000	268320000	195270000	224080000	252050000	236820000	200570000	286600000	300020000	292560000	195590000	222870000	263310000	195590000	222870000	263310000	55165	ATP synthase subunit beta mitochondrial [Carassius auratus]
39	94	XP_026134246.1	10.25	8	1	1	Oxidation (M)	625970000	705690000	701060000	603550000	508700000	345520000	575950000	476910000	517360000	514530000	434640000	459040000	572770000	596090000	612370000	591250000	669530000	667960000	570180000	488190000	332100000	553750000	456710000	489650000	491130000	411250000	452530000	544510000	558920000	586790000	628990000	490900000	540080000	597420000	466540000	511760000	41975	actin alpha skeletal muscle 2-like [Carassius auratus]
40	350	XP_026085187.1	0.63	7	10	10		30102000	58942000	76587000	83956000	38506000	49560000	57380000	60132000	51666000	93480000	51983000	48946000	89662000	92815000	60770000	23189000	45560000	60214000	59443000	31282000	35879000	46601000	42058000	42311000	59311000	41407000	31971000	66077000	55433000	45895000	65677000	72958000	77549000	46385000	46964000	50691000	272906	spectrin beta chain erythrocytic-like isoform X1 [Carassius auratus]
41	323	XP_026123183.1	13.26	24	23	23	Carbamidomethylation	681150000	803470000	707640000	664430000	630550000	626710000	724130000	637670000	679880000	697210000	725920000	835700000	738860000	679140000	778990000	413490000	477080000	420930000	405430000	370900000	359450000	466090000	389490000	401610000	380770000	419640000	462800000	483350000	458390000	503790000	711420000	682470000	789790000	419470000	402310000	468240000	137554	myosin-binding protein C cardiac-type-like isoform X6 [Carassius auratus]
42	173	XP_026134409.1	17.58	17	12	12	Carbamidomethylation; Acetylation (Protein N-term)	524190000	533810000	484660000	549150000	565570000	415220000	468620000	455260000	507380000	508080000	497310000	550920000	421770000	437550000	514040000	307350000	322680000	292220000	337780000	348670000	258610000	282660000	259320000	298710000	267780000	286310000	312990000	250970000	252620000	306610000	537340000	479520000	489370000	321740000	273990000	281900000	102337	hexokinase-1-like [Carassius auratus]
43	590	XP_026136890.1	1.19	10	53	53	Carbamidomethylation	1207900000	1527700000	2386000000	2075300000	1419800000	1723400000	2159700000	1845700000	1668800000	1662300000	1365200000	1497200000	1880700000	1668300000	1710500000	296200000	382220000	809920000	662860000	424010000	540510000	680320000	591770000	531760000	432300000	399780000	378940000	654960000	577280000	602740000	1845800000	1891200000	1697000000	583180000	555330000	545380000	701646	neuroblast differentiation-associated protein AHNAK-like isoform X2 [Carassius auratus]
44	317	XP_026066229.1	3.41	6	7	7		23041000	40031000	57557000	38465000	26963000	31127000	76446000	34241000	38450000	51786000	20842000	16388000	74743000	58649000	23346000	16195000	32877000	37182000	27476000	16632000	25155000	49467000	24524000	31345000	30228000	15403000	14540000	45802000	34742000	18689000	40327000	50515000	47230000	27628000	32144000	27430000	228010	myosin-9-like isoform X1 [Carassius auratus]
45	245	XP_026084568.1	3.76	19	12	12	Carbamidomethylation	524640000	463070000	451240000	408740000	568800000	469150000	494280000	512060000	519660000	558290000	544130000	584970000	475790000	443470000	518840000	307650000	240540000	238750000	204630000	314450000	270110000	271520000	293720000	308240000	324910000	315410000	340340000	276980000	248040000	290210000	530760000	534550000	521500000	305180000	308880000	297920000	113074	sodium/potassium-transporting ATPase subunit alpha-3-like [Carassius auratus]
46	338	XP_026096178.1	2.94	4	4	4		18239000	28435000	36806000	23633000	24708000	28472000	37284000	23480000	29562000	39617000	28316000	13371000	42756000	37986000	27297000	16760000	26821000	34438000	22109000	23762000	27052000	35364000	21768000	27881000	36769000	27075000	12467000	41449000	36699000	26555000	28356000	32979000	32384000	26770000	31063000	31288000	231425	myosin-9-like isoform X3 [Carassius auratus]
47	149	XP_026128078.1	2.47	28	12	12		1555300000	1778800000	2890700000	2290800000	2095000000	1672400000	970140000	1741500000	2354200000	2042300000	1874200000	1996400000	1909100000	1174100000	2915400000	762720000	940760000	1564100000	1220700000	1043300000	860220000	529170000	916910000	1239100000	992160000	985010000	1014300000	1094100000	692640000	1571400000	2123500000	1764900000	1981400000	1106300000	907500000	1071500000	53685	desmin-like [Carassius auratus]
48	130	XP_026074478.1	3.22	33	12	12	Oxidation (M)	719770000	682330000	1289000000	1172900000	1230700000	634450000	364540000	654310000	1138200000	908110000	771040000	832770000	797160000	411040000	1379500000	291660000	278750000	552210000	536470000	549480000	285840000	187800000	289910000	483970000	391450000	358630000	379210000	377410000	204770000	603750000	1021400000	762410000	841170000	441710000	331230000	384760000	53792	desmin-like isoform X2 [Carassius auratus]
49	618	XP_026067183.1	6.84	7	2	2	Carbamidomethylation; Acetylation (Protein N-term); Oxidation (M)	422450000	615130000	820420000	601480000	449450000	661740000	1132300000	715260000	639880000	808610000	525500000	641410000	928740000	749740000	578560000	402200000	583440000	771720000	573060000	428570000	630690000	1070900000	681760000	611320000	777650000	506510000	617790000	878580000	715050000	557620000	587520000	794720000	685910000	551800000	754450000	655110000	41753	actin cytoplasmic 1 [Carassius auratus]
50	181	XP_026141500.1	23.98	21	18	18	Carbamidomethylation	309180000	416240000	494420000	432550000	278660000	508560000	688180000	536020000	466880000	579990000	313820000	376130000	428880000	418160000	314440000	136460000	150870000	185550000	167960000	115220000	221160000	256030000	208610000	160400000	191350000	119150000	140290000	142070000	126640000	109820000	399360000	568750000	387840000	153450000	211970000	138650000	97148	glycogen phosphorylase brain form [Carassius auratus]
51	117	XP_026099038.1	5.56	37	13	13	Carbamidomethylation; Oxidation (M)	2259800000	2577400000	2694600000	2373900000	2100900000	2819100000	2819000000	2622800000	2238600000	3130800000	2327300000	2691700000	2948100000	2913900000	2196500000	1128300000	1385900000	1450700000	1288700000	1126100000	1384000000	1438900000	1408200000	1239400000	1554400000	1168700000	1241600000	1443800000	1464300000	1118400000	2448100000	2775100000	2656400000	1275900000	1405000000	1287300000	44674	phosphoglycerate kinase 1 [Carassius auratus]
52	127	XP_026093072.1	14.65	7	4	4		341820000	506700000	486960000	441350000	331430000	419670000	317850000	321860000	263860000	182730000	231940000	203230000	311340000	259630000	236070000	249830000	380600000	374200000	331820000	230400000	305890000	220740000	229830000	188140000	149720000	193690000	151760000	251320000	215320000	185210000	421650000	301200000	248820000	313370000	218870000	199830000	47512	beta-enolase-like [Carassius auratus]
53	369	XP_026067984.1	5.11	17	21	21	Carbamidomethylation	198580000	515520000	345570000	422230000	609090000	213670000	1372000000	278450000	527420000	336660000	527450000	415590000	611750000	720250000	389440000	48734000	185160000	105740000	170960000	239900000	78875000	560860000	70588000	192830000	127410000	234830000	175730000	248340000	294770000	152250000	468990000	585820000	537660000	177010000	215680000	221180000	184369	complement C3-like [Carassius auratus]
54	616	XP_026114193.1	6.01	5	1	1	Carbamidomethylation; Acetylation (Protein N-term); Oxidation (M)	204620000	265930000	323090000	245170000	194870000	264820000	484630000	329840000	249920000	315090000	234800000	288180000	349670000	305960000	256700000	201130000	260640000	316900000	240870000	192400000	257360000	468500000	322790000	245010000	308740000	229380000	281900000	337340000	299620000	251930000	246740000	328860000	287060000	242390000	320480000	280030000	41767	actin cytoplasmic 1 [Carassius auratus]
55	132	XP_026056114.1	21.24	3	1	1		17105000	21454000	27326000	23012000	24628000	26399000	33737000	28526000	28925000	41612000	21282000	22539000	20038000	19966000	18702000	17105000	21454000	27326000	23012000	24628000	26399000	33737000	28526000	28925000	41612000	21282000	22539000	20038000	19966000	18702000	22705000	31840000	20506000	22705000	31840000	20506000	47474	beta-enolase [Carassius auratus]
56	239	XP_026080034.1	6.01	10	5	5	Carbamidomethylation; Acetylation (Protein N-term)	143920000	147640000	122830000	164080000	153090000	91818000	119370000	113160000	159210000	145550000	130140000	162220000	135280000	150470000	167680000	136580000	140580000	119750000	155930000	145170000	88130000	117290000	111460000	150860000	137980000	126740000	159270000	132330000	149500000	166240000	149700000	133840000	152250000	142990000	127820000	148210000	102564	hexokinase-1 [Carassius auratus]
57	238	XP_026067005.1	12.11	17	10	10	Carbamidomethylation	219790000	220510000	228990000	232330000	205480000	181590000	169220000	232930000	178230000	224130000	252790000	252630000	198240000	223300000	203690000	127840000	131540000	122460000	128290000	111250000	104700000	104730000	139880000	104030000	133680000	152050000	158000000	125500000	145840000	132110000	224380000	202710000	232220000	126030000	118580000	142700000	95916	elongation factor 2-like [Carassius auratus]
58	365	XP_026118398.1	5.79	24	29	29	Carbamidomethylation	333180000	554430000	604210000	500690000	522660000	418330000	1645000000	556040000	750290000	540850000	655130000	360490000	903910000	1041500000	366140000	112720000	181690000	199320000	151670000	161010000	147320000	541750000	194390000	237160000	182850000	207800000	140650000	270170000	322030000	143090000	512630000	827030000	693470000	161280000	260690000	216750000	184591	complement C3-like [Carassius auratus]
59	220	XP_026132536.1	0.62	27	12	12	Carbamidomethylation	789870000	821470000	880080000	631230000	735180000	529940000	781360000	769490000	863500000	775610000	787460000	819420000	904500000	1019300000	995710000	492100000	472490000	484570000	365030000	389720000	286890000	484530000	488530000	530630000	423050000	412200000	427700000	431540000	520640000	485020000	812840000	788860000	925660000	441960000	444820000	458130000	84774	aconitate hydratase mitochondrial-like [Carassius auratus]
60	688	XP_026084801.1	3.17	50	13	13	Carbamidomethylation; Oxidation (M)	17171000000	18584000000	19592000000	20245000000	15577000000	16820000000	20680000000	22569000000	19903000000	23714000000	19456000000	18899000000	21766000000	25151000000	16743000000	10675000000	11276000000	11760000000	12626000000	9730400000	9883200000	11706000000	12699000000	11522000000	13825000000	11211000000	11459000000	13179000000	15434000000	10876000000	18241000000	20746000000	20404000000	11214000000	11927000000	12432000000	35684	glyceraldehyde-3-phosphate dehydrogenase-like [Carassius auratus]
61	376	XP_026116118.1	4.07	7	9	9	Carbamidomethylation	88961000	91708000	193980000	151450000	96864000	148960000	184320000	112360000	196210000	153500000	111630000	133310000	188520000	116570000	130440000	49381000	51144000	110500000	91501000	51977000	87524000	106630000	62627000	109590000	89518000	68845000	76364000	113160000	72437000	74523000	131470000	164190000	144840000	74099000	91177000	82240000	272822	filamin-A-like [Carassius auratus]
62	340	XP_026053862.1	25.32	13	14	14	Carbamidomethylation	6865700	38661000	673680	11250000	8984900	490870000	136110000	433830000	68057000	136590000	3338600	3632900	0	0	9697000	6865700	20878000	673680	11250000	8984900	181980000	65887000	155200000	44054000	59819000	0	0	0	0	3758500	30412000	283810000	12862000	12628000	103160000	3758500	178186	vitellogenin-like [Carassius auratus]
63	388	XP_026097920.1	3.84	6	7	7	Carbamidomethylation	44250000	66545000	162550000	114780000	69666000	91624000	172520000	72235000	114410000	100140000	79851000	110200000	152150000	113440000	101740000	32339000	48628000	106970000	81813000	52409000	63869000	116620000	53528000	73413000	85438000	67162000	88858000	107770000	82749000	70571000	110220000	124600000	116660000	68521000	79214000	84041000	272723	filamin-A-like [Carassius auratus]
64	232	XP_026106154.1	9.99	20	12	12	Carbamidomethylation	327840000	318840000	407080000	324420000	308920000	221510000	356270000	273150000	307490000	330460000	306660000	344850000	329340000	332290000	321910000	164490000	169720000	204790000	172410000	145560000	92517000	181790000	123140000	142790000	154340000	151050000	151310000	145100000	136330000	147060000	343070000	303290000	328680000	171390000	138920000	146170000	95958	elongation factor 2-like [Carassius auratus]
65	185	XP_026119243.1	1.9	35	20	20	Carbamidomethylation; Oxidation (M)	1042000000	1300600000	2124600000	1200000000	868830000	1047300000	1820300000	1569500000	1039700000	1556600000	953050000	955450000	1801100000	1357800000	876940000	446950000	579830000	854150000	505810000	364150000	425810000	784880000	578540000	329570000	586580000	371740000	390710000	746350000	498180000	269480000	1335000000	1453700000	1228500000	559250000	577230000	489020000	79559	gelsolin-like [Carassius auratus]
66	746	XP_026147020.1	0.64	22	5	5	Carbamidomethylation; Oxidation (M)	852280000	791470000	542770000	574760000	776860000	634140000	507790000	738520000	772050000	838940000	719760000	760710000	456530000	931460000	812470000	562090000	554260000	407810000	428640000	552040000	476130000	368940000	492990000	553040000	519890000	468950000	520170000	348380000	690340000	610870000	711020000	703930000	739610000	503120000	483770000	527740000	42886	creatine kinase B-type [Carassius auratus]
67	631	XP_026076272.1	12.55	49	21	21	Carbamidomethylation; Oxidation (M)	3140000000	3407700000	3415900000	3400300000	3227600000	2455500000	3587600000	3485900000	3448100000	3052500000	3222200000	3118600000	3033000000	3351900000	3594800000	1028600000	1153300000	1095300000	1133800000	1071100000	764770000	1248800000	1204600000	1157200000	1144500000	1168900000	1168000000	1209200000	1358300000	1397700000	3341300000	3249700000	3315800000	1096400000	1104000000	1260400000	46915	creatine kinase S-type mitochondrial-like isoform X1 [Carassius auratus]
68	159	XP_026086692.1	9.97	14	7	7		791800000	781320000	740100000	715310000	793020000	512540000	594170000	581490000	771450000	706130000	735850000	710790000	719220000	838140000	829580000	707120000	683120000	650490000	644970000	701600000	492660000	529230000	526870000	677810000	641390000	651820000	625880000	628210000	730230000	720240000	770080000	645930000	768460000	677460000	573590000	673020000	50357	isocitrate dehydrogenase [NADP] mitochondrial-like [Carassius auratus]
69	147	XP_026051134.1	14.78	23	8	8	Oxidation (M)	1816200000	1899400000	2013700000	1678500000	1602100000	1877100000	1844100000	1962900000	1644800000	1827200000	1590800000	1635300000	1602200000	1658500000	1301200000	1533900000	1640400000	1724400000	1451400000	1359000000	1617300000	1582500000	1645900000	1395400000	1493700000	1337500000	1347500000	1352700000	1375900000	1085900000	1808500000	1842900000	1575400000	1541800000	1547000000	1299900000	44494	phosphoglycerate kinase 1-like [Carassius auratus]
70	156	XP_026083239.1	5.47	17	6	6	Carbamidomethylation	70322000	89046000	97510000	97274000	71622000	74893000	81269000	71783000	50059000	90540000	61823000	76906000	51140000	77252000	47959000	56086000	71815000	71280000	72380000	52819000	56693000	68713000	61989000	38280000	69913000	53206000	66357000	38002000	63173000	38625000	87309000	81626000	69634000	64876000	64813000	57052000	60398	T-complex protein 1 subunit gamma [Carassius auratus]
71	110	XP_026096959.1	1.45	5	2	2		31819000	62728000	114840000	51136000	29773000	51197000	107260000	65188000	57341000	56839000	44331000	46030000	109690000	94138000	57746000	26773000	49794000	92737000	39457000	24701000	39856000	87280000	52248000	47510000	44853000	34714000	38076000	84707000	71409000	44946000	68123000	68962000	70387000	56757000	55747000	54771000	47058	alpha-enolase isoform X2 [Carassius auratus]
72	170	XP_026112983.1	30.02	6	3	3	Oxidation (M)	799310000	786120000	731330000	809650000	844970000	644680000	700080000	701790000	770320000	538230000	599010000	631400000	556750000	588380000	660620000	636010000	639880000	598680000	670930000	667430000	528570000	559140000	571110000	645480000	401550000	468230000	482510000	447090000	489970000	550740000	794280000	679620000	610140000	642590000	541170000	487710000	50387	isocitrate dehydrogenase [NADP] mitochondrial [Carassius auratus]
73	292	XP_026132555.1	5.36	3	2	2	Carbamidomethylation	44361000	25308000	36355000	19718000	44523000	78028000	52465000	35829000	31246000	50470000	40723000	46606000	23059000	36596000	32569000	44361000	25308000	36355000	19718000	44523000	78028000	52465000	35829000	31246000	50470000	40723000	46606000	23059000	36596000	32569000	37398000	49608000	35911000	37398000	49608000	35911000	95545	elongation factor 2 [Carassius auratus]
74	108	XP_026096958.1	10.33	6	2	2	Carbamidomethylation	51477000	76882000	81270000	53395000	51215000	67753000	68431000	73470000	69275000	77322000	74464000	73207000	122600000	110320000	104780000	40193000	66823000	61284000	40494000	38947000	53765000	56668000	58194000	54218000	60467000	55550000	59027000	90165000	87494000	84409000	65890000	72567000	97075000	51636000	57979000	75329000	47230	alpha-enolase isoform X1 [Carassius auratus]
75	105	XP_026097587.1	5.2	13	3	3		756210000	950300000	845810000	831980000	678310000	903620000	1043900000	863970000	796150000	989660000	729860000	837570000	900500000	995340000	768090000	756210000	950300000	835360000	819300000	678310000	903620000	1043900000	839380000	796150000	989660000	729860000	837570000	859250000	995340000	768090000	820340000	944950000	882480000	808780000	920370000	841240000	47061	enolase isoform X1 [Carassius auratus]
76	139	XP_026099008.1	16.81	20	5	5	Carbamidomethylation	566580000	616460000	525900000	476950000	503810000	522350000	423700000	529290000	542680000	490670000	435930000	523630000	457760000	500600000	465420000	494280000	527330000	466920000	431880000	436760000	480930000	352010000	437560000	443000000	402480000	372110000	431620000	378630000	404150000	383940000	538630000	507880000	479590000	471430000	424820000	394090000	39485	fructose-bisphosphate aldolase C-like [Carassius auratus]
77	120	XP_026127661.1	6.23	47	18	18	Carbamidomethylation; Oxidation (M)	736710000	852480000	723940000	847650000	984060000	566830000	750900000	636870000	843190000	703820000	735090000	742370000	616000000	620860000	801430000	326560000	368060000	271240000	340410000	399200000	242040000	301450000	271570000	322310000	324160000	304380000	329950000	251260000	241990000	341190000	843600000	722100000	726960000	343250000	293050000	293750000	60960	60 kDa heat shock protein mitochondrial-like [Carassius auratus]
78	347	XP_026100847.1	12.4	16	11	11	Carbamidomethylation; Acetylation (Protein N-term)	103460000	131420000	105840000	125930000	159130000	103430000	68938000	90186000	91309000	75553000	160990000	175060000	122220000	152790000	144950000	77111000	110950000	87616000	88021000	95893000	78487000	55542000	68863000	73207000	42969000	86331000	80807000	73482000	75413000	97613000	140350000	100790000	164240000	91919000	65486000	82729000	109559	sarcoplasmic/endoplasmic reticulum calcium ATPase 2 [Carassius auratus]
79	267	XP_026077911.1	2.15	12	8	8	Carbamidomethylation	122030000	149580000	222540000	185910000	126790000	196490000	151100000	148990000	217770000	181480000	159250000	154790000	173770000	140580000	126630000	75776000	85493000	138640000	116700000	80530000	137580000	75806000	102900000	147130000	127580000	108220000	101170000	126980000	109760000	98400000	161370000	197120000	164870000	99428000	131550000	108900000	116690	vinculin-like isoform X1 [Carassius auratus]
80	342	XP_026077621.1	14.13	1	1	1		2133200	0	0	1204900	1427200	3152000	0	2199800	0	0	0	0	4990200	5724900	0	2133200	0	0	1204900	1427200	3152000	0	2199800	0	0	0	0	4990200	5724900	0	1588400	2675900	5357600	1588400	2675900	5357600	96610	inter-alpha-trypsin inhibitor heavy chain H3-like [Carassius auratus]
81	138	XP_026052492.1	19.24	25	9	9		3059600000	3258400000	3515400000	3323800000	3100700000	2819000000	3577200000	3060200000	3074200000	3105100000	2640000000	2852400000	2854500000	2852600000	2898400000	2171100000	2218500000	2440400000	2280800000	2240200000	2044100000	2582700000	2194900000	2154600000	2209400000	1953600000	2128100000	1951500000	2083600000	2051700000	3269400000	3154800000	2847000000	2270200000	2237100000	2033700000	59708	ATP synthase subunit alpha mitochondrial [Carassius auratus]
82	787	XP_026106196.1	22.48	20	8	8		4945800000	5198900000	4452900000	4377100000	4352200000	3899600000	3235100000	3734500000	4108300000	4581700000	3781400000	4292400000	3567400000	3835400000	3848500000	3797000000	3849000000	3371000000	3514800000	3532700000	3325600000	2320900000	2620400000	3049700000	3556100000	2973700000	3358400000	2785000000	2859000000	2919100000	4667500000	3915100000	3868400000	3612900000	2974500000	2979000000	39701	fructose-bisphosphate aldolase A-like [Carassius auratus]
83	1383	XP_026067656.1	4.87	24	3	3	Carbamidomethylation; Oxidation (M)	8698100000	12893000000	14535000000	7241100000	5648200000	10321000000	18599000000	17511000000	11936000000	10275000000	8390400000	6667900000	13505000000	17285000000	12017000000	8196100000	12102000000	13640000000	6837600000	5351800000	9619100000	17271000000	16280000000	11102000000	9724400000	7889800000	6335500000	12624000000	16112000000	11331000000	9802900000	13737000000	11578000000	9225500000	12799000000	10858000000	16327	hemoglobin subunit beta-like isoform X1 [Carassius auratus]
84	321	XP_026077845.1	10	7	3	3	Carbamidomethylation	45189000	64687000	64784000	28019000	26621000	55843000	124270000	78901000	69673000	70879000	45615000	31684000	73840000	95898000	46427000	45189000	64687000	64784000	28019000	26621000	55843000	124270000	78901000	69673000	70879000	45615000	31684000	73840000	95898000	46427000	47226000	84319000	59744000	47226000	84319000	59744000	97958	inter-alpha-trypsin inhibitor heavy chain H3-like [Carassius auratus]
85	183	XP_026129575.1	2.58	3	1	1		57040000	82414000	104210000	61738000	51896000	48609000	71593000	63494000	57964000	57135000	53402000	66054000	70900000	61614000	67378000	57040000	82414000	104210000	61738000	51896000	48609000	71593000	63494000	57964000	57135000	53402000	66054000	70900000	61614000	67378000	71459000	59759000	63870000	71459000	59759000	63870000	71259	heat shock cognate 71 kDa protein [Carassius auratus]
86	628	XP_026051181.1	5.46	14	4	4	Oxidation (M)	725810000	812360000	689340000	607100000	466980000	523170000	471410000	631160000	715550000	699080000	540520000	590280000	555690000	648560000	547350000	583270000	617680000	601710000	528700000	462100000	464990000	389170000	502160000	562100000	599120000	479590000	519800000	482750000	547740000	466310000	730300000	611350000	578210000	558690000	503510000	499240000	39549	fructose-bisphosphate aldolase C [Carassius auratus]
87	413	XP_026075645.1	11.47	4	3	3		1936700	3802000	12857000	2759100	1746400	2150200	4153500	3594000	7508100	11446000	7643900	5303900	15080000	14629000	9917100	1936700	3802000	12857000	2759100	1746400	2150200	4153500	3594000	7508100	11446000	7643900	5303900	15080000	14629000	9917100	8640200	9896700	10823000	8640200	9896700	10823000	191807	clathrin heavy chain 1-like isoform X2 [Carassius auratus]
88	256	XP_026079423.1	3.33	6	2	2		0	0	0	15785000	7836000	1051100	15335000	1084400	23384000	12805000	0	18373000	9270600	20086000	15420000	0	0	0	15785000	7836000	1051100	15335000	1084400	23384000	12805000	0	18373000	9270600	20086000	15420000	11811000	16748000	15788000	11811000	16748000	15788000	103677	alpha-actinin-1-like isoform X3 [Carassius auratus]
89	760	XP_026129628.1	5.55	41	12	12	Carbamidomethylation; Oxidation (M)	1504800000	1532000000	1461300000	1272000000	1410000000	1000800000	1420100000	1280000000	1648000000	1131800000	1404200000	1388000000	1263600000	1334200000	1525700000	725040000	710320000	663950000	642340000	741860000	552450000	740470000	579420000	794460000	608130000	728190000	729040000	687440000	707900000	800820000	1472900000	1330100000	1431500000	696700000	654990000	730680000	35467	malate dehydrogenase mitochondrial [Carassius auratus]
90	155	XP_026078290.1	1.53	35	16	16	Carbamidomethylation	473690000	449460000	520140000	446860000	460840000	420950000	520200000	503880000	600980000	426670000	453770000	542060000	476450000	534110000	569900000	213510000	247970000	296920000	238280000	219600000	219150000	271640000	268790000	291180000	204280000	199950000	234760000	233440000	249100000	249430000	495040000	526370000	526680000	254160000	251820000	234360000	85003	aconitate hydratase mitochondrial-like [Carassius auratus]
91	217	XP_026103582.1	11.75	24	15	15	Carbamidomethylation; Oxidation (M)	669350000	668540000	752580000	708990000	743910000	528840000	638120000	669320000	731860000	668760000	571720000	523330000	600710000	609340000	660190000	332020000	316890000	385660000	344590000	352030000	279080000	295520000	317950000	356930000	326780000	303710000	251490000	307280000	312300000	317040000	723150000	655210000	597900000	346240000	316890000	298360000	82139	trifunctional enzyme subunit alpha mitochondrial-like [Carassius auratus]
92	143	XP_026073715.1	7.79	44	18	18	Carbamidomethylation; Oxidation (M)	783080000	820340000	746540000	809820000	830720000	517000000	630970000	621930000	714990000	663470000	690030000	729940000	624700000	587990000	771150000	239820000	250650000	230520000	242300000	272370000	194810000	235280000	211940000	245010000	229800000	259430000	270700000	223400000	219160000	291180000	808710000	683340000	730180000	247130000	223370000	252780000	61259	60 kDa heat shock protein mitochondrial-like [Carassius auratus]
93	623	XP_026068956.1	9.56	6	1	1		36735000	40294000	45680000	50068000	46757000	36030000	7572400	20273000	38474000	45603000	41301000	38544000	38396000	37622000	32980000	36735000	40294000	45680000	50068000	46757000	36030000	7572400	20273000	38474000	45603000	41301000	38544000	38396000	37622000	32980000	43907000	31253000	37769000	43907000	31253000	37769000	39674	fructose-bisphosphate aldolase A-like [Carassius auratus]
94	409	XP_026118143.1	8.25	4	4	4		4607900	12445000	8811100	40520000	13984000	35814000	42642000	21442000	20627000	17128000	24779000	17969000	31629000	16554000	22008000	2845400	7573600	2557100	34854000	10446000	34585000	42642000	21442000	20627000	14282000	22283000	17024000	28630000	16554000	22008000	28224000	30612000	24729000	23805000	28574000	22583000	191836	clathrin heavy chain 1-like isoform X4 [Carassius auratus]
95	361	XP_026076754.1	4.36	30	34	34	Carbamidomethylation	838360000	961130000	932280000	870720000	770870000	774860000	821710000	871160000	783980000	712630000	675680000	755410000	778000000	794840000	762060000	269270000	334590000	422810000	348080000	265660000	391310000	413410000	392320000	329240000	328330000	280110000	298360000	386930000	422020000	288590000	874670000	810210000	772280000	328080000	370920000	335200000	166520	myomesin-2-like isoform X1 [Carassius auratus]
97	265	XP_026141683.1	12.44	8	5	5		146610000	148130000	182960000	162080000	162380000	123550000	145950000	166460000	176200000	144490000	121990000	116670000	142140000	141850000	140600000	112550000	117870000	139390000	123630000	124030000	96003000	118940000	136860000	140540000	110660000	96840000	97414000	112540000	114540000	109310000	161510000	152100000	132650000	124570000	121360000	106130000	82870	trifunctional enzyme subunit alpha mitochondrial-like isoform X1 [Carassius auratus]
98	302	XP_026085230.1	2.52	18	8	8	Oxidation (M)	375370000	405950000	409520000	396920000	408980000	320410000	415190000	460040000	428980000	443370000	329140000	380930000	414970000	448630000	432840000	276580000	300380000	289360000	288660000	291810000	227620000	329090000	353410000	308890000	335930000	239960000	306200000	317320000	361610000	335150000	404970000	424110000	401300000	289360000	317460000	312050000	82948	trifunctional enzyme subunit alpha mitochondrial-like [Carassius auratus]
99	126	XP_026053743.1	6.06	8	2	2		83062000	77564000	92324000	86102000	92013000	92212000	135870000	94333000	87174000	97552000	86834000	87861000	78100000	94581000	79063000	83062000	77564000	92324000	86102000	92013000	92212000	135870000	94333000	87174000	97552000	86834000	87861000	78100000	94581000	79063000	86213000	101430000	85288000	86213000	101430000	85288000	50535	tubulin beta chain-like [Carassius auratus]
100	911	XP_026140054.1	4.76	48	8	8	Carbamidomethylation; Oxidation (M)	2301300000	2994100000	2735500000	2370000000	2466300000	1716300000	2310000000	2394000000	2340400000	2639900000	2247000000	2284800000	2575100000	2908900000	2513700000	1710000000	2118000000	1873200000	1707100000	1773100000	1343100000	1687400000	1661500000	1650300000	1883200000	1574200000	1728900000	1837200000	2013200000	1700700000	2602400000	2337400000	2562900000	1836300000	1645100000	1772700000	35756	glyceraldehyde-3-phosphate dehydrogenase [Carassius auratus]
101	863	XP_026081068.1	15.81	77	27	27	Carbamidomethylation; Acetylation (Protein N-term); Oxidation (M)	4537800000	5074000000	4941600000	4390500000	4994500000	2713300000	3921900000	4159800000	4611000000	3754500000	3678800000	4238700000	3736300000	3995700000	4701800000	2032000000	2380800000	2286800000	2015800000	2112500000	1191200000	1806000000	1858800000	2028500000	1697200000	1609700000	1879100000	1747300000	1843300000	2077300000	5040400000	3876100000	4077600000	2166200000	1716800000	1831400000	32813	ADP/ATP translocase 3 [Carassius auratus]
102	441	XP_026095265.1	3.9	3	4	4	Carbamidomethylation	116030000	184040000	185980000	105460000	127420000	122800000	108630000	106030000	130180000	118910000	135710000	97544000	115360000	95945000	144340000	116030000	179590000	180540000	101310000	124870000	119160000	106990000	103240000	125610000	116410000	131060000	93099000	112170000	92780000	140080000	146830000	121990000	129630000	142680000	118960000	125690000	289681	filamin-C-like isoform X2 [Carassius auratus]
103	620	XP_026065589.1	3.37	21	4	4	Carbamidomethylation; Oxidation (M)	3052600000	3388900000	3973000000	3406100000	3026600000	3488700000	3615700000	3716500000	3067200000	3284200000	2885300000	3126800000	3247000000	3731600000	2841400000	2800000000	3170500000	3671300000	3180900000	2819000000	3140200000	3267900000	3434000000	2841700000	3076100000	2623500000	2923000000	2906300000	3489300000	2617200000	3375500000	3446000000	3166600000	3134400000	3163500000	2912100000	36378	L-lactate dehydrogenase B-A chain [Carassius auratus]
104	264	XP_026097061.1	14.86	8	5	5	Carbamidomethylation; Oxidation (M)	22588000	35087000	33489000	25823000	13051000	19055000	50287000	28760000	25946000	38919000	46292000	40953000	55000000	41617000	37006000	16406000	23295000	28213000	19339000	13051000	13782000	31110000	25796000	18607000	26276000	31699000	28676000	45524000	36267000	26002000	31368000	44877000	48116000	22521000	30510000	33633000	83678	heat shock protein HSP 90-beta isoform X1 [Carassius auratus]
105	1062	XP_026075751.1	6.76	24	7	7	Carbamidomethylation	1025800000	1017200000	951430000	857510000	940880000	773360000	922660000	832420000	979270000	822920000	909350000	937700000	797380000	878460000	941310000	671940000	669730000	651550000	574250000	626340000	502820000	600570000	557030000	649140000	577000000	614970000	637120000	585600000	628390000	661980000	965370000	875630000	905680000	638760000	577310000	625880000	35410	malate dehydrogenase mitochondrial-like [Carassius auratus]
106	207	XP_026118308.1	3.95	9	5	5	Carbamidomethylation	233270000	244670000	267010000	242440000	276270000	159400000	242130000	234520000	238330000	231790000	195200000	255080000	209680000	230590000	251740000	179730000	181130000	181190000	176950000	218890000	122460000	190620000	169960000	173190000	189640000	150650000	206150000	150470000	170010000	190670000	287650000	245520000	232390000	222500000	193460000	177520000	59851	ATP synthase subunit alpha mitochondrial-like [Carassius auratus]
107	664	XP_026077619.1	3.77	2	1	1	Carbamidomethylation	8907200	1212700	9898200	0	1778000	0	0	7961900	17772000	6662400	3361700	0	8106900	19509000	0	8907200	1212700	9898200	0	1778000	0	0	7961900	17772000	6662400	3361700	0	8106900	19509000	0	7859000	10799000	10326000	7859000	10799000	10326000	99172	inter-alpha-trypsin inhibitor heavy chain H3-like [Carassius auratus]
108	497	XP_026121768.1	33.71	14	23	23	Carbamidomethylation	389800000	396230000	432450000	443310000	507600000	337190000	300170000	364800000	416730000	370550000	421490000	399740000	357170000	361980000	431380000	188760000	182170000	188400000	196970000	198700000	156310000	131850000	145360000	156240000	133760000	157900000	151120000	131070000	125860000	160200000	477980000	400240000	417720000	191000000	144700000	145230000	254212	uncharacterized protein LOC113103459 isoform X3 [Carassius auratus]
109	208	XP_026066539.1	25.69	19	9	9		291030000	350160000	400540000	314760000	279320000	330170000	386940000	319160000	304790000	378870000	254780000	268200000	293730000	262890000	227570000	142850000	170690000	194070000	166750000	134970000	171800000	195170000	178390000	155280000	178040000	118050000	135080000	146690000	129350000	117240000	330210000	354540000	274680000	161870000	175730000	129280000	68051	moesin-like [Carassius auratus]
110	172	XP_026095312.1	13.82	41	17	17	Carbamidomethylation; Acetylation (Protein N-term)	1511700000	1716300000	1703100000	1611700000	1505500000	1548400000	1655200000	1684400000	1580400000	1937000000	1681900000	1814900000	1907800000	2140500000	1633200000	831000000	882460000	864460000	847240000	827670000	834900000	883680000	886800000	850820000	1073100000	932200000	978690000	1039700000	1169900000	899690000	1609700000	1689400000	1848400000	850570000	909940000	1012700000	62031	glucose-6-phosphate isomerase-like [Carassius auratus]
111	386	XP_026090402.1	10.78	2	1	1	Carbamidomethylation	3985200	1197200	0	759290	2818700	7185100	6023600	2867600	0	16165000	6365000	11270000	0	0	0	3985200	1197200	0	759290	2818700	7185100	6023600	2867600	0	16165000	6365000	11270000	0	0	0	2190100	8060200	8817700	2190100	8060200	8817700	96811	glycogen phosphorylase muscle form-like [Carassius auratus]
112	164	XP_026058665.1	24.48	37	16	16	Carbamidomethylation	759390000	904500000	736780000	791890000	792540000	725130000	641490000	775080000	680180000	766460000	726960000	763380000	726510000	784410000	683790000	418710000	487510000	421580000	452830000	441540000	408350000	353030000	406570000	363230000	387020000	370800000	391110000	353960000	386910000	350880000	828410000	743530000	746330000	444430000	383640000	370730000	58102	pyruvate kinase PKM-like [Carassius auratus]
113	199	XP_026078482.1	12.42	16	5	5	Carbamidomethylation	224060000	252820000	240530000	266070000	263510000	152650000	233480000	162060000	282830000	227740000	204420000	226770000	194180000	222800000	214740000	202360000	225050000	212280000	232240000	238520000	128400000	215250000	141220000	247830000	221140000	194880000	219610000	188980000	190290000	179370000	249400000	234100000	220190000	222090000	209310000	194630000	60094	glutamate dehydrogenase mitochondrial-like [Carassius auratus]
114	420	XP_026062230.1	26.96	2	1	1		2658400	2965800	0	1558700	0	7072600	12788000	23273000	10124000	21458000	12204000	20514000	8457600	13342000	5975200	2658400	2965800	0	1558700	0	7072600	12788000	23273000	10124000	21458000	12204000	20514000	8457600	13342000	5975200	2394300	14943000	12098000	2394300	14943000	12098000	174320	glycogen debranching enzyme-like isoform X1 [Carassius auratus]
115	2229	XP_026126227.1	18.7	10	2	2		649070000	802860000	696640000	576800000	516100000	493830000	699360000	665950000	642850000	356710000	349490000	415450000	447540000	444930000	505140000	649070000	802860000	696640000	576800000	516100000	493830000	699360000	665950000	642850000	356710000	349490000	415450000	447540000	444930000	505140000	648290000	571740000	432510000	648290000	571740000	432510000	19041	myosin regulatory light chain 2 atrial isoform-like [Carassius auratus]
116	1382	XP_026109981.1	0.75	24	2	2	Carbamidomethylation; Oxidation (M)	18139000	135810000	106900000	69367000	24439000	98092000	97025000	451800000	265370000	7146200	12419000	1865000	46632000	65507000	190830000	15320000	135810000	93622000	69367000	22347000	98092000	97025000	451800000	265370000	4324700	12419000	0	46632000	65507000	190830000	117910000	231740000	99409000	111840000	228920000	97544000	16341	hemoglobin subunit beta [Carassius auratus]
117	467	XP_026107222.1	11.05	16	30	30	Carbamidomethylation	65327000	147310000	503070000	137190000	57727000	221400000	252440000	183860000	117350000	260410000	124770000	119670000	182290000	176660000	176670000	37302000	55107000	135210000	57703000	32161000	88456000	66389000	61752000	51107000	77056000	44872000	40941000	60770000	47209000	52067000	252580000	224130000	175670000	63496000	68952000	49172000	308646	von Willebrand factor-like [Carassius auratus]
118	197	XP_026103255.1	6.43	5	3	3	Carbamidomethylation	88661000	151540000	27380000	129940000	114340000	104950000	138600000	93794000	86713000	59461000	71222000	83453000	61280000	63422000	71960000	88661000	151540000	27380000	129940000	114340000	104950000	138600000	93794000	86713000	59461000	71222000	83453000	61280000	63422000	71960000	130480000	96703000	70267000	130480000	96703000	70267000	71238	heat shock cognate 71 kDa protein-like [Carassius auratus]
119	2140	XP_026099980.1	16.88	10	2	2		644770000	683200000	524630000	502240000	537320000	505500000	563250000	579180000	563080000	501280000	418060000	470650000	367160000	453870000	493670000	644770000	683200000	524630000	502240000	537320000	505500000	563250000	579180000	563080000	501280000	418060000	470650000	367160000	453870000	493670000	580300000	542910000	441020000	580300000	542910000	441020000	19031	myosin regulatory light chain 2 atrial isoform-like [Carassius auratus]
120	160	XP_026068847.1	2.47	8	4	4	Carbamidomethylation	43013000	55904000	58899000	47702000	37832000	5666200	77212000	63621000	51583000	68322000	43186000	45011000	63350000	56326000	114670000	43013000	55904000	58899000	47702000	37832000	5666200	69339000	58712000	51583000	68322000	42384000	45011000	60608000	53413000	114670000	52871000	67453000	76911000	52871000	61062000	74758000	47892	adenosylhomocysteinase B-like [Carassius auratus]
121	171	XP_026121991.1	7.91	5	3	3		7363200	11767000	16936000	32587000	8596800	11660000	16684000	17829000	12222000	18048000	9606800	2314900	14043000	12367000	9389300	5371800	7415400	12287000	8866800	6020200	7385900	9085600	13036000	8273800	12835000	4855800	1628100	8527500	7938100	6183400	16197000	16597000	9827400	8739400	11432000	6109800	47973	adenosylhomocysteinase B [Carassius auratus]
122	701	XP_026069691.1	6.36	35	12	12	Carbamidomethylation	285870000	454990000	394610000	314700000	282660000	316370000	616250000	418150000	349340000	377380000	310060000	516630000	507670000	428320000	403700000	179300000	240450000	218610000	179740000	163700000	184220000	347560000	227350000	192140000	239270000	193300000	277590000	261880000	218460000	222000000	393270000	442290000	447090000	196360000	238110000	234640000	56353	protein disulfide-isomerase [Carassius auratus]
123	860	XP_026067793.1	0.16	52	18	18	Carbamidomethylation; Oxidation (M)	1710500000	2058000000	2383900000	2080700000	1809300000	1738900000	2116000000	1858900000	2008300000	2284000000	1745100000	2136900000	2484800000	1835800000	1914300000	1192800000	1415400000	1597500000	1445900000	1270600000	1213400000	1548900000	1294600000	1375000000	1497500000	1162200000	1490400000	1647400000	1190100000	1322700000	2041800000	2014700000	2052700000	1384500000	1385900000	1362600000	42914	creatine kinase M-type [Carassius auratus]
124	214	XP_026106247.1	5.07	3	1	1		42777000	58437000	61963000	44454000	47361000	50044000	60695000	56710000	47844000	70219000	57608000	56074000	58198000	64339000	54236000	42777000	58437000	61963000	44454000	47361000	50044000	60695000	56710000	47844000	70219000	57608000	56074000	58198000	64339000	54236000	51963000	58059000	59121000	51963000	58059000	59121000	89444	transitional endoplasmic reticulum ATPase-like [Carassius auratus]
125	215	XP_026067012.1	8.58	3	1	1		13677000	21247000	16559000	11640000	13313000	13757000	15968000	11711000	13928000	16227000	15306000	17715000	16348000	16415000	16928000	13677000	21247000	16559000	11640000	13313000	13757000	15968000	11711000	13928000	16227000	15306000	17715000	16348000	16415000	16928000	15287000	14318000	16543000	15287000	14318000	16543000	89476	transitional endoplasmic reticulum ATPase [Carassius auratus]
126	109	XP_026089580.1	0.31	22	4	4	Carbamidomethylation	35347000	55927000	63912000	47926000	39664000	40671000	47792000	56300000	57460000	44711000	30546000	44325000	60285000	87893000	46301000	35347000	55287000	63180000	47355000	38161000	38155000	47792000	54516000	56179000	40279000	30027000	44325000	60285000	87692000	46301000	49785000	54307000	61696000	48923000	51804000	61336000	36286	L-lactate dehydrogenase B-A chain-like [Carassius auratus]
127	123	XP_026093346.1	6.12	15	5	5	Carbamidomethylation; Acetylation (Protein N-term)	37895000	43552000	54759000	44727000	36446000	39263000	45064000	41522000	26498000	36099000	43063000	36306000	43634000	35596000	42868000	29018000	35508000	42703000	34460000	26884000	31035000	35939000	31049000	22976000	31716000	35286000	33765000	35603000	35596000	34536000	44049000	43753000	44418000	34288000	34259000	36318000	59453	T-complex protein 1 subunit epsilon [Carassius auratus]
128	865	XP_026080166.1	3.56	28	6	6	Carbamidomethylation	564580000	705040000	685820000	549440000	487260000	592270000	434130000	603740000	610050000	794620000	601570000	597530000	928080000	749220000	606880000	532990000	670910000	651890000	528270000	467660000	555240000	414020000	565750000	595320000	742650000	571270000	564070000	875420000	730340000	578050000	619000000	640180000	705130000	583370000	590370000	663830000	42756	creatine kinase B-type isoform X2 [Carassius auratus]
129	182	XP_026132158.1	4.49	15	4	4	Carbamidomethylation; Oxidation (M)	166610000	180500000	194860000	216400000	207630000	151910000	158410000	132060000	226930000	168820000	198050000	171310000	181060000	183700000	114230000	156750000	165590000	181610000	197680000	193050000	145980000	152340000	124720000	213930000	164290000	188030000	160250000	167950000	169120000	106950000	194930000	175700000	174190000	180670000	166680000	162980000	60099	glutamate dehydrogenase mitochondrial [Carassius auratus]
130	303	XP_026146243.1	9.93	6	3	3	Carbamidomethylation	8052000	10200000	19553000	8056100	10350000	8953200	11634000	10061000	11185000	6386000	7002500	1829100	7703400	2480600	6547000	8052000	10200000	19553000	8056100	10350000	8953200	11634000	10061000	11185000	6386000	7002500	1829100	7703400	2480600	6547000	12551000	11712000	7235500	12551000	11712000	7235500	83565	heat shock protein HSP 90-beta-like [Carassius auratus]
131	716	XP_026126548.1	27.46	2	2	2		16722000	22178000	19138000	14174000	22520000	16411000	17436000	16082000	16136000	13627000	24788000	26589000	24193000	26087000	31701000	11453000	16260000	13048000	14174000	14168000	11682000	11372000	9669300	10733000	7739400	15139000	17304000	16158000	19505000	21121000	20228000	15939000	26671000	13821000	10239000	17845000	95595	sarcoplasmic/endoplasmic reticulum calcium ATPase 2-like [Carassius auratus]
132	718	XP_026077921.1	9.41	2	1	1		126580000	135160000	157110000	141150000	135240000	127690000	197100000	174710000	161610000	182870000	168300000	145240000	173830000	205760000	123690000	126580000	135160000	157110000	141150000	135240000	127690000	197100000	174710000	161610000	182870000	168300000	145240000	173830000	205760000	123690000	139050000	168800000	163370000	139050000	168800000	163370000	103810	alpha-actinin-2-like [Carassius auratus]
133	134	XP_026099229.1	5.17	27	7	7	Carbamidomethylation	915330000	968490000	990300000	1021800000	966750000	682840000	876890000	820940000	1037000000	872410000	892040000	891450000	915610000	962380000	1060700000	737800000	781460000	772970000	825620000	783180000	571000000	750130000	682000000	816330000	711870000	725250000	745790000	719610000	751590000	862300000	977960000	860160000	944430000	780210000	706270000	760910000	47385	aspartate aminotransferase mitochondrial-like [Carassius auratus]
134	639	XP_026141260.1	34.13	20	7	7	Carbamidomethylation	193210000	194510000	179890000	164430000	181610000	94914000	96501000	151190000	176120000	126470000	72171000	102870000	65000000	102600000	105060000	135090000	134920000	134490000	128180000	129630000	63733000	53939000	93912000	101290000	87322000	33384000	57909000	28580000	48994000	35354000	187360000	153760000	112090000	132460000	85815000	53539000	57181	methylmalonate-semialdehyde dehydrogenase [acylating] mitochondrial-like [Carassius auratus]
135	291	XP_026082004.1	17.75	8	4	4		37077000	49604000	61224000	44311000	36168000	29021000	25998000	30429000	33561000	20041000	29693000	32859000	30263000	40073000	34961000	33195000	46042000	54905000	41555000	36168000	23517000	25998000	30429000	29479000	17944000	25075000	30897000	30263000	40073000	33865000	46995000	31865000	39371000	42866000	27971000	36813000	70985	heat shock cognate 71 kDa protein [Carassius auratus]
136	145	XP_026056802.1	2.17	17	5	5	Acetylation (Protein N-term)	32325000	48786000	44255000	35620000	25017000	40450000	32815000	35128000	31844000	38137000	30383000	55995000	50715000	43449000	38866000	29410000	43915000	31450000	30925000	21665000	36447000	29774000	32742000	28904000	34256000	27953000	35541000	42057000	37221000	32471000	50133000	37139000	62574000	39026000	33888000	36192000	59375	T-complex protein 1 subunit epsilon-like [Carassius auratus]
137	429	XP_026082083.1	9.39	5	3	3	Carbamidomethylation	193460000	215710000	170280000	137630000	339680000	254650000	418700000	219650000	326410000	233090000	320200000	222750000	374810000	526980000	299240000	193460000	215710000	170280000	137630000	339680000	254650000	418700000	219650000	326410000	233090000	320200000	222750000	374810000	526980000	299240000	216370000	290500000	350460000	216370000	290500000	350460000	160664	alpha-2-macroglobulin-like [Carassius auratus]
138	426	XP_026060528.1	12.23	7	6	6		127420000	219070000	137000000	118480000	125720000	168190000	134670000	98244000	173100000	116410000	88337000	92987000	105340000	83059000	113160000	95123000	174910000	80686000	77692000	92159000	129490000	82618000	60611000	139460000	60327000	48944000	46571000	62964000	49539000	90390000	145540000	138120000	98467000	104110000	94502000	59682000	113521	sodium/potassium-transporting ATPase subunit alpha-1 isoform X1 [Carassius auratus]
139	261	XP_026135913.1	1.28	13	6	6	Carbamidomethylation	137320000	147620000	156260000	196880000	132450000	153050000	131520000	155960000	108520000	167660000	155530000	160790000	152600000	149370000	150530000	117670000	118400000	124350000	153950000	104940000	127660000	100030000	126840000	83412000	138170000	125310000	150230000	105550000	96960000	106830000	163070000	149870000	166630000	126730000	117860000	121510000	85445	ATP-dependent 6-phosphofructokinase platelet type-like isoform X5 [Carassius auratus]
140	377	XP_026138201.1	1.92	17	20	20	Carbamidomethylation	592700000	842320000	681470000	637390000	716620000	389910000	850670000	369520000	832760000	491360000	413190000	845840000	466030000	1318100000	670670000	246350000	342270000	302440000	293760000	342470000	172650000	434630000	140060000	391720000	207990000	164120000	352690000	183290000	587470000	233080000	695750000	610190000	750210000	305460000	269410000	304130000	159124	alpha-2-macroglobulin-like [Carassius auratus]
141	154	XP_026143323.1	1.76	15	4	4	Carbamidomethylation	135720000	146760000	133480000	121540000	113690000	90868000	122840000	128350000	145940000	105550000	109240000	119360000	127910000	133390000	158860000	129980000	139170000	125000000	112680000	108570000	87099000	118840000	122740000	138720000	102190000	103940000	115290000	120780000	126060000	150380000	130240000	120190000	129750000	123080000	115400000	123290000	47504	aspartate aminotransferase mitochondrial-like [Carassius auratus]
142	328	XP_026131804.1	6.96	5	4	4		20659000	20978000	34893000	29803000	30431000	18186000	30237000	44184000	25553000	33285000	20194000	14477000	30038000	17791000	18953000	18085000	18271000	32610000	27351000	30431000	17582000	30237000	41885000	25136000	31720000	18824000	12872000	30038000	17611000	18953000	40220000	39405000	28944000	37716000	38184000	27893000	120500	vinculin isoform X1 [Carassius auratus]
143	905	XP_026087520.1	5.39	46	9	9	Carbamidomethylation; Oxidation (M)	1201500000	1554000000	1645400000	1105600000	911350000	812450000	1007900000	1179600000	1212000000	1261900000	1184600000	1043200000	951900000	1036900000	1274500000	1051300000	1263000000	1360500000	953480000	764960000	741610000	781340000	1002800000	1023200000	1132900000	970130000	847420000	709260000	680390000	1032000000	1328600000	1199800000	1290800000	1078600000	936350000	976050000	50005	elongation factor 1-alpha-like [Carassius auratus]
144	671	XP_026097887.1	7.47	1	1	1		111860000	146490000	192520000	131360000	135130000	147470000	196230000	114070000	101320000	65278000	82184000	89371000	94328000	144290000	125090000	111860000	146490000	192520000	131360000	135130000	147470000	196230000	114070000	101320000	65278000	82184000	89371000	94328000	144290000	125090000	143470000	124870000	107050000	143470000	124870000	107050000	199109	myosin-7-like isoform X4 [Carassius auratus]
145	989	XP_026138108.1	0.93	41	11	11	Carbamidomethylation; Oxidation (M)	1400400000	1673200000	1747300000	1672600000	1528800000	1398300000	1395200000	1468700000	1698200000	1917600000	1365300000	1444600000	2144300000	1659100000	1431400000	795330000	967180000	1062400000	1045700000	940070000	927570000	756930000	844210000	1009000000	1195300000	868830000	898160000	1420800000	1059500000	913530000	1647800000	1690600000	1662500000	990480000	1021700000	1072500000	42871	creatine kinase M-type-like [Carassius auratus]
146	830	XP_026078969.1	7.99	35	8	8	Carbamidomethylation	322700000	299280000	262160000	236270000	330520000	177320000	186980000	216450000	249670000	262780000	241830000	290160000	228010000	245840000	277920000	232290000	227220000	186610000	184410000	255740000	154360000	158610000	164260000	192890000	217890000	213160000	234980000	171900000	182060000	217020000	297800000	230020000	267270000	218740000	181090000	205470000	39457	fructose-bisphosphate aldolase A-like [Carassius auratus]
147	972	XP_026069751.1	11.6	44	15	15	Carbamidomethylation	797930000	787830000	837320000	804790000	809220000	572140000	775270000	703460000	846930000	779040000	793760000	821990000	758770000	775500000	891420000	403150000	419930000	436870000	414160000	402040000	310740000	389540000	343690000	394590000	378900000	398980000	425230000	354470000	354790000	430070000	822010000	755650000	826450000	416540000	364610000	393740000	52193	cytochrome b-c1 complex subunit 1 mitochondrial [Carassius auratus]
148	151	XP_026146418.1	3.68	17	5	5	Oxidation (M)	358270000	399700000	415110000	400230000	389080000	290860000	336190000	410380000	457620000	391700000	306090000	282190000	345340000	370960000	397180000	302530000	323480000	361890000	305780000	293160000	224540000	252090000	318950000	371320000	327770000	256250000	223700000	287980000	323640000	336650000	414870000	380820000	346450000	329360000	301720000	285650000	50129	trifunctional enzyme subunit beta mitochondrial-like [Carassius auratus]
149	210	XP_026112197.1	10.23	21	8	8	Carbamidomethylation	238510000	261070000	249850000	216420000	223740000	128430000	210900000	231280000	284440000	198860000	217570000	233030000	225850000	306200000	287090000	151260000	160400000	157290000	135910000	145690000	90277000	158690000	170530000	199240000	145440000	155840000	176520000	167830000	230790000	206490000	240770000	213120000	255820000	150110000	152840000	187490000	75206	calcium-binding mitochondrial carrier protein Aralar1-like [Carassius auratus]
150	228	XP_026139777.1	22.64	28	14	14	Carbamidomethylation	254530000	332800000	689610000	358170000	266550000	378830000	520740000	460410000	310200000	404490000	251710000	287500000	387980000	333530000	338060000	148300000	189420000	344230000	195760000	142880000	212200000	246070000	221400000	174740000	216300000	119940000	140300000	172670000	147360000	135070000	401100000	457840000	338420000	204120000	214140000	143070000	73752	lamin-A-like [Carassius auratus]
151	469	XP_026119333.1	16.18	12	37	37	Carbamidomethylation	172830000	167110000	223860000	152710000	163960000	166910000	193160000	231070000	145590000	211300000	142030000	170650000	190890000	181400000	138140000	76081000	58863000	58278000	24208000	68503000	79634000	67254000	56753000	45211000	93395000	44789000	42897000	38873000	23801000	28059000	187840000	204140000	185090000	57187000	68450000	38941000	533319	LOW QUALITY PROTEIN: cytoplasmic dynein 1 heavy chain 1-like [Carassius auratus]
152	218	XP_026058908.1	22.72	37	13	13	Carbamidomethylation	534840000	637140000	616730000	610450000	508410000	603520000	712580000	652590000	590010000	753530000	613690000	720870000	746660000	822590000	634820000	272380000	318560000	302410000	301390000	273710000	306760000	392490000	347340000	309920000	447630000	355160000	412810000	426430000	482120000	355580000	583300000	668960000	707730000	295320000	363600000	406420000	62034	glucose-6-phosphate isomerase-like [Carassius auratus]
153	254	XP_026136464.1	7.68	43	21	21	Carbamidomethylation	356990000	452410000	359750000	419360000	439210000	319450000	306650000	276850000	281100000	389700000	327870000	419990000	334660000	291200000	366450000	132990000	166580000	139310000	149280000	160380000	140770000	135280000	120170000	115110000	162270000	127870000	158150000	124690000	110100000	128170000	418750000	348110000	370730000	149710000	134720000	129800000	74710	annexin A6-like isoform X5 [Carassius auratus]
154	311	XP_026133878.1	3.23	1	1	1		12869000	9705400	10888000	17611000	18285000	9988600	10253000	9446500	12074000	19651000	11803000	13387000	10901000	10826000	9150700	12869000	9705400	10888000	17611000	18285000	9988600	10253000	9446500	12074000	19651000	11803000	13387000	10901000	10826000	9150700	13872000	12283000	11213000	13872000	12283000	11213000	88803	alpha-actinin-1 isoform X5 [Carassius auratus]
155	1184	XP_026084464.1	9.54	21	6	6	Carbamidomethylation	866750000	1161600000	1248100000	947820000	842850000	1015800000	1154300000	1172300000	895430000	974190000	715110000	783900000	989810000	870090000	726610000	667460000	953470000	1041900000	764710000	640050000	795430000	940730000	968620000	744190000	733460000	553430000	603140000	826450000	736910000	593960000	1013400000	1050700000	822770000	813510000	836490000	662780000	26815	triosephosphate isomerase B [Carassius auratus]
156	137	XP_026064907.1	14.4	25	5	5	Carbamidomethylation	196690000	197590000	165310000	159250000	192590000	136680000	167880000	146030000	134810000	177190000	165960000	180460000	158140000	175310000	157770000	157740000	168950000	138110000	130550000	159170000	108670000	133340000	116410000	101460000	141160000	129940000	138740000	118350000	130920000	114460000	186310000	153000000	167530000	150900000	120690000	126480000	50504	rab GDP dissociation inhibitor beta [Carassius auratus]
157	519	XP_026116105.1	8.61	1	1	1		15291000	25946000	29951000	22746000	22052000	21184000	25763000	16244000	12198000	4232100	10337000	3227400	11861000	21245000	18305000	15291000	25946000	29951000	22746000	22052000	21184000	25763000	16244000	12198000	4232100	10337000	3227400	11861000	21245000	18305000	23197000	17722000	14876000	23197000	17722000	14876000	222077	myosin heavy chain fast skeletal muscle-like [Carassius auratus]
158	962	XP_026140300.1	5.23	30	7	7	Carbamidomethylation	188450000	272400000	261940000	220450000	191940000	237120000	285770000	259990000	198650000	238880000	153720000	210640000	235410000	203810000	153250000	133580000	208610000	213320000	161620000	137500000	167960000	197180000	191310000	153470000	146900000	107470000	141350000	186500000	159270000	112950000	229430000	244080000	192090000	170930000	171370000	141510000	26748	triosephosphate isomerase B isoform X2 [Carassius auratus]
159	440	XP_026082079.1	3.54	2	2	2	Carbamidomethylation	29047000	30900000	22421000	6486500	35095000	12693000	31706000	33565000	38670000	22849000	29419000	18182000	35911000	68456000	34295000	26320000	23760000	18806000	6486500	35095000	11011000	31706000	33565000	34561000	22849000	29419000	18182000	30556000	58416000	29566000	30659000	30996000	43934000	26165000	28100000	37226000	160775	alpha-2-macroglobulin-like isoform X1 [Carassius auratus]
160	322	XP_026112576.1	10.09	3	2	2		91733000	110820000	125990000	103750000	80775000	113760000	100450000	101810000	89639000	106990000	87532000	85534000	92276000	79885000	68176000	81135000	93164000	105770000	89684000	72039000	102570000	91242000	91040000	77883000	99781000	81310000	85534000	82008000	71752000	63977000	102610000	102530000	84644000	88358000	92503000	77438000	68273	moesin-like isoform X1 [Carassius auratus]
161	708	XP_026080424.1	12.76	8	3	3		31780000	35244000	57653000	41606000	38271000	34548000	47260000	33306000	38736000	27281000	29583000	27819000	30261000	31281000	30273000	31780000	35244000	57653000	41606000	38271000	34548000	47260000	33306000	38736000	27281000	29583000	27819000	30261000	31281000	30273000	41652000	39486000	32205000	41652000	39486000	32205000	60158	glutamate dehydrogenase mitochondrial-like [Carassius auratus]
162	1805	XP_026103603.1	28.99	22	5	5	Carbamidomethylation	202980000	320620000	277850000	193000000	209890000	370020000	619800000	574690000	431530000	584790000	403490000	512820000	438820000	474830000	544530000	193240000	304070000	266350000	185120000	200780000	350740000	583550000	536330000	407060000	559020000	384490000	492040000	416560000	449610000	514240000	244560000	516770000	474900000	231830000	487340000	451390000	28879	phosphoglycerate mutase 1-like isoform X1 [Carassius auratus]
163	622	XP_026113747.1	8.7	16	4	4		248210000	291620000	304230000	288840000	263000000	287170000	277040000	85958000	299170000	313110000	267480000	273350000	56736000	60771000	49278000	243190000	284830000	297990000	287490000	263000000	287170000	277040000	85958000	292900000	313110000	266120000	273350000	56736000	52691000	46236000	280150000	299870000	273790000	275300000	293600000	269630000	45877	aspartate aminotransferase cytoplasmic-like [Carassius auratus]
164	1891	XP_026081408.1	7.76	26	6	6	Carbamidomethylation	540030000	755460000	788360000	552580000	434110000	601400000	707180000	736490000	583230000	572590000	477180000	539300000	563690000	600510000	512870000	297880000	416480000	436010000	302210000	236100000	348890000	410400000	421090000	329240000	300050000	281380000	311650000	314770000	330960000	292970000	615280000	640180000	540010000	337740000	361930000	306350000	31982	four and a half LIM domains protein 1-like isoform X2 [Carassius auratus]
165	285	XP_026136189.1	27.78	9	5	5	Carbamidomethylation	81751000	82787000	95788000	91915000	86535000	48814000	53986000	56691000	41535000	59090000	54524000	63682000	45235000	36955000	35570000	62808000	62919000	74368000	73483000	68257000	41429000	38350000	52395000	30388000	47747000	44959000	48426000	35249000	27670000	25929000	88954000	56293000	52857000	69566000	46332000	42110000	100286	catenin alpha-1-like [Carassius auratus]
166	2648	XP_026067689.1	3.64	78	11	11	Oxidation (M)	21219000000	35121000000	38076000000	19837000000	13308000000	27227000000	48473000000	46257000000	30991000000	20357000000	16536000000	12140000000	31012000000	39598000000	25915000000	15341000000	24773000000	28207000000	14856000000	9629300000	20712000000	35236000000	32411000000	22337000000	12823000000	11778000000	8408200000	22624000000	27705000000	18007000000	25517000000	34681000000	25045000000	18561000000	24704000000	17704000000	15616	hemoglobin subunit alpha [Carassius auratus]
167	191	XP_026115142.1	0.94	33	11	11	Acetylation (Protein N-term)	31268000	41117000	124210000	105940000	73190000	51052000	16476000	60868000	127040000	116220000	84140000	59094000	89402000	18965000	149300000	18457000	24211000	72548000	61584000	39537000	32169000	10411000	29655000	57899000	48354000	36818000	27350000	38268000	11070000	54717000	82197000	91832000	100270000	46154000	36281000	36957000	52963	desmin-like isoform X2 [Carassius auratus]
168	366	XP_026069656.1	1.78	4	2	2		0	6181900	12843000	7136200	1276600	4321000	29703000	15376000	4803000	6959600	4003200	19176000	7121900	9141800	8641100	0	6181900	12843000	7136200	1276600	4321000	29703000	15376000	4803000	6959600	4003200	19176000	7121900	9141800	8641100	9145900	13064000	10154000	9145900	13064000	10154000	79553	gelsolin-like [Carassius auratus]
169	167	XP_026140375.1	15.27	37	13	13	Carbamidomethylation	384330000	438440000	707390000	501330000	385880000	609680000	682330000	614970000	509010000	667310000	444030000	468620000	555860000	559750000	397780000	227600000	252460000	407360000	297680000	237690000	358530000	354830000	343050000	291770000	373510000	245280000	273010000	302780000	305820000	230610000	492780000	638710000	487200000	284560000	344340000	271500000	47248	flotillin-1-like [Carassius auratus]
170	717	XP_026061248.1	28.52	1	1	1		4078200	3028500	5632100	4873300	2935000	8561200	9248000	10572000	8986700	7988300	5629800	5360100	7558700	8039700	5395900	4078200	3028500	5632100	4873300	2935000	8561200	9248000	10572000	8986700	7988300	5629800	5360100	7558700	8039700	5395900	4109400	9071300	6396800	4109400	9071300	6396800	95746	elongation factor 2-like [Carassius auratus]
171	289	XP_026115563.1	2.69	20	11	11	Carbamidomethylation	67753000	118940000	511320000	312710000	81301000	63978000	79012000	273900000	81255000	74839000	83850000	89398000	424440000	294650000	104970000	42041000	69704000	455260000	265170000	53659000	40279000	43294000	250730000	45482000	41362000	47506000	46928000	393030000	278090000	50680000	226790000	133680000	205340000	177170000	97879000	163250000	83002	heat shock protein HSP 90-alpha 1 isoform X2 [Carassius auratus]
172	363	XP_026125542.1	9.44	2	1	1		5398500	15525000	9604800	8207900	5981400	3208400	3694100	3998900	9326000	1678000	5001300	4923400	9193300	10533000	11890000	5398500	15525000	9604800	8207900	5981400	3208400	3694100	3998900	9326000	1678000	5001300	4923400	9193300	10533000	11890000	8943500	4381100	8308100	8943500	4381100	8308100	115858	2-oxoglutarate dehydrogenase mitochondrial isoform X3 [Carassius auratus]
173	703	XP_026058456.1	1.52	17	5	5		117980000	195380000	203350000	129120000	116220000	130930000	247150000	167500000	172390000	157440000	134240000	156120000	176210000	148740000	147840000	87864000	159140000	161910000	100780000	89345000	99135000	203590000	130840000	144660000	120430000	108490000	125460000	149400000	124150000	122350000	152410000	175480000	153020000	119810000	139730000	125970000	55038	protein disulfide-isomerase A3 [Carassius auratus]
174	247	XP_026135377.1	16.26	14	7	7	Carbamidomethylation	93906000	109830000	105410000	109860000	118850000	69819000	91959000	86396000	106060000	93876000	96520000	102720000	75698000	82655000	106910000	71460000	86321000	83181000	83301000	87004000	55201000	68424000	67614000	79278000	70507000	67713000	70495000	60831000	64914000	79195000	107570000	91161000	93859000	82254000	68205000	68629000	73246	stress-70 protein mitochondrial [Carassius auratus]
175	813	XP_026123086.1	0.08	1	1	1		7799100	9608400	13998000	21301000	18624000	23251000	9579300	9375000	10108000	17186000	17611000	11165000	19879000	14827000	8022100	7799100	9608400	13998000	21301000	18624000	23251000	9579300	9375000	10108000	17186000	17611000	11165000	19879000	14827000	8022100	14266000	13900000	14301000	14266000	13900000	14301000	94789	alpha-actinin-3 [Carassius auratus]
176	161	XP_026073342.1	1.76	13	6	6		16746000	65503000	76497000	29911000	17561000	27413000	116280000	42557000	26315000	68331000	56633000	29506000	80679000	55801000	33068000	11848000	55214000	61845000	22827000	11246000	23909000	96361000	33008000	22195000	52704000	51060000	20513000	54477000	30298000	17576000	47988000	84616000	70135000	36791000	66416000	51683000	69962	plastin-2-like [Carassius auratus]
177	692	XP_026096241.1	3.23	21	4	4	Carbamidomethylation	64615000	121200000	150620000	119940000	86253000	76756000	129530000	139190000	124450000	122540000	99227000	141440000	188200000	131310000	115860000	55633000	108770000	134760000	108570000	76362000	70067000	116000000	129060000	116030000	108180000	88484000	128170000	172980000	116830000	104210000	125740000	140660000	155430000	114040000	130030000	142350000	50583	rab GDP dissociation inhibitor beta-like [Carassius auratus]
178	503	XP_026068301.1	9.32	1	1	1		0	0	0	0	1137000	0	3708500	0	2626500	0	0	0	0	5054400	2275000	0	0	0	0	1137000	0	3708500	0	2626500	0	0	0	0	5054400	2275000	1137000	3167500	3664700	1137000	3167500	3664700	175356	complement C3-like isoform X2 [Carassius auratus]
179	370	XP_026125539.1	45.78	1	1	1		491430	0	0	2204800	3186400	0	0	0	0	0	1291500	1645700	231400	0	1611200	491430	0	0	2204800	3186400	0	0	0	0	0	1291500	1645700	231400	0	1611200	1960900	0	1194900	1960900	0	1194900	119557	2-oxoglutarate dehydrogenase mitochondrial isoform X1 [Carassius auratus]
180	790	XP_026070860.1	33.67	8	3	3	Carbamidomethylation	215900000	195820000	199960000	203850000	208030000	141310000	177990000	176370000	186850000	140930000	146510000	167540000	155630000	166700000	158320000	203760000	189740000	195180000	197420000	196300000	137630000	174870000	171970000	182130000	133580000	141850000	162280000	154510000	164610000	155280000	204710000	164690000	160850000	196480000	160030000	157620000	47527	aspartate aminotransferase mitochondrial-like [Carassius auratus]
181	805	XP_026137818.1	5.47	7	4	4		28840000	44848000	49378000	53015000	29001000	26317000	35564000	23942000	35736000	32647000	34398000	33220000	18586000	31881000	35006000	27947000	43293000	49378000	51311000	29001000	26317000	35564000	23150000	34865000	31959000	33949000	33003000	18236000	31881000	34541000	41570000	33551000	33530000	40186000	32768000	33160000	70624	heat shock cognate 71 kDa protein-like [Carassius auratus]
182	958	XP_026088367.1	6.64	14	5	5	Carbamidomethylation	271260000	302190000	286280000	316970000	342110000	139310000	244930000	215800000	291070000	278870000	301960000	327550000	287440000	272830000	380710000	260380000	289200000	275620000	308490000	323730000	139310000	244930000	215210000	288640000	259610000	269130000	286330000	255030000	247400000	333690000	310080000	265510000	317190000	292450000	247120000	279230000	72136	succinate dehydrogenase [ubiquinone] flavoprotein subunit mitochondrial [Carassius auratus]
183	642	XP_026065884.1	1.7	28	9	9	Carbamidomethylation; Acetylation (Protein N-term)	223260000	262450000	281580000	236610000	210120000	218490000	258440000	248160000	201630000	302410000	232720000	215650000	242450000	228100000	200550000	158630000	190110000	190800000	166590000	155400000	157390000	182760000	180230000	142560000	223090000	171790000	153490000	179340000	162260000	160480000	243800000	254400000	233420000	172310000	185150000	170890000	57830	T-complex protein 1 subunit beta-like [Carassius auratus]
184	1807	XP_026067887.1	4.26	21	11	11	Carbamidomethylation	240640000	359030000	620330000	349240000	238660000	368040000	563620000	423160000	315300000	462600000	281210000	328700000	633820000	430350000	312760000	160370000	224270000	350900000	221560000	163620000	249950000	381240000	282870000	204920000	314650000	195930000	227710000	363230000	265840000	195070000	364920000	434530000	413530000	224140000	286730000	251660000	73731	nucleolin-like isoform X3 [Carassius auratus]
185	859	XP_026117182.1	3.46	12	5	5		128390000	199450000	204370000	216190000	158230000	178340000	208750000	171380000	173710000	253620000	177090000	152180000	218240000	189290000	122850000	114590000	193450000	190730000	203760000	154920000	175230000	202140000	165070000	169850000	235710000	167300000	139390000	210480000	185760000	116830000	202580000	205610000	182570000	189080000	189600000	172910000	50231	tubulin alpha chain-like [Carassius auratus]
186	810	XP_026103584.1	6.5	13	3	3		111660000	106760000	130600000	86826000	103860000	59075000	49879000	92640000	120440000	96699000	75587000	61453000	88414000	111200000	117150000	111660000	106760000	130600000	86826000	103860000	59075000	49879000	92640000	120440000	96699000	75587000	61453000	88414000	111200000	117150000	112440000	86109000	92736000	112440000	86109000	92736000	50174	trifunctional enzyme subunit beta mitochondrial-like [Carassius auratus]
187	825	XP_026131024.1	4.41	4	2	2		38801000	48349000	52473000	7765100	14763000	34408000	81310000	47566000	44922000	46342000	39438000	28386000	62268000	84811000	35429000	38801000	48349000	52473000	7765100	14763000	34408000	81310000	47566000	44922000	46342000	39438000	28386000	62268000	84811000	35429000	36773000	51896000	50484000	36773000	51896000	50484000	101156	inter-alpha-trypsin inhibitor heavy chain H3-like [Carassius auratus]
188	249	XP_026059230.1	4.38	12	6	6	Carbamidomethylation; Acetylation (Protein N-term)	65167000	80152000	114880000	79567000	75318000	107970000	86060000	83483000	82299000	155260000	85306000	74228000	99084000	86865000	58228000	57775000	74807000	97926000	66312000	62548000	90053000	74633000	72827000	75846000	131160000	72839000	60209000	88874000	82679000	55981000	85263000	108950000	87279000	71874000	88905000	73280000	96818	major vault protein isoform X2 [Carassius auratus]
189	1189	XP_026134770.1	2.95	26	9	9	Carbamidomethylation	75721000	124220000	172280000	116910000	77067000	99059000	142420000	95919000	95213000	82767000	57699000	79136000	132680000	87222000	71953000	58735000	76369000	111510000	71301000	49513000	63911000	90275000	72307000	65900000	52009000	39385000	51993000	86572000	63291000	53515000	121390000	113930000	94170000	73931000	74311000	61851000	42785	creatine kinase B-type-like isoform X3 [Carassius auratus]
190	698	XP_026071544.1	15.2	24	6	6	Carbamidomethylation	182800000	193130000	255890000	232240000	262070000	239420000	236000000	280750000	185100000	336530000	257280000	259220000	326840000	316950000	276790000	150590000	153090000	197390000	186360000	213050000	191550000	184380000	233650000	149360000	279220000	215480000	219920000	285340000	286560000	236310000	231940000	266750000	297010000	186810000	213340000	255730000	53827	sarcalumenin-like isoform X2 [Carassius auratus]
191	844	XP_026116311.1	3.68	27	5	5		60448000	82653000	76231000	70959000	60055000	58672000	105110000	69301000	57275000	119880000	72393000	84442000	98491000	96897000	65699000	49615000	71898000	68848000	62716000	52462000	48195000	89605000	59732000	49240000	100080000	60903000	65006000	84460000	82831000	61251000	70069000	89765000	85786000	61108000	77088000	70890000	47178	enolase-like [Carassius auratus]
192	162	XP_026128625.1	6.14	19	7	7	Carbamidomethylation; Acetylation (Protein N-term)	33776000	65591000	87287000	42530000	26902000	49105000	186950000	105480000	51343000	73718000	43774000	86532000	140930000	97792000	60587000	33191000	57274000	77385000	40596000	26832000	47764000	147630000	81522000	46958000	65024000	40488000	68823000	105750000	79052000	53752000	53669000	98025000	92683000	47055000	77780000	69573000	69946	plastin-2 [Carassius auratus]
193	761	XP_026133741.1	10.58	3	1	1		3265700	37390000	16604000	52760000	47686000	49124000	43920000	53203000	40346000	60448000	31245000	39977000	44474000	43753000	34781000	3265700	37390000	16604000	52760000	47686000	49124000	43920000	53203000	40346000	60448000	31245000	39977000	44474000	43753000	34781000	49869000	49408000	38846000	49869000	49408000	38846000	45812	aspartate aminotransferase cytoplasmic-like [Carassius auratus]
194	481	XP_026059668.1	1.24	10	10	10		338530000	435950000	511580000	429730000	311410000	369530000	472850000	400510000	358040000	485020000	401880000	498050000	415620000	459950000	397140000	194230000	238580000	286690000	252910000	196400000	208160000	296400000	222230000	201590000	258620000	234270000	280220000	234580000	267280000	219460000	443770000	422960000	440540000	233760000	237400000	247160000	170625	sorbin and SH3 domain-containing protein 2-like isoform X9 [Carassius auratus]
195	253	XP_026135594.1	17.64	17	7	7	Carbamidomethylation	106110000	124060000	105740000	100370000	106910000	52502000	73974000	82270000	102700000	81858000	79574000	92947000	65307000	80686000	102050000	91514000	112400000	99856000	91381000	84184000	45677000	70193000	73779000	89221000	65540000	74126000	73058000	61212000	80686000	83925000	114590000	87984000	92721000	95868000	69525000	74601000	73155	stress-70 protein mitochondrial-like [Carassius auratus]
196	861	XP_026098318.1	3.79	37	18	18	Carbamidomethylation	580780000	637500000	654180000	690690000	721990000	567910000	727780000	597540000	737250000	725840000	643030000	660920000	612100000	634240000	665870000	210030000	232720000	225270000	254280000	260820000	193650000	261310000	216140000	251760000	260950000	226610000	259700000	241190000	271810000	265760000	664990000	675770000	650070000	236620000	236760000	253010000	61498	delta-1-pyrroline-5-carboxylate dehydrogenase mitochondrial [Carassius auratus]
197	748	XP_026134383.1	2.2	7	2	2	Carbamidomethylation	10283000	12989000	20568000	15051000	8852900	10540000	16271000	12459000	10919000	10348000	8838100	14661000	13812000	8007500	9323500	10283000	12989000	20568000	15051000	8852900	10540000	16271000	12459000	10919000	10348000	8838100	14661000	13812000	8007500	9323500	13549000	13158000	11931000	13549000	13158000	11931000	60146	glutamate dehydrogenase mitochondrial-like [Carassius auratus]
198	1049	XP_026085248.1	0.3	8	4	4	Carbamidomethylation	63068000	75488000	129330000	83582000	44543000	67083000	88518000	57950000	53144000	101980000	60273000	85052000	93519000	60667000	66011000	53286000	65889000	113340000	73117000	37653000	57521000	72571000	47217000	43261000	87174000	49090000	69284000	77471000	50960000	55742000	82061000	75238000	74347000	71516000	63053000	61752000	63846	asparagine--tRNA ligase cytoplasmic-like isoform X2 [Carassius auratus]
199	993	XP_026098561.1	0.58	15	4	4		243430000	247550000	233720000	209720000	209800000	135000000	241910000	230280000	291710000	208420000	229150000	228480000	180120000	253610000	247360000	210090000	218460000	211440000	184350000	178650000	108970000	212310000	206660000	262550000	175060000	201680000	198510000	161380000	236050000	224560000	228840000	221460000	227740000	200600000	193110000	204440000	45159	acetyl-CoA acetyltransferase mitochondrial [Carassius auratus]
200	395	XP_026086175.1	0.96	27	20	20	Carbamidomethylation; Oxidation (M)	658140000	620560000	644860000	694690000	881700000	536930000	674850000	628610000	771720000	707960000	704820000	755480000	691900000	634040000	777850000	284000000	275520000	282780000	301360000	372820000	237890000	308920000	278790000	312870000	309900000	303070000	314280000	267730000	241120000	317570000	778040000	713010000	732900000	314760000	297880000	293380000	112840	NAD(P) transhydrogenase mitochondrial-like [Carassius auratus]
201	276	XP_026074905.1	3.86	39	19	19	Acetylation (Protein N-term)	144110000	174480000	289890000	196660000	354670000	432360000	268470000	224000000	176890000	293260000	184570000	190990000	210870000	208570000	157870000	52287000	63312000	96942000	67599000	249490000	263450000	71676000	73190000	62367000	96009000	65842000	59449000	79525000	82450000	57123000	238560000	434450000	199150000	105930000	259450000	68878000	66032	lamin-B1 [Carassius auratus]
202	252	XP_026091316.1	3.64	24	12	12	Carbamidomethylation	108460000	151720000	425040000	237400000	123760000	215970000	336110000	253180000	208480000	289030000	153340000	176950000	325740000	267200000	201820000	40951000	61921000	200680000	103360000	47071000	91581000	143380000	113810000	97672000	139150000	73287000	77250000	158950000	132890000	98693000	260030000	264500000	241640000	125430000	120050000	109510000	65792	lamin-B2-like [Carassius auratus]
203	713	XP_026115858.1	20.37	15	7	7	Carbamidomethylation	249930000	271180000	212680000	275850000	289680000	203250000	139470000	195870000	195840000	152590000	229130000	216130000	210660000	162080000	234330000	209880000	226660000	186530000	231860000	242640000	179220000	113740000	167630000	159710000	114040000	178770000	160210000	169870000	115200000	184280000	260420000	208790000	239610000	219510000	176000000	189880000	84259	ATP-dependent 6-phosphofructokinase muscle type-like [Carassius auratus]
204	224	XP_026060127.1	4.77	7	3	3		89067000	74937000	65382000	86974000	105300000	71764000	84262000	73218000	92034000	79075000	73536000	72168000	57126000	72634000	84743000	89067000	74937000	65382000	86974000	105300000	71764000	84262000	73218000	92034000	79075000	73536000	72168000	57126000	72634000	84743000	86202000	82242000	73866000	86202000	82242000	73866000	77947	propionyl-CoA carboxylase alpha chain mitochondrial [Carassius auratus]
205	591	XP_026088611.1	8.06	2	4	4	Carbamidomethylation; Oxidation (M)	108660000	72737000	137490000	60156000	55637000	157160000	367480000	78930000	128590000	191710000	132960000	59957000	248410000	189430000	53023000	104020000	70572000	132210000	54370000	50102000	152280000	344510000	75928000	121520000	180880000	121280000	59957000	233200000	177070000	51233000	87337000	187450000	144790000	82656000	176370000	134530000	416805	apolipoprotein B-100-like [Carassius auratus]
206	792	XP_026125905.1	1.51	12	4	4	Carbamidomethylation	20561000	44447000	47874000	44397000	33420000	26215000	49357000	31367000	31837000	44275000	34625000	39784000	50074000	45512000	38230000	19817000	41058000	42659000	40838000	30762000	23131000	43610000	27890000	27803000	39059000	29979000	33709000	42155000	38436000	33456000	41531000	39699000	43362000	38418000	35387000	37264000	50247	tubulin alpha-8 chain-like [Carassius auratus]
207	1172	XP_026139113.1	4.73	22	6	6	Oxidation (M)	1221900000	1488700000	1737800000	1216100000	948520000	1321100000	2189400000	1610200000	1262100000	1682500000	1046200000	1243400000	1590100000	1702400000	1063100000	1142500000	1383200000	1585400000	1142700000	891860000	1252700000	2037400000	1478100000	1163700000	1589600000	986160000	1159400000	1481500000	1581500000	976930000	1325700000	1616400000	1333200000	1229100000	1504300000	1237100000	35970	glyceraldehyde-3-phosphate dehydrogenase 2-like [Carassius auratus]
208	226	XP_026109644.1	17.28	51	20	20	Carbamidomethylation; Acetylation (Protein N-term); Oxidation (M)	215130000	241580000	393650000	236490000	204550000	274190000	401140000	366710000	314060000	347820000	170490000	223070000	360030000	314450000	209900000	63979000	72960000	170180000	72810000	66789000	139820000	191980000	171150000	157890000	187810000	74639000	83727000	182410000	152750000	64146000	339900000	363210000	337380000	162830000	169730000	170850000	65438	serine/threonine-protein phosphatase 2A 65 kDa regulatory subunit A beta isoform [Carassius auratus]
209	281	XP_026055230.1	2.89	11	4	4	Carbamidomethylation	57736000	148370000	274430000	207590000	101860000	76909000	187710000	75274000	176930000	75585000	44564000	93480000	70291000	130570000	134410000	54859000	141760000	263450000	200030000	98297000	74075000	180980000	72656000	170330000	73748000	44063000	91427000	69015000	129070000	131980000	169090000	135580000	102210000	162770000	131460000	100660000	58063	intermediate filament protein ON3-like [Carassius auratus]
210	914	XP_026130555.1	18.46	4	3	3	Carbamidomethylation	138850000	176860000	175590000	166810000	162800000	130870000	142630000	122370000	151960000	132470000	156420000	164100000	145020000	145920000	178280000	102970000	119590000	122030000	116150000	117120000	93685000	99380000	86676000	106410000	94343000	113500000	118810000	96904000	94536000	125040000	164180000	138340000	160310000	115570000	98376000	112120000	92344	sarcolemmal membrane-associated protein-like isoform X5 [Carassius auratus]
211	189	XP_026095773.1	2.31	23	8	8	Carbamidomethylation	136360000	173680000	192640000	162790000	163370000	161160000	178660000	210540000	137950000	206150000	130190000	153090000	191800000	194730000	168660000	86430000	117820000	142260000	109680000	102290000	103700000	108840000	111930000	88604000	109990000	70114000	78527000	118930000	114710000	102500000	185400000	200050000	173410000	111700000	104610000	96955000	53937	sarcalumenin-like isoform X2 [Carassius auratus]
212	1130	XP_026141790.1	0.33	17	3	3	Carbamidomethylation	41115000	51434000	54100000	59758000	78131000	42054000	65237000	58435000	65065000	62620000	57125000	53340000	57802000	58200000	65310000	41115000	51434000	54100000	59758000	78131000	42054000	65237000	58435000	65065000	62620000	57125000	53340000	57802000	58200000	65310000	61047000	59378000	62939000	61047000	59378000	62939000	46202	medium-chain specific acyl-CoA dehydrogenase mitochondrial-like [Carassius auratus]
213	223	XP_026103914.1	1.95	24	14	14		115910000	196570000	332260000	195640000	129000000	200740000	319430000	252680000	179790000	282800000	143830000	165600000	243050000	207840000	156050000	38590000	99052000	157690000	91713000	61721000	77900000	128150000	111860000	88678000	120960000	75080000	79107000	138580000	120450000	82715000	208820000	255800000	190220000	97492000	105510000	99185000	66376	lamin-B2-like [Carassius auratus]
214	816	XP_026145602.1	21.76	63	19	19	Carbamidomethylation	210420000	262760000	278940000	246310000	228820000	148120000	273310000	174820000	301270000	317610000	295310000	289380000	271520000	262810000	290070000	95795000	108440000	118680000	108060000	102460000	89978000	125880000	85308000	144520000	159850000	157230000	149780000	130150000	132140000	127550000	254510000	265360000	288770000	106690000	121110000	139370000	54022	NADH dehydrogenase [ubiquinone] flavoprotein 1 mitochondrial-like [Carassius auratus]
215	505	XP_026084653.1	0.92	7	26	26	Carbamidomethylation	50705000	75177000	89788000	81947000	58471000	37561000	91928000	94239000	59715000	52976000	52434000	102770000	64540000	47259000	109320000	15544000	30136000	36517000	32547000	21763000	14294000	29650000	32646000	25005000	23553000	17348000	36913000	28523000	22476000	41115000	83377000	82587000	86627000	27301000	25030000	30790000	516680	plectin-like [Carassius auratus]
216	1401	XP_026126180.1	28.22	21	6	6		93227000	93731000	101920000	92015000	89147000	77781000	87450000	86209000	78035000	94577000	61204000	60175000	53645000	49399000	64580000	84546000	80352000	82579000	74876000	77785000	68411000	75899000	73610000	65395000	86445000	51962000	53439000	40168000	34736000	48318000	97450000	84811000	58566000	83119000	73952000	45724000	28222	ATP synthase F(0) complex subunit B1 mitochondrial-like [Carassius auratus]
217	947	XP_026085285.1	50.66	2	1	1		43994000	45145000	44805000	43056000	39905000	28399000	32793000	29968000	36781000	21883000	25527000	25986000	22992000	23250000	27116000	43994000	45145000	44805000	43056000	39905000	28399000	32793000	29968000	36781000	21883000	25527000	25986000	22992000	23250000	27116000	43381000	29965000	24974000	43381000	29965000	24974000	56940	methylmalonate-semialdehyde dehydrogenase [acylating] mitochondrial-like [Carassius auratus]
218	655	XP_026099122.1	3.4	5	3	3		28149000	42747000	62343000	39675000	33637000	35327000	53164000	17599000	30532000	14175000	38219000	37672000	45393000	32270000	53488000	26535000	34274000	44942000	32784000	28570000	31862000	45961000	9943600	28251000	11272000	32181000	36309000	32775000	27930000	36498000	43283000	41901000	45042000	33421000	35089000	33138000	72293	endoplasmic reticulum chaperone BiP [Carassius auratus]
219	845	XP_026115747.1	10.75	42	17	17	Carbamidomethylation	1474900000	1638800000	1793100000	1591200000	1314900000	1440500000	1707900000	1688300000	1856400000	1610100000	1541500000	1484400000	1554100000	1618000000	1485300000	621380000	634270000	757430000	708980000	585630000	611810000	780350000	748400000	779620000	661690000	559290000	615690000	638180000	649840000	614180000	1624600000	1689300000	1538800000	661540000	716370000	615440000	56651	aldehyde dehydrogenase mitochondrial [Carassius auratus]
220	1817	XP_026079573.1	3.56	33	5	5	Carbamidomethylation	116150000	189970000	126020000	128850000	93607000	122660000	203600000	159470000	147230000	153590000	99837000	125900000	192600000	149060000	138120000	88708000	143540000	126020000	105840000	66985000	105260000	164980000	122400000	118740000	133030000	86224000	110250000	155860000	149060000	116110000	140300000	157310000	147130000	106220000	128880000	125130000	28854	phosphoglycerate mutase 1-like [Carassius auratus]
221	473	XP_026138193.1	0.57	1	1	1		11799000	18186000	17066000	14317000	19075000	12620000	17195000	16402000	11580000	18566000	13620000	13844000	17945000	15266000	14843000	11799000	18186000	17066000	14317000	19075000	12620000	17195000	16402000	11580000	18566000	13620000	13844000	17945000	15266000	14843000	16089000	15272000	15104000	16089000	15272000	15104000	161053	LOW QUALITY PROTEIN: alpha-2-macroglobulin-like [Carassius auratus]
222	833	XP_026058525.1	18.36	24	6	6	Carbamidomethylation; Oxidation (M)	296500000	295530000	301250000	283690000	310120000	213010000	241180000	253720000	301870000	226630000	267490000	294220000	261240000	263110000	306670000	266340000	271040000	274320000	261490000	286060000	206740000	226180000	221170000	268460000	204150000	250880000	249120000	235110000	220190000	272620000	308040000	255590000	283670000	274260000	225340000	245580000	53668	dihydrolipoyl dehydrogenase mitochondrial-like [Carassius auratus]
223	343	XP_026080827.1	13.64	1	1	1		16089000	21173000	27267000	25599000	19134000	12076000	17782000	14377000	0	15542000	11946000	16429000	15302000	15741000	0	16089000	21173000	27267000	25599000	19134000	12076000	17782000	14377000	0	15542000	11946000	16429000	15302000	15741000	0	21852000	14944000	14855000	21852000	14944000	14855000	100249	catenin alpha-1 [Carassius auratus]
224	455	XP_026068420.1	9.77	2	2	2		0	1952800	0	0	1903500	0	10456000	6078700	3207000	1603400	2554000	3344900	19129000	34237000	2395600	0	1952800	0	0	1903500	0	10456000	6078700	3207000	1603400	2554000	3344900	19129000	34237000	2395600	1928200	5336200	24885000	1928200	5336200	24885000	175543	complement C3-like [Carassius auratus]
225	280	XP_026113879.1	9.29	8	4	4	Carbamidomethylation	48762000	85788000	150370000	113940000	64313000	58075000	154250000	58957000	62038000	62859000	36710000	58330000	56224000	66865000	58566000	48762000	85788000	146800000	112590000	64313000	58075000	151880000	58957000	62038000	62859000	36710000	57080000	52097000	63631000	56016000	94113000	96130000	55897000	91651000	93758000	53107000	57761	intermediate filament protein ON3 [Carassius auratus]
226	383	XP_026079809.1	26.78	18	9	9	Carbamidomethylation	94441000	67955000	94278000	148620000	65341000	121120000	128020000	86218000	100110000	133070000	61447000	74347000	63141000	45471000	50457000	74215000	38927000	52002000	108030000	40241000	90078000	93216000	47044000	72118000	98382000	34973000	37808000	32520000	22564000	28477000	124140000	116920000	67401000	90326000	80653000	32034000	105349	sorbin and SH3 domain-containing protein 1-like isoform X3 [Carassius auratus]
227	474	XP_026138194.1	62.93	1	2	2		5460000	13020000	4866200	3606800	0	0	0	0	0	0	0	16912000	20828000	1807600	5735100	5460000	13020000	4866200	3606800	0	0	0	0	0	0	0	16912000	14610000	0	5735100	6738300	0	16432000	6738300	0	12419000	159845	alpha-2-macroglobulin-like [Carassius auratus]
228	400	XP_026052115.1	8.62	4	3	3		38642000	28609000	36843000	42116000	41159000	23398000	27597000	33344000	35065000	29300000	26529000	34015000	29024000	34449000	37898000	38642000	28609000	36843000	42116000	41159000	23398000	27597000	33344000	35065000	29300000	26529000	34015000	29024000	34449000	37898000	39768000	34789000	34200000	39768000	34789000	34200000	112864	NAD(P) transhydrogenase mitochondrial-like [Carassius auratus]
229	752	XP_026139961.1	3.14	4	1	1		13682000	10916000	8767700	13155000	9651000	0	3791700	0	8534800	0	9421600	15436000	11417000	0	7684800	13682000	10916000	8767700	13155000	9651000	0	3791700	0	8534800	0	9421600	15436000	11417000	0	7684800	11234000	6163200	10990000	11234000	6163200	10990000	80087	catenin beta-1 isoform X3 [Carassius auratus]
230	1818	XP_026134042.1	2.52	22	3	3	Carbamidomethylation	93657000	154910000	110660000	104280000	96777000	120090000	134130000	100140000	91315000	175990000	94359000	141540000	150660000	164210000	108350000	93657000	154910000	110660000	104280000	96777000	120090000	134130000	100140000	91315000	175990000	94359000	141540000	150660000	164210000	108350000	113110000	128830000	140800000	113110000	128830000	140800000	28838	phosphoglycerate mutase 1-like [Carassius auratus]
231	1719	XP_026083391.1	4.53	16	4	4	Oxidation (M)	272110000	353180000	344840000	294610000	213110000	282450000	363630000	325970000	292580000	413730000	252410000	292580000	310620000	372390000	235620000	259570000	331350000	319560000	278530000	204520000	270980000	350190000	311740000	275910000	396710000	240080000	282900000	290710000	346320000	222220000	295570000	335670000	292720000	278710000	321110000	276450000	35985	glyceraldehyde-3-phosphate dehydrogenase 2 [Carassius auratus]
232	983	XP_026060338.1	4.98	39	21	21	Carbamidomethylation	458440000	1266600000	889780000	284530000	598650000	954760000	1237200000	1219400000	1125500000	1000600000	914710000	584580000	1305400000	1499300000	701070000	229950000	586810000	390780000	138560000	260060000	367450000	473420000	506960000	435510000	386250000	402140000	234330000	476860000	580880000	289050000	723810000	1111700000	1012200000	321230000	433920000	396650000	54357	fibrinogen beta chain isoform X1 [Carassius auratus]
233	712	XP_026092134.1	11.28	23	11	11	Carbamidomethylation	130350000	144860000	209450000	161610000	131000000	152330000	239690000	213520000	169620000	213330000	172740000	169100000	254720000	238370000	149820000	75271000	89396000	126140000	101880000	78801000	98400000	168220000	157660000	111970000	131840000	107690000	111250000	173370000	161630000	102690000	158680000	199070000	204320000	95429000	133930000	134820000	77762	calpain-2 catalytic subunit-like [Carassius auratus]
234	175	XP_026106859.1	5.62	16	4	4	Carbamidomethylation	61003000	46132000	25683000	49620000	68834000	23965000	44386000	48549000	76162000	51640000	71203000	69358000	55408000	64164000	79472000	61003000	46132000	25683000	49620000	64783000	23965000	44386000	48549000	72448000	46060000	60991000	61265000	49249000	55196000	68905000	58071000	51729000	67921000	54021000	47081000	59121000	61859	methylcrotonoyl-CoA carboxylase beta chain mitochondrial-like [Carassius auratus]
235	1185	XP_026104701.1	4.2	24	6	6	Carbamidomethylation	198450000	216530000	107500000	232310000	258720000	149490000	181560000	144280000	186050000	171130000	18013000	220790000	169330000	213270000	197300000	162090000	185090000	100440000	198370000	207120000	123220000	143180000	118340000	151980000	137610000	17524000	169330000	151610000	190220000	163180000	207450000	182040000	194640000	172880000	145740000	159380000	45955	isovaleryl-CoA dehydrogenase mitochondrial-like [Carassius auratus]
236	1626	XP_026115309.1	27.01	18	4	4		40692000	44857000	55929000	55639000	57143000	45930000	47676000	45063000	45999000	54976000	31888000	29329000	29704000	32004000	43111000	37250000	39755000	48030000	48440000	54212000	43253000	47676000	40723000	40927000	53018000	31888000	26913000	29704000	27468000	36518000	50852000	48631000	35013000	45537000	45120000	30498000	28263	ATP synthase F(0) complex subunit B1 mitochondrial-like [Carassius auratus]
237	296	XP_026115071.1	2.55	44	22	22	Carbamidomethylation	419090000	409580000	496280000	436890000	403020000	297000000	352800000	301550000	464440000	461270000	434730000	345740000	431840000	422640000	487960000	129930000	138040000	156120000	127840000	128230000	105540000	148200000	107500000	135840000	153710000	138800000	131940000	138830000	138050000	154810000	452810000	429380000	453620000	136030000	131260000	141520000	79689	NADH-ubiquinone oxidoreductase 75 kDa subunit mitochondrial-like [Carassius auratus]
238	1180	XP_026070593.1	22.82	4	1	1	Acetylation (Protein N-term)	2269200	6768800	5983700	5150500	3450100	11235000	13833000	15928000	0	12577000	11629000	11682000	15035000	9468500	7106500	2269200	6768800	5983700	5150500	3450100	11235000	13833000	15928000	0	12577000	11629000	11682000	15035000	9468500	7106500	4724500	13393000	10984000	4724500	13393000	10984000	37179	serine/threonine-protein phosphatase PP1-beta catalytic subunit-like [Carassius auratus]
239	1108	XP_026126437.1	20.23	59	16	16	Carbamidomethylation	448750000	539500000	676210000	498940000	447020000	465910000	544890000	452550000	397280000	545820000	376560000	395750000	429040000	371490000	371140000	197240000	233600000	272010000	220040000	192820000	205490000	242320000	167300000	149020000	241700000	160260000	184800000	159030000	145110000	144290000	534090000	503650000	399750000	223140000	217020000	158700000	30199	40S ribosomal protein S3a [Carassius auratus]
240	378	XP_026076644.1	19.77	17	17	17	Carbamidomethylation	0	225060000	802140	1219200	934890	395710000	113020000	221250000	88280000	46789000	630480	596400	625680	0	34354000	0	68977000	0	0	0	114520000	39593000	63610000	29102000	18684000	0	0	0	0	13941000	204710000	197730000	33642000	68977000	53103000	13941000	140715	vitellogenin-like [Carassius auratus]
241	192	XP_026054973.1	4.93	53	22	22	Carbamidomethylation; Oxidation (M)	338890000	386820000	500260000	489720000	329180000	338540000	489210000	472500000	428650000	477960000	399400000	471300000	469330000	415570000	387970000	94430000	118490000	121760000	180870000	98786000	105500000	183890000	171850000	137850000	186690000	136990000	157690000	168470000	136480000	128570000	487600000	489490000	464630000	172710000	169630000	147290000	60384	T-complex protein 1 subunit alpha-like [Carassius auratus]
242	1384	XP_026080095.1	15.98	22	4	4		457980000	456280000	455770000	390280000	419420000	395450000	540950000	463850000	479350000	394160000	370270000	380800000	358660000	402950000	366350000	378970000	376570000	367510000	322380000	348200000	347650000	480770000	411490000	426370000	357700000	325260000	341840000	310910000	345700000	308070000	435950000	454750000	375810000	358730000	404800000	326360000	30303	voltage-dependent anion-selective channel protein 2 [Carassius auratus]
243	649	XP_026094861.1	7.55	16	5	5		62755000	83697000	103180000	61178000	52339000	66465000	102640000	81863000	46213000	57991000	52769000	58162000	69857000	56598000	52171000	50185000	67830000	80153000	54882000	46511000	58611000	83243000	67705000	44523000	48566000	41027000	49799000	55155000	47818000	48620000	74022000	72115000	58615000	59912000	60530000	48484000	54794	protein disulfide-isomerase A3-like [Carassius auratus]
244	176	XP_026069410.1	0.14	37	15	15	Carbamidomethylation	188530000	319240000	353490000	254040000	185820000	226490000	306870000	250420000	244390000	297390000	203440000	224730000	329680000	294880000	200500000	72395000	110540000	127390000	93500000	70037000	79114000	112960000	94105000	73499000	94714000	73351000	78962000	117470000	108720000	90941000	263190000	275010000	258500000	94773000	90879000	93888000	61158	phosphoglucomutase-1-like [Carassius auratus]
245	704	XP_026112760.1	5.25	27	11	11	Carbamidomethylation	281080000	318780000	370030000	342230000	322690000	274070000	394580000	352530000	348020000	442190000	341810000	317320000	345760000	320100000	355630000	182600000	206700000	241330000	221910000	203990000	180950000	237600000	234670000	228790000	274190000	205950000	186150000	205630000	195050000	219740000	333580000	370620000	344490000	213190000	231240000	206180000	67526	apoptosis-inducing factor 1 mitochondrial-like isoform X3 [Carassius auratus]
246	1183	XP_026124396.1	10.09	4	1	1	Acetylation (Protein N-term)	0	175770	494600	1896400	960390	3541000	2648400	1519700	1544900	1994700	3255900	1643300	3887700	4290200	1949900	0	175770	494600	1896400	960390	3541000	2648400	1519700	1544900	1994700	3255900	1643300	3887700	4290200	1949900	881800	2249700	3005400	881800	2249700	3005400	37179	serine/threonine-protein phosphatase PP1-beta catalytic subunit [Carassius auratus]
247	1307	XP_026052750.1	5.44	4	1	1		2331300	3339600	6129700	3959600	2228500	4132100	5718500	4567100	3521200	6305700	4295400	3792900	6569600	6049900	4157200	2331300	3339600	6129700	3959600	2228500	4132100	5718500	4567100	3521200	6305700	4295400	3792900	6569600	6049900	4157200	3597700	4848900	4973000	3597700	4848900	4973000	64109	asparagine--tRNA ligase cytoplasmic-like [Carassius auratus]
248	1946	XP_026138827.1	7.87	26	5	5	Carbamidomethylation	222440000	241210000	249980000	218250000	354170000	98140000	154890000	169510000	244150000	236380000	204940000	173590000	208880000	225420000	229980000	202610000	223640000	234550000	201890000	320980000	98140000	148330000	169510000	235630000	214920000	184070000	163120000	194150000	213470000	215450000	257210000	195970000	209810000	236730000	173310000	195300000	33155	protein NipSnap homolog 2 [Carassius auratus]
249	2177	XP_026081349.1	4.56	52	6	6	Acetylation (Protein N-term); Oxidation (M)	1299000000	1619800000	1741200000	1437300000	1236900000	1499100000	1909700000	1616300000	1428700000	1455300000	1199900000	1575500000	1490800000	1481900000	1362800000	1028600000	1269900000	1318400000	1063500000	946530000	1156900000	1459500000	1235700000	1116600000	1149000000	952020000	1222800000	1159800000	1129400000	1061400000	1469400000	1583000000	1425000000	1125400000	1223500000	1105100000	18717	cofilin-2-like [Carassius auratus]
250	1169	XP_026075900.1	7.4	10	2	2		126430000	140230000	120470000	127190000	127960000	87762000	126480000	113360000	141890000	126260000	104660000	121460000	92775000	122040000	125600000	126430000	140230000	120470000	127190000	127960000	87762000	126480000	113360000	141890000	126260000	104660000	121460000	92775000	122040000	125600000	128860000	119150000	113560000	128860000	119150000	113560000	45074	acetyl-CoA acetyltransferase mitochondrial-like [Carassius auratus]
251	702	XP_026143832.1	3.21	19	7	7	Carbamidomethylation	44923000	55199000	97915000	69771000	24400000	67238000	97770000	82907000	70940000	78567000	50708000	58039000	88705000	93791000	60009000	31644000	46634000	82481000	49473000	17056000	47302000	71869000	65171000	49261000	39262000	33049000	36833000	59346000	55724000	43916000	72476000	86234000	73948000	52391000	58552000	45774000	61503	EH domain-containing protein 2-like [Carassius auratus]
252	667	XP_026053553.1	3.94	24	18	18	Carbamidomethylation	231050000	393450000	339220000	254060000	305200000	154600000	412570000	161020000	303250000	170550000	244430000	330600000	354560000	403900000	294380000	132420000	203370000	183020000	128090000	158120000	95181000	225910000	98289000	168870000	105150000	142380000	172530000	179590000	212320000	154650000	312990000	251710000	329150000	162250000	144200000	175050000	123863	ceruloplasmin-like [Carassius auratus]
253	313	XP_026070250.1	24.23	9	4	4		156490000	132510000	140500000	153200000	160650000	120630000	111940000	114610000	141270000	103160000	125910000	122210000	102860000	112390000	109790000	152140000	128150000	135770000	148960000	158130000	120630000	109260000	111080000	136880000	100210000	122450000	117960000	98935000	107480000	104200000	154410000	120530000	118990000	150370000	117150000	114570000	75082	calcium-binding mitochondrial carrier protein Aralar1-like [Carassius auratus]
254	402	XP_026090630.1	17.57	1	1	1		0	11299000	0	0	0	9807000	12150000	11744000	12935000	13127000	9693600	11319000	11062000	9153800	10060000	0	11299000	0	0	0	9807000	12150000	11744000	12935000	13127000	9693600	11319000	11062000	9153800	10060000	11299000	11953000	10258000	11299000	11953000	10258000	113105	NAD(P) transhydrogenase mitochondrial-like [Carassius auratus]
255	1762	XP_026077287.1	14.57	8	6	6		305650000	322680000	284990000	351790000	346760000	280120000	325730000	287360000	283420000	277020000	324220000	366600000	316940000	335460000	379850000	263610000	266220000	244640000	284450000	293250000	248280000	288510000	256590000	252550000	248500000	288740000	327340000	275770000	290760000	331880000	326330000	291300000	345990000	270430000	258890000	302900000	108354	sodium/calcium exchanger 1-like isoform X5 [Carassius auratus]
256	304	XP_026137390.1	2.13	1	1	1		2975300	3413200	7438100	3669500	0	3818400	4951200	1583300	2946600	4643400	2464200	3594400	0	0	0	2975300	3413200	7438100	3669500	0	3818400	4951200	1583300	2946600	4643400	2464200	3594400	0	0	0	4374000	3588600	3029300	4374000	3588600	3029300	99648	LOW QUALITY PROTEIN: 26S proteasome non-ATPase regulatory subunit 2-like [Carassius auratus]
257	795	XP_026084118.1	10.27	44	16	16	Carbamidomethylation	348440000	394760000	453600000	387930000	299980000	270210000	359150000	317050000	295000000	362210000	347970000	335830000	322880000	307740000	284690000	162370000	191170000	219360000	182790000	152360000	156240000	183560000	169970000	156590000	184280000	153710000	162320000	163510000	131090000	148030000	405760000	364750000	349060000	181610000	170130000	157180000	57553	T-complex protein 1 subunit delta-like [Carassius auratus]
258	643	XP_026073581.1	7.47	9	2	2	Carbamidomethylation	13537000	17547000	22994000	22171000	20702000	13912000	13205000	14414000	27582000	25933000	31502000	24847000	17645000	24213000	27152000	13537000	17547000	22994000	22171000	20702000	13912000	13205000	14414000	27582000	25933000	31502000	24847000	17645000	24213000	27152000	20572000	20980000	28562000	20572000	20980000	28562000	66758	NADP-dependent malic enzyme-like [Carassius auratus]
259	333	XP_026116091.1	13.4	19	10	10	Carbamidomethylation	84486000	86019000	73972000	66404000	74340000	75201000	99284000	76124000	72894000	96269000	94585000	92285000	85821000	75563000	78193000	39464000	50318000	35119000	35968000	40297000	46254000	51096000	41924000	41730000	66272000	58839000	58421000	44891000	47111000	52443000	90049000	94243000	90875000	40791000	49871000	53395000	118041	ubiquitin-like modifier-activating enzyme 1 [Carassius auratus]
260	1963	XP_026121761.1	10.07	33	9	9	Carbamidomethylation	633360000	766960000	900340000	755040000	664050000	810480000	1152200000	908230000	742500000	957130000	666620000	801750000	907160000	771150000	706210000	379700000	445090000	522460000	447640000	409910000	493330000	705160000	570040000	455740000	601740000	423590000	522940000	569070000	483550000	443430000	746070000	914100000	770580000	440960000	565200000	488520000	27629	14-3-3 protein beta/alpha-A [Carassius auratus]
261	309	XP_026063771.1	3.37	7	4	4	Carbamidomethylation	6104000	9946800	23399000	11309000	3282800	10538000	15632000	8571500	19036000	25907000	12451000	13562000	24677000	16528000	6957300	6104000	9946800	17785000	9619400	3282800	10538000	13604000	7253200	14561000	21683000	9379300	11009000	18602000	14058000	4800600	18470000	17523000	16000000	14819000	14511000	12735000	96307	major vault protein-like isoform X2 [Carassius auratus]
262	283	XP_026100462.1	23.26	2	1	1		9861900	8048300	7897100	9777000	10436000	5805700	5870100	4118300	6706300	5378700	8723100	7707800	6458900	4684900	10049000	9861900	8048300	7897100	9777000	10436000	5805700	5870100	4118300	6706300	5378700	8723100	7707800	6458900	4684900	10049000	9204000	5575800	7524700	9204000	5575800	7524700	77920	propionyl-CoA carboxylase alpha chain mitochondrial-like isoform X2 [Carassius auratus]
263	2277	XP_026059586.1	9.95	28	13	13	Carbamidomethylation	293720000	368220000	540070000	424690000	281010000	434140000	538460000	359130000	336350000	407570000	278570000	330550000	357200000	355780000	291730000	159780000	214450000	304200000	204370000	158840000	245180000	324610000	229720000	194700000	211130000	162370000	186630000	203730000	196140000	170950000	451190000	450560000	398180000	208330000	241070000	183960000	52554	synaptic vesicle membrane protein VAT-1 homolog [Carassius auratus]
264	452	XP_026113463.1	10.43	2	3	3		2845900	10641000	37908000	26416000	6289500	18871000	21768000	4597400	26841000	8030400	6141700	4658400	8762900	4755500	3307400	2845900	10641000	37908000	26416000	6289500	18871000	21768000	4597400	26841000	8030400	6141700	4658400	8762900	4755500	3307400	19590000	18561000	6469400	19590000	18561000	6469400	227717	myosin-11-like isoform X2 [Carassius auratus]
265	270	XP_026115694.1	3.82	30	12	12		93418000	145510000	250260000	216610000	139500000	113500000	122840000	96457000	163790000	120850000	63434000	90218000	131580000	157050000	168500000	51077000	81690000	129270000	111250000	69348000	61103000	65923000	57117000	82703000	62933000	24143000	51651000	76324000	84961000	89751000	173830000	130140000	133160000	88527000	65956000	72449000	54349	intermediate filament protein ON3-like [Carassius auratus]
266	1441	XP_026053642.1	4.86	20	10	10	Carbamidomethylation	179830000	253920000	358520000	209570000	174630000	255710000	371390000	337200000	225030000	366460000	227710000	259010000	369650000	313920000	227640000	140000000	195820000	272760000	160330000	134880000	186990000	268690000	260350000	173200000	280950000	168900000	195550000	284530000	245480000	174750000	241770000	314580000	283990000	184160000	234040000	213840000	64055	nucleolin-like isoform X5 [Carassius auratus]
267	819	XP_026089954.1	9.07	15	5	5	Carbamidomethylation	44772000	55201000	92090000	68465000	51374000	57184000	83879000	55456000	61917000	56272000	45600000	43680000	40138000	62711000	52673000	30029000	38047000	63150000	45858000	34779000	47326000	68408000	46083000	46127000	42355000	31574000	33300000	27934000	49010000	41469000	62380000	65530000	56758000	42373000	50060000	41063000	61557	dihydropyrimidinase-related protein 3 [Carassius auratus]
268	889	XP_026084697.1	17.77	2	1	1	Acetylation (Protein N-term)	10632000	13203000	9885600	13853000	12567000	4836800	5987300	4794600	7110100	10380000	12821000	12096000	10314000	8071000	9667100	10632000	13203000	9885600	13853000	12567000	4836800	5987300	4794600	7110100	10380000	12821000	12096000	10314000	8071000	9667100	12028000	6621800	10594000	12028000	6621800	10594000	79169	catenin beta-1-like isoform X2 [Carassius auratus]
269	222	XP_026124499.1	1.05	6	2	2	Carbamidomethylation	50278000	60117000	59760000	46431000	39009000	36936000	57177000	66903000	57047000	64952000	47271000	52660000	52144000	53970000	50838000	50278000	60117000	59760000	46431000	39009000	36936000	57177000	66903000	57047000	64952000	47271000	52660000	52144000	53970000	50838000	51119000	56603000	51376000	51119000	56603000	51376000	59603	T-complex protein 1 subunit eta [Carassius auratus]
270	427	XP_026134014.1	8.89	1	1	1		2650100	2567600	4541900	3298300	1842800	2002900	1766300	3553000	2513700	3115400	1633700	3020100	1723100	1613800	1331700	2650100	2567600	4541900	3298300	1842800	2002900	1766300	3553000	2513700	3115400	1633700	3020100	1723100	1613800	1331700	2980100	2590300	1864500	2980100	2590300	1864500	116873	vinculin-like isoform X4 [Carassius auratus]
271	251	XP_026146097.1	4.75	35	18	18	Carbamidomethylation	213330000	251520000	257640000	258290000	230220000	223960000	225630000	262670000	283780000	263270000	277290000	212040000	236260000	265930000	256570000	63547000	76576000	77386000	80581000	63163000	65932000	73866000	81586000	90163000	93633000	99289000	52364000	88238000	93740000	106100000	245990000	267380000	274290000	72251000	81036000	96873000	83769	LOW QUALITY PROTEIN: methylmalonyl-CoA mutase mitochondrial-like [Carassius auratus]
272	240	XP_026126791.1	2.29	6	2	2		13061000	7622500	0	9162700	20932000	11644000	5392400	4616600	15590000	14726000	12674000	9045200	8543500	1587500	13771000	13061000	7622500	0	9162700	20932000	11644000	5392400	4616600	15590000	14726000	12674000	9045200	8543500	1587500	13771000	14674000	11207000	11405000	14674000	11207000	11405000	66702	NADP-dependent malic enzyme-like [Carassius auratus]
273	1483	XP_026079461.1	11.14	2	2	2		26299000	36337000	39491000	36691000	19136000	49554000	42549000	49248000	38168000	72467000	34960000	39191000	45579000	47646000	25748000	26299000	36337000	39491000	36691000	19136000	49554000	42549000	49248000	38168000	72467000	34960000	39191000	45579000	47646000	25748000	32667000	50397000	40141000	32667000	50397000	40141000	98367	glycogen phosphorylase liver form [Carassius auratus]
274	1315	XP_026112693.1	2.02	26	8	8	Carbamidomethylation	232680000	234000000	212640000	188780000	218820000	103370000	162710000	175530000	237990000	174210000	167900000	213580000	176590000	226910000	251050000	124930000	128600000	122180000	105440000	124980000	65760000	121120000	108440000	148250000	106490000	91853000	127460000	121540000	143740000	154040000	219430000	181460000	211630000	122330000	111220000	127730000	44528	pyruvate dehydrogenase E1 component subunit alpha mitochondrial-like isoform X1 [Carassius auratus]
275	1606	XP_026101283.1	3.61	5	1	1	Carbamidomethylation	0	0	2593200	3923600	671340	2018400	3753800	6359500	2936700	5346700	3061200	4725300	5423100	5629700	3286700	0	0	2593200	3923600	671340	2018400	3753800	6359500	2936700	5346700	3061200	4725300	5423100	5629700	3286700	2396000	4083000	4425200	2396000	4083000	4425200	39779	serine/threonine-protein phosphatase PP1-beta catalytic subunit-like [Carassius auratus]
276	769	XP_026067119.1	0.29	10	2	2	Carbamidomethylation	28090000	28363000	29853000	31097000	45682000	21106000	30469000	27408000	42488000	37757000	41712000	33224000	29413000	32917000	27626000	28090000	28363000	29853000	31097000	45682000	21106000	30469000	27408000	42488000	37757000	41712000	33224000	29413000	32917000	27626000	33793000	31846000	34234000	33793000	31846000	34234000	61621	methylcrotonoyl-CoA carboxylase beta chain mitochondrial-like [Carassius auratus]
277	1919	XP_026071493.1	8.27	12	2	2	Acetylation (Protein N-term)	129640000	150610000	194680000	145550000	115230000	165620000	172350000	154470000	135300000	155180000	126920000	133730000	154650000	144020000	128270000	129640000	150610000	194680000	145550000	115230000	165620000	172350000	154470000	135300000	155180000	126920000	133730000	154650000	144020000	128270000	147140000	156580000	137520000	147140000	156580000	137520000	28775	14-3-3 protein epsilon-like [Carassius auratus]
278	485	XP_026070092.1	92	1	1	1		0	0	1825500	1873600	0	0	0	0	0	0	0	0	0	0	0	0	0	1825500	1873600	0	0	0	0	0	0	0	0	0	0	0	1849500	0	0	1849500	0	0	227827	myosin-11-like isoform X2 [Carassius auratus]
279	828	XP_026125307.1	6.28	9	8	8		152600000	254910000	247420000	218650000	151090000	166060000	210200000	176100000	167860000	194010000	105180000	259600000	112070000	210590000	91760000	129410000	164020000	197960000	176120000	126300000	134840000	165940000	147420000	141750000	157350000	70294000	162570000	74063000	168340000	57954000	204930000	182850000	206620000	158760000	149460000	157430000	169367	sorbin and SH3 domain-containing protein 2 isoform X2 [Carassius auratus]
280	236	XP_026139778.1	45.87	2	1	1		43768000	56542000	0	0	0	0	0	0	0	0	49847000	71656000	0	0	0	43768000	56542000	0	0	0	0	0	0	0	0	49847000	71656000	0	0	0	50155000	0	60751000	50155000	0	60751000	60409	T-complex protein 1 subunit gamma-like [Carassius auratus]
281	1520	XP_026051241.1	16.16	34	8	8		579360000	592670000	544260000	493500000	500380000	384280000	580330000	573370000	621760000	379110000	365310000	428800000	374160000	519780000	537400000	482570000	505670000	460320000	404250000	406910000	306780000	444840000	465450000	497770000	289960000	260850000	294320000	249450000	364970000	392340000	542030000	507770000	478670000	451940000	400960000	345970000	30616	voltage-dependent anion-selective channel protein 1-like [Carassius auratus]
282	1849	XP_026128261.1	13.32	4	1	1		0	43567000	49834000	0	40780000	0	0	45916000	0	0	40371000	42572000	34934000	40269000	39511000	0	43567000	49834000	0	40780000	0	0	45916000	0	0	40371000	42572000	34934000	40269000	39511000	44727000	45916000	39532000	44727000	45916000	39532000	44245	blood vessel epicardial substance isoform X2 [Carassius auratus]
283	1086	XP_026059050.1	2.04	18	5	5		68968000	74084000	66515000	54238000	51514000	69281000	67000000	71094000	57929000	46171000	56197000	39347000	47839000	82100000	69099000	58909000	56974000	50958000	41542000	50255000	52583000	53606000	62437000	52444000	46171000	52073000	34547000	39440000	68741000	45443000	65898000	74694000	69641000	51728000	53448000	48049000	59573	catalase-like [Carassius auratus]
284	384	XP_026097477.1	2.07	6	5	5		36457000	35767000	53838000	25927000	29780000	28676000	31581000	30967000	27272000	37421000	27222000	27703000	38661000	44014000	29058000	33516000	29157000	47443000	21315000	26996000	21984000	27829000	27828000	21744000	33333000	22526000	24830000	33328000	40024000	25229000	38240000	32312000	33977000	33572000	26544000	29187000	117910	ubiquitin-like modifier-activating enzyme 1 [Carassius auratus]
285	2258	XP_026053544.1	8.5	27	12	12	Carbamidomethylation	833790000	1291200000	655820000	582910000	767300000	666700000	1205200000	798820000	1033000000	423680000	715760000	524940000	725860000	691450000	660690000	457950000	572190000	315670000	285880000	410060000	359670000	543070000	335590000	457100000	196450000	351860000	273060000	285880000	286540000	268360000	965970000	875410000	693000000	408350000	400780000	298960000	54518	antihemorrhagic factor cHLP-B-like [Carassius auratus]
286	797	XP_026055910.1	5.97	10	2	2		220150000	243690000	198770000	237550000	237370000	124800000	135170000	192610000	243230000	224390000	232850000	209910000	208130000	262410000	261730000	220150000	243690000	198770000	237550000	237370000	124800000	135170000	192610000	243230000	224390000	232850000	209910000	208130000	262410000	261730000	229290000	190590000	240270000	229290000	190590000	240270000	51812	citrate synthase mitochondrial [Carassius auratus]
287	1230	XP_026062499.1	6.72	13	4	4	Carbamidomethylation	36048000	43389000	41059000	45443000	60629000	38891000	25694000	40854000	44903000	26356000	40870000	14309000	28642000	46523000	67795000	35119000	43389000	41059000	45443000	56675000	37753000	25694000	39091000	43481000	26356000	40002000	13785000	28642000	46523000	62794000	47303000	37261000	45868000	44861000	35820000	43737000	46362	medium-chain specific acyl-CoA dehydrogenase mitochondrial-like [Carassius auratus]
288	660	XP_026083246.1	17.99	9	5	5	Carbamidomethylation	120410000	135300000	212530000	127170000	87228000	177020000	155600000	137280000	142240000	140150000	69156000	79169000	98605000	94685000	91172000	96178000	123010000	195880000	112160000	71503000	156850000	114710000	119750000	135280000	98220000	61466000	62351000	96634000	85193000	83123000	154230000	182780000	89366000	135440000	148450000	77753000	73963	lamin-A-like [Carassius auratus]
289	753	XP_026135485.1	0.62	16	8	8		114870000	126240000	166640000	147340000	114910000	95757000	142760000	139790000	133570000	105980000	119970000	120540000	106120000	137880000	155400000	71534000	82535000	101080000	94937000	80580000	78593000	100340000	88594000	86000000	77012000	85171000	88588000	72859000	79157000	90717000	142980000	132290000	139140000	86132000	86109000	83299000	79351	MICOS complex subunit MIC60 isoform X3 [Carassius auratus]
290	1341	XP_026125849.1	9.17	12	2	2		60738000	60110000	96639000	58420000	42720000	74836000	102630000	69824000	56417000	84104000	57137000	63808000	63778000	55865000	45490000	60738000	60110000	96639000	58420000	42720000	74836000	102630000	69824000	56417000	84104000	57137000	63808000	63778000	55865000	45490000	65151000	77563000	57742000	65151000	77563000	57742000	35072	annexin A5-like [Carassius auratus]
291	1030	XP_026122619.1	34.8	29	7	7	Carbamidomethylation	46632000	52380000	44827000	44183000	52838000	49646000	50546000	55685000	39482000	52595000	61179000	63025000	60014000	63498000	72268000	34088000	42044000	34253000	35823000	40327000	35430000	32206000	43777000	25556000	37569000	52374000	51135000	54490000	53197000	58307000	49890000	53752000	66312000	37307000	36619000	53901000	39999	tropomodulin-1-like isoform X2 [Carassius auratus]
292	1705	XP_026063890.1	9.13	1	1	1		14743000	11644000	12228000	11008000	13639000	0	431430	6721200	7811500	6438400	10984000	11317000	0	0	0	14743000	11644000	12228000	11008000	13639000	0	431430	6721200	7811500	6438400	10984000	11317000	0	0	0	12652000	5350600	11151000	12652000	5350600	11151000	109973	sarcoplasmic/endoplasmic reticulum calcium ATPase 1-like [Carassius auratus]
293	525	XP_026065859.1	0.23	1	2	2		4943200	13661000	9231800	9073600	10760000	6921600	5320100	12954000	12867000	8919700	11137000	9558800	13043000	5304600	10876000	4943200	13661000	9231800	9073600	10760000	6921600	5320100	12954000	12867000	8919700	11137000	9558800	13043000	5304600	10876000	12818000	11310000	11929000	12818000	11310000	11929000	289807	filamin-C-like isoform X4 [Carassius auratus]
294	1073	XP_026060336.1	8.85	31	16	16	Carbamidomethylation; Oxidation (M)	409970000	814690000	665740000	241350000	402510000	651060000	1088300000	852470000	773830000	707440000	582020000	375520000	989740000	1257600000	544210000	258420000	465400000	371080000	138570000	281030000	412550000	588840000	498220000	456410000	452730000	409840000	247700000	596280000	686740000	341710000	523070000	818340000	850380000	302900000	481750000	456450000	76863	fibrinogen alpha chain-like [Carassius auratus]
295	547	XP_026132953.1	66.34	1	1	1		0	0	4348700	4644500	1715600	0	0	0	0	0	0	0	8164000	6086500	6914500	0	0	4348700	4644500	1715600	0	0	0	0	0	0	0	8164000	6086500	6914500	3569600	0	7055000	3569600	0	7055000	436792	ankyrin-3-like isoform X12 [Carassius auratus]
296	1848	XP_026128260.1	8.48	7	1	1		2703600	0	0	2820900	0	0	508720	0	0	3988800	7122900	4054200	0	7463100	13594000	2703600	0	0	2820900	0	0	508720	0	0	3988800	7122900	4054200	0	7463100	13594000	2762300	2248800	8058600	2762300	2248800	8058600	48366	blood vessel epicardial substance isoform X1 [Carassius auratus]
297	1642	XP_026102498.1	15.93	61	13	13	Acetylation (Protein N-term); Oxidation (M)	54504000000	64324000000	75767000000	61483000000	45159000000	73411000000	70686000000	78045000000	60063000000	75149000000	47600000000	56128000000	59705000000	59961000000	48259000000	37025000000	44803000000	51108000000	42597000000	31453000000	51607000000	50388000000	52497000000	39815000000	49210000000	30788000000	37575000000	40668000000	41457000000	30295000000	60251000000	71511000000	54331000000	41397000000	48703000000	36157000000	15792	myoglobin [Carassius auratus]
298	656	XP_026100417.1	2.38	2	1	1		3809000	5840500	6116800	4004100	1827300	2525400	4323600	0	2461200	3267000	3222900	3525300	4093100	2857900	4061000	3809000	5840500	6116800	4004100	1827300	2525400	4323600	0	2461200	3267000	3222900	3525300	4093100	2857900	4061000	4319500	3144300	3552000	4319500	3144300	3552000	72330	endoplasmic reticulum chaperone BiP-like [Carassius auratus]
299	699	XP_026086981.1	0.35	27	9	9	Carbamidomethylation	54677000	74788000	141500000	76867000	57452000	75058000	78234000	98278000	68536000	131120000	65519000	72467000	119300000	117230000	79685000	42205000	53175000	94699000	53160000	41439000	53387000	50928000	60648000	49926000	76837000	47459000	48425000	73316000	65461000	46897000	97613000	106940000	112070000	56936000	59088000	56312000	61520	EH domain-containing protein 2-like [Carassius auratus]
300	300	XP_026061934.1	5.85	16	8	8		30375000	116200000	72935000	70501000	17043000	60659000	282290000	160540000	63989000	90033000	79619000	147600000	89027000	132440000	68084000	12131000	86344000	57122000	52726000	12506000	45072000	182420000	112570000	51976000	65998000	58990000	108270000	67790000	90940000	51026000	81037000	138650000	105950000	59754000	91607000	75402000	79842	adseverin-like [Carassius auratus]
301	709	XP_026141047.1	16.52	5	1	1		0	5287300	10286000	8416600	5981700	10239000	0	9043900	7830700	16122000	14898000	13530000	19305000	17290000	11334000	0	5287300	10286000	8416600	5981700	10239000	0	9043900	7830700	16122000	14898000	13530000	19305000	17290000	11334000	7492900	10809000	15272000	7492900	10809000	15272000	78825	fermitin family homolog 2 isoform X2 [Carassius auratus]
302	1783	XP_026059535.1	10.03	23	5	5	Oxidation (M)	896600000	1024000000	1102400000	941460000	870100000	985510000	1178400000	1161700000	1043100000	1273400000	975090000	1195400000	1143000000	1288000000	1026600000	815080000	904140000	959700000	826450000	786120000	862680000	1037600000	1031600000	914530000	1136400000	860840000	1070400000	946200000	1060400000	861840000	967170000	1131800000	1136500000	858300000	996560000	959920000	36245	malate dehydrogenase cytoplasmic-like [Carassius auratus]
303	1031	XP_026131400.1	4.14	17	7	7	Carbamidomethylation	58310000	56684000	88811000	89103000	56717000	87095000	135320000	88526000	87582000	58396000	46403000	79761000	100280000	51410000	71899000	46666000	32057000	51380000	60261000	30366000	56737000	100610000	58757000	54550000	34544000	24532000	54903000	65431000	30375000	47532000	85206000	100230000	82954000	56806000	67185000	55627000	59434	copine-3-like isoform X2 [Carassius auratus]
304	922	XP_026113942.1	2.49	6	3	3		27136000	28728000	34720000	34471000	32517000	24337000	26757000	27566000	39927000	24358000	25176000	26636000	30083000	29379000	37365000	27136000	28728000	34720000	34471000	32517000	24337000	26757000	27566000	39927000	24358000	25176000	26636000	30083000	29379000	37365000	31514000	29485000	29728000	31514000	29485000	29728000	49962	succinate--CoA ligase [ADP-forming] subunit beta mitochondrial-like [Carassius auratus]
305	1706	XP_026113532.1	8.8	31	9	9	Acetylation (Protein N-term)	328910000	416560000	601910000	465960000	365050000	509500000	557670000	526890000	368240000	691370000	437080000	471470000	443440000	410570000	379180000	280590000	301990000	375850000	324220000	285480000	384050000	444810000	428710000	291820000	558690000	356470000	397310000	345320000	318230000	298380000	448970000	549700000	445350000	315720000	424500000	353740000	50932	caveolae-associated protein 2-like [Carassius auratus]
306	461	XP_026092125.1	2.72	9	9	9	Carbamidomethylation	64212000	72452000	31499000	31921000	62550000	60364000	89347000	57131000	64448000	51431000	58858000	56168000	50959000	84634000	59386000	38420000	46135000	25244000	23105000	43272000	45229000	57567000	35571000	44416000	31348000	34715000	35510000	38107000	56851000	37747000	57365000	67527000	65381000	37721000	42826000	40586000	192924	complement C3-like [Carassius auratus]
307	1041	XP_026123866.1	3.66	3	1	1		47359000	32056000	21639000	30326000	47047000	36842000	38634000	30644000	30021000	38980000	35843000	44997000	15276000	19126000	23999000	47359000	32056000	21639000	30326000	47047000	36842000	38634000	30644000	30021000	38980000	35843000	44997000	15276000	19126000	23999000	35685000	35024000	27848000	35685000	35024000	27848000	47328	aspartate aminotransferase mitochondrial-like [Carassius auratus]
308	641	XP_026106606.1	16.98	12	4	4	Carbamidomethylation	53655000	68063000	98622000	70843000	58798000	79959000	89033000	94313000	70356000	114150000	59353000	56988000	70284000	66221000	51452000	53655000	66860000	95956000	69239000	58798000	77935000	86878000	92433000	70356000	111690000	58537000	56075000	69335000	66221000	51452000	71318000	90685000	62215000	69493000	88554000	61322000	47439	flotillin-2a-like [Carassius auratus]
309	2081	XP_026088412.1	3.5	35	5	5	Carbamidomethylation	128160000	154750000	172140000	125310000	109780000	171640000	166440000	168690000	159760000	176950000	155100000	138730000	170490000	198910000	129290000	112090000	142150000	158150000	112670000	93902000	126680000	148320000	143320000	137580000	140220000	117800000	121220000	150820000	175850000	110610000	138030000	171550000	158500000	123790000	139220000	135260000	26995	triosephosphate isomerase A-like [Carassius auratus]
310	1990	XP_026097007.1	12.28	81	12	12	Carbamidomethylation; Oxidation (M)	3319100000	3918800000	3604800000	2958200000	3099000000	2855000000	3778700000	3236200000	3142800000	2861700000	2526000000	3102000000	2822300000	3009400000	2853200000	2119300000	2426400000	2107700000	1859500000	2008700000	1877300000	2420000000	2005800000	1953000000	1840300000	1636800000	2034800000	1724500000	1806200000	1740100000	3381200000	3176400000	2862600000	2104300000	2019300000	1788500000	17230	nucleoside diphosphate kinase [Carassius auratus]
311	776	XP_026063840.1	32.33	17	9	9	Carbamidomethylation	61367000	68655000	85555000	78275000	73321000	169380000	161410000	158710000	124090000	225210000	96207000	103830000	138590000	131250000	66916000	49632000	54519000	66856000	64753000	60322000	127520000	120340000	118720000	99768000	169540000	72972000	79378000	96339000	90141000	43962000	77757000	170130000	114530000	60516000	127180000	83464000	80414	glycogen [starch] synthase muscle-like [Carassius auratus]
312	770	XP_026140442.1	18.66	6	2	2		44794000	48664000	39370000	51537000	64868000	40505000	49215000	33411000	57233000	50857000	65568000	61448000	58697000	68492000	70771000	44794000	48664000	39370000	51537000	64868000	40505000	49215000	33411000	57233000	50857000	65568000	61448000	58697000	68492000	70771000	49847000	46244000	64995000	49847000	46244000	64995000	60855	propionyl-CoA carboxylase beta chain mitochondrial-like [Carassius auratus]
313	1589	XP_026140110.1	22.15	16	3	3		121610000	125810000	131800000	110270000	116710000	77561000	84189000	99337000	122200000	89045000	103770000	100390000	86143000	97154000	105230000	121610000	125810000	131800000	110270000	116710000	77561000	84189000	99337000	122200000	89045000	103770000	100390000	86143000	97154000	105230000	122260000	100420000	100910000	122260000	100420000	100910000	34701	3-hydroxyisobutyrate dehydrogenase mitochondrial-like [Carassius auratus]
314	2158	XP_026059433.1	5.19	61	11	11	Carbamidomethylation	551960000	599110000	555760000	482930000	528900000	337310000	515070000	541430000	640980000	477540000	510120000	504550000	570690000	629640000	666480000	370270000	395670000	372370000	346050000	376310000	254620000	359140000	331490000	401630000	339670000	359600000	352270000	385160000	410260000	446030000	554490000	514820000	582000000	372130000	337310000	390660000	33194	hydroxyacyl-coenzyme A dehydrogenase mitochondrial-like [Carassius auratus]
315	1396	XP_026109969.1	0.7	17	4	4	Carbamidomethylation	78187000	61408000	34209000	90427000	120410000	59398000	53405000	49701000	83311000	75182000	9092300	91134000	57459000	87148000	97446000	75433000	59051000	33385000	86898000	116690000	57436000	51673000	49701000	80761000	75182000	9092300	89880000	57459000	87148000	96021000	78896000	65032000	74446000	76259000	62951000	73106000	45835	isovaleryl-CoA dehydrogenase mitochondrial-like isoform X2 [Carassius auratus]
316	1920	XP_026124065.1	2.49	4	1	1	Acetylation (Protein N-term)	21668000	24551000	4590400	2768000	2348200	3202200	4472600	28164000	2264500	16895000	1362800	7674800	1346100	19422000	1214900	21668000	24551000	4590400	2768000	2348200	3202200	4472600	28164000	2264500	16895000	1362800	7674800	1346100	19422000	1214900	16713000	22018000	13783000	16713000	22018000	13783000	28857	14-3-3 protein epsilon-like isoform X2 [Carassius auratus]
317	1614	XP_026074616.1	1.74	20	5	5	Carbamidomethylation	125750000	198440000	292920000	193220000	157630000	178210000	246500000	284790000	189050000	327220000	163440000	278370000	258140000	161860000	179820000	111810000	178730000	264400000	169040000	138180000	148410000	198150000	233370000	156040000	282410000	142520000	246880000	239320000	144620000	164270000	251260000	304070000	240900000	230100000	261350000	220100000	33111	four and a half LIM domains protein 2-like [Carassius auratus]
318	430	XP_026082535.1	30.35	20	24	24	Carbamidomethylation	66429000	63860000	63221000	99227000	37792000	117370000	590620000	151770000	249750000	189890000	214450000	139600000	327960000	245500000	193260000	22468000	22248000	19157000	24533000	10111000	34432000	130950000	89162000	53206000	48483000	50262000	88458000	67097000	57224000	95757000	90293000	308410000	251780000	21804000	71247000	75437000	190685	complement C4-like [Carassius auratus]
319	998	XP_026124676.1	19.3	36	15	15	Carbamidomethylation	284190000	318100000	333770000	314720000	285860000	235100000	256900000	267440000	257340000	250790000	239130000	276990000	234940000	251410000	242400000	114320000	118710000	120630000	114090000	102750000	107840000	114920000	113910000	107090000	91227000	68580000	95377000	91584000	88424000	89391000	311250000	280980000	281510000	114100000	107000000	89493000	63390	histone-lysine N-methyltransferase SMYD1-like isoform X2 [Carassius auratus]
320	1921	XP_026132152.1	6.03	11	1	1		32227000	28660000	23874000	10302000	17483000	13360000	17064000	42181000	29305000	40612000	36523000	34740000	23592000	46247000	26213000	32227000	28660000	23874000	10302000	17483000	13360000	17064000	42181000	29305000	40612000	36523000	34740000	23592000	46247000	26213000	22509000	28504000	33463000	22509000	28504000	33463000	31663	LIM domain-binding protein 3-like isoform X2 [Carassius auratus]
321	915	XP_026116995.1	0.6	1	1	1		0	0	3524000	2776100	0	0	5733900	2852400	2055800	1344900	0	2026200	3360900	3938700	3149300	0	0	3524000	2776100	0	0	5733900	2852400	2055800	1344900	0	2026200	3360900	3938700	3149300	3150000	2996700	3118800	3150000	2996700	3118800	198258	myosin-7-like isoform X4 [Carassius auratus]
322	1151	XP_026094943.1	16.49	10	2	2	Carbamidomethylation	23046000	17246000	24450000	25105000	31067000	19753000	10964000	15401000	29465000	28924000	37332000	31643000	29217000	31960000	36302000	23046000	17246000	24450000	25105000	31067000	19753000	10964000	15401000	29465000	28924000	37332000	31643000	29217000	31960000	36302000	26791000	22929000	33291000	26791000	22929000	33291000	53704	dihydrolipoyl dehydrogenase mitochondrial-like [Carassius auratus]
323	1091	XP_026064035.1	2.57	11	5	5	Acetylation (Protein N-term)	200240000	205960000	140930000	221770000	228070000	180320000	191420000	159950000	187480000	210130000	147660000	210590000	186130000	171820000	208090000	163750000	190190000	128590000	184300000	185130000	148950000	150460000	149270000	151020000	171580000	137910000	162660000	144980000	164200000	165870000	216270000	191100000	198640000	177850000	154260000	155120000	56744	UTP--glucose-1-phosphate uridylyltransferase-like isoform X1 [Carassius auratus]
324	638	XP_026067077.1	26.34	7	2	2	Carbamidomethylation	10435000	12958000	20313000	14895000	15580000	5043400	2415700	5720100	4482000	6504300	2081700	15472000	6699300	5427600	4322600	10435000	12958000	20313000	14895000	15580000	5043400	2415700	5720100	4482000	6504300	2081700	15472000	6699300	5427600	4322600	14836000	4833100	17441000	14836000	4833100	17441000	47009	flotillin-2 isoform X1 [Carassius auratus]
325	870	XP_026064400.1	54.25	4	2	2	Carbamidomethylation	0	0	0	0	0	6051800	27697000	0	0	9372900	0	0	0	0	0	0	0	0	0	0	6051800	27697000	0	0	9372900	0	0	0	0	0	0	14374000	0	0	14374000	0	75738	heat shock 70 kDa protein-like [Carassius auratus]
326	783	XP_026068498.1	5.29	2	2	2	Carbamidomethylation	208330	4222100	3428900	0	4899500	6459800	16901000	9697800	5059100	6620000	8326100	6999100	7316800	13314000	3104500	208330	4222100	3428900	0	4899500	6459800	16901000	9697800	5059100	6620000	8326100	6999100	7316800	13314000	3104500	4252900	9434000	7812200	4252900	9434000	7812200	167267	complement C3-like [Carassius auratus]
327	959	XP_026053667.1	18.09	31	14	14	Carbamidomethylation; Oxidation (M)	275920000	236610000	223940000	289120000	358140000	210270000	245590000	241550000	281890000	224310000	269670000	247940000	172270000	219920000	252230000	136240000	121490000	112320000	122280000	149530000	91550000	95908000	94060000	116980000	98789000	108160000	110210000	81420000	91877000	117660000	290600000	247300000	240180000	128370000	99457000	101860000	78323	methylcrotonoyl-CoA carboxylase subunit alpha mitochondrial [Carassius auratus]
328	1601	XP_026058577.1	4.17	23	5	5		184840000	200530000	192210000	176280000	237310000	137640000	188630000	183750000	193100000	185690000	195030000	206180000	163320000	185060000	206520000	178540000	198150000	188710000	173840000	225450000	134110000	180840000	180640000	190060000	173730000	184890000	191470000	163320000	184140000	202980000	200190000	178480000	193740000	192940000	171880000	185360000	35138	electron transfer flavoprotein subunit alpha mitochondrial-like [Carassius auratus]
329	791	XP_026123451.1	8.25	59	18	18	Carbamidomethylation	155770000	207410000	238960000	190740000	152870000	177050000	217020000	196840000	171420000	217990000	167460000	186410000	228480000	209070000	179390000	65492000	85587000	92592000	77933000	65992000	73687000	84057000	81091000	74891000	89794000	65066000	71558000	80201000	74131000	66132000	194620000	201190000	197610000	77519000	80704000	72457000	47899	26S proteasome regulatory subunit 6A-B [Carassius auratus]
330	529	XP_026060823.1	1.03	16	17	17	Carbamidomethylation	129550000	361900000	90672000	159680000	16450000	72644000	129460000	186470000	37741000	83128000	159910000	26101000	25726000	355510000	23999000	59207000	132100000	28030000	64332000	12476000	36602000	56939000	74328000	11987000	29993000	72124000	12751000	11228000	136810000	11306000	182510000	118080000	167500000	64410000	48944000	69236000	153011	putative leucine-rich repeat-containing protein DDB_G0290503 [Carassius auratus]
331	1261	XP_026145409.1	13.09	6	2	2		7400500	10856000	23733000	7810600	36691000	0	5579200	5922000	7204900	0	3765300	1804600	1091100	0	0	7400500	10856000	23733000	7810600	36691000	0	5579200	5922000	7204900	0	3765300	1804600	1091100	0	0	26662000	9353000	5213200	26662000	9353000	5213200	72250	succinate dehydrogenase [ubiquinone] flavoprotein subunit mitochondrial-like [Carassius auratus]
332	723	XP_026138204.1	19.56	1	1	1	Carbamidomethylation	0	1456500	0	2002300	3914600	0	0	0	0	1504500	0	2084000	0	0	0	0	1456500	0	2002300	3914600	0	0	0	0	1504500	0	2084000	0	0	0	2457800	1504500	2084000	2457800	1504500	2084000	159619	alpha-2-macroglobulin-like [Carassius auratus]
333	1000	XP_026080752.1	21.95	16	6	6	Carbamidomethylation; Acetylation (Protein N-term)	119090000	194620000	185670000	117420000	111300000	237590000	279620000	285670000	240410000	297000000	206830000	232680000	213420000	243350000	206460000	118990000	193480000	185670000	117420000	110470000	236660000	279620000	265040000	221910000	275620000	206420000	224210000	213420000	228000000	194090000	184880000	276380000	227010000	183280000	255770000	214310000	74597	LIM domain-binding protein 3-like [Carassius auratus]
334	968	XP_026089931.1	2.11	43	15	15	Carbamidomethylation	332330000	400460000	407280000	361110000	300290000	329010000	399340000	376310000	340520000	402230000	314890000	340570000	335330000	321760000	309830000	147920000	170660000	176310000	153120000	140370000	161020000	191690000	154250000	142970000	191160000	159920000	174710000	164630000	164420000	160130000	364490000	371860000	332060000	157680000	168220000	164760000	57691	T-complex protein 1 subunit zeta [Carassius auratus]
335	1300	XP_026069062.1	7.61	4	2	2		33902000	30164000	23708000	27260000	29128000	24188000	3659500	15407000	27874000	14500000	18412000	27693000	26969000	24791000	29587000	33902000	30164000	23708000	27260000	29128000	24188000	3659500	15407000	27874000	14500000	18412000	27693000	26969000	24791000	29587000	30659000	23033000	27982000	30659000	23033000	27982000	89429	ATP-dependent 6-phosphofructokinase muscle type-like isoform X2 [Carassius auratus]
336	1134	XP_026070025.1	17.43	5	1	1		36430000	30758000	29079000	28305000	31722000	18223000	17857000	20392000	24619000	27361000	28639000	25286000	26796000	27942000	37113000	36430000	30758000	29079000	28305000	31722000	18223000	17857000	20392000	24619000	27361000	28639000	25286000	26796000	27942000	37113000	31259000	21690000	29155000	31259000	21690000	29155000	50032	succinate--CoA ligase [ADP-forming] subunit beta mitochondrial [Carassius auratus]
337	966	XP_026096173.1	17.1	7	1	1		562020	2805700	4920100	8889100	12173000	15333000	35300000	15227000	14776000	34789000	20248000	33361000	53191000	56823000	25797000	562020	2805700	4920100	8889100	12173000	15333000	35300000	15227000	14776000	34789000	20248000	33361000	53191000	56823000	25797000	5870000	23085000	37884000	5870000	23085000	37884000	48908	ATP-dependent RNA helicase DDX39A-like [Carassius auratus]
338	2208	XP_026086430.1	3.63	51	11	11	Carbamidomethylation; Oxidation (M)	876820000	948410000	1034200000	822970000	815150000	686000000	1071900000	979300000	1018300000	1011000000	843670000	853780000	965210000	1012500000	1030400000	544930000	554660000	639120000	571860000	511980000	458760000	576490000	545770000	568160000	563290000	501550000	466800000	552510000	532250000	571410000	921170000	967300000	982300000	564510000	542490000	534250000	32159	ATP synthase subunit gamma mitochondrial isoform X2 [Carassius auratus]
339	1078	XP_026132904.1	23.9	28	8	8	Carbamidomethylation	255650000	224410000	189120000	219450000	258860000	134370000	149260000	141050000	197130000	167580000	186580000	200810000	155940000	163580000	204800000	162510000	122300000	111310000	123580000	163800000	78611000	68803000	73531000	104040000	83369000	98071000	94970000	79681000	75109000	98546000	234800000	168330000	188340000	136700000	86929000	89275000	48242	cytochrome b-c1 complex subunit 2 mitochondrial-like [Carassius auratus]
340	1308	XP_026077628.1	2.35	31	16	16	Carbamidomethylation; Oxidation (M)	404760000	525860000	914010000	643250000	417040000	554760000	701190000	742040000	562240000	848640000	476400000	457520000	740740000	637690000	425570000	268610000	352790000	523940000	410370000	276470000	331770000	388370000	475840000	334750000	522220000	306700000	285750000	480550000	448310000	263530000	591230000	682650000	557570000	366440000	410590000	356970000	64115	heterochromatin protein 1-binding protein 3-like [Carassius auratus]
341	527	XP_026081499.1	3.54	2	3	3		2386900	13360000	20120000	14980000	14203000	9101600	6729700	6150500	4524300	18008000	10395000	24885000	0	9238200	10334000	2386900	13360000	20120000	14980000	14203000	9101600	6729700	6150500	4524300	18008000	10395000	24885000	0	9238200	10334000	15659000	9292200	16142000	15659000	9292200	16142000	293798	LOW QUALITY PROTEIN: filamin-C-like [Carassius auratus]
342	2085	XP_026082152.1	1.76	22	2	2	Carbamidomethylation; Oxidation (M)	1983400	7202200	0	0	18069000	3736900	5090200	7469600	20912000	0	0	11905000	8793700	0	0	1983400	7202200	0	0	18069000	3736900	5090200	7469600	20912000	0	0	11905000	8793700	0	0	17229000	12403000	20698000	17229000	12403000	20698000	42989	creatine kinase M-type-like [Carassius auratus]
343	941	XP_026052814.1	5.34	2	1	1		12135000	14318000	25842000	16123000	12117000	17755000	22267000	18746000	14069000	18176000	12246000	13423000	20372000	16188000	12516000	12135000	14318000	25842000	16123000	12117000	17755000	22267000	18746000	14069000	18176000	12246000	13423000	20372000	16188000	12516000	16107000	18203000	14949000	16107000	18203000	14949000	77395	alpha-adducin-like isoform X12 [Carassius auratus]
344	1340	XP_026077951.1	8.69	15	5	5	Carbamidomethylation	132870000	155740000	217690000	156620000	112650000	133110000	195610000	152580000	142240000	178010000	105950000	125320000	170590000	142550000	126520000	106380000	137050000	184100000	131350000	87901000	125470000	157190000	125640000	118110000	137440000	75168000	92317000	136350000	112260000	97666000	155120000	165170000	141340000	129360000	132770000	109900000	49275	annexin A4-like [Carassius auratus]
345	868	XP_026119161.1	0.54	17	6	6		58953000	84305000	65927000	22431000	44988000	37128000	48548000	49776000	33128000	45328000	30154000	78635000	55026000	48889000	64034000	51521000	68335000	53966000	18026000	42194000	32499000	48548000	47911000	24898000	38537000	20630000	65176000	41178000	32213000	47595000	69200000	61025000	80682000	58236000	51860000	64766000	58588	protein disulfide-isomerase-like isoform X1 [Carassius auratus]
347	1128	XP_026127470.1	7.77	29	13	13	Carbamidomethylation	302930000	687490000	501660000	156930000	345210000	560580000	716000000	657830000	624060000	684040000	499640000	343360000	772410000	901320000	410700000	202700000	437980000	298200000	111080000	218360000	344160000	420350000	382080000	375570000	427500000	317190000	224170000	473930000	560560000	253780000	428710000	651490000	590140000	255720000	389930000	365930000	48990	fibrinogen gamma chain-like [Carassius auratus]
348	1072	XP_026070071.1	1.73	6	2	2		48540000	54356000	54382000	45628000	49875000	34693000	49837000	50214000	56218000	48985000	49066000	50539000	52293000	48184000	57716000	48540000	54356000	54382000	45628000	49875000	34693000	49837000	50214000	56218000	48985000	49066000	50539000	52293000	48184000	57716000	50556000	47989000	51560000	50556000	47989000	51560000	49171	elongation factor Tu mitochondrial-like [Carassius auratus]
349	2133	XP_026134689.1	27.09	9	3	3		211540000	217250000	206410000	204320000	217600000	200020000	229010000	213070000	216000000	192990000	165310000	179320000	152520000	165880000	183360000	206510000	212950000	202730000	200670000	212720000	195100000	224570000	208860000	212210000	186440000	162610000	176480000	152520000	164740000	181730000	211420000	210220000	169690000	207110000	205440000	167620000	30398	voltage-dependent anion-selective channel protein 2 [Carassius auratus]
350	960	XP_026087476.1	3.93	6	3	3		15757000	15416000	31513000	15886000	7458000	21472000	18795000	17676000	22254000	30797000	16831000	18381000	25004000	19110000	17941000	15757000	15416000	31513000	15886000	7458000	21472000	18795000	17676000	22254000	30797000	16831000	18381000	25004000	19110000	17941000	20611000	25851000	20736000	20611000	25851000	20736000	97151	programmed cell death 6-interacting protein-like isoform X1 [Carassius auratus]
351	2169	XP_026127489.1	11.55	44	7	7	Carbamidomethylation	866160000	881150000	1029900000	911080000	837320000	700150000	913270000	895940000	927110000	830220000	753560000	782520000	780770000	863030000	860150000	743330000	779910000	908700000	809840000	745820000	633830000	781230000	765190000	803420000	714540000	651080000	666310000	686920000	736720000	748390000	905590000	855160000	809340000	797520000	739640000	697880000	22581	ATP synthase subunit O mitochondrial-like [Carassius auratus]
352	832	XP_026122838.1	8.28	24	6	6		103390000	139070000	182550000	120750000	95622000	106090000	108760000	93727000	86378000	123410000	92394000	83718000	125390000	105140000	100190000	86270000	116710000	143980000	103110000	81813000	87939000	100120000	85699000	74353000	96897000	72616000	75234000	96745000	80067000	80898000	129100000	108580000	104690000	106370000	89840000	82150000	46267	eukaryotic initiation factor 4A-I-like [Carassius auratus]
353	876	XP_026073193.1	2.12	25	14	14	Carbamidomethylation	355600000	433830000	496530000	478200000	359970000	287000000	350890000	344200000	307230000	351610000	289630000	396260000	338750000	364240000	287820000	159530000	200050000	214310000	210940000	176940000	149190000	191860000	186650000	154570000	200900000	167470000	198250000	185450000	207260000	153870000	429850000	345340000	403330000	196130000	191540000	190060000	84952	ATP-dependent 6-phosphofructokinase liver type-like [Carassius auratus]
354	824	XP_026081395.1	2.96	11	4	4	Carbamidomethylation	13886000	21198000	23559000	19267000	14478000	19441000	30717000	16306000	11236000	21633000	24981000	29595000	26392000	10988000	30183000	13886000	18190000	19839000	17589000	14478000	18244000	25062000	13074000	11236000	16477000	19848000	26896000	26392000	10988000	25043000	20048000	23309000	28113000	17246000	19499000	23789000	91589	endoplasmin-like [Carassius auratus]
355	778	XP_026135295.1	14.89	22	8	8	Carbamidomethylation	103820000	68685000	65550000	79788000	47518000	115710000	43105000	36723000	52833000	58052000	49139000	32072000	41857000	45845000	39361000	92826000	61642000	58266000	67121000	35223000	106420000	31851000	25360000	41712000	40853000	39900000	25250000	35923000	27599000	33884000	85380000	88057000	55234000	73643000	75197000	36143000	79854	MICOS complex subunit MIC60-like isoform X2 [Carassius auratus]
356	1732	XP_026060068.1	5.77	27	14	14	Carbamidomethylation; Oxidation (M)	744250000	1098700000	893560000	761900000	739920000	826930000	1543800000	842710000	1001200000	771750000	628510000	251160000	943250000	979140000	609310000	471200000	629490000	523580000	440470000	457510000	512990000	894290000	513480000	582740000	452600000	390330000	177460000	503660000	553060000	364380000	850800000	1005500000	700740000	504450000	591220000	397780000	49141	hemopexin-like isoform X2 [Carassius auratus]
357	719	XP_026099866.1	2.09	2	1	1		1848000	1715600	1065800	2325100	3030300	0	1637500	208020	2790000	1217000	2945300	0	1411200	0	1937600	1848000	1715600	1065800	2325100	3030300	0	1637500	208020	2790000	1217000	2945300	0	1411200	0	1937600	1997000	1463100	2098100	1997000	1463100	2098100	115598	2-oxoglutarate dehydrogenase mitochondrial-like isoform X2 [Carassius auratus]
358	1298	XP_026124839.1	13.86	51	14	14	Carbamidomethylation	290410000	254090000	310080000	269550000	305890000	153300000	179030000	179020000	239610000	137700000	197490000	236820000	195630000	188910000	323000000	118490000	120070000	131940000	123580000	130890000	87745000	108250000	103650000	124460000	57180000	91513000	96544000	105320000	87495000	129070000	296360000	208860000	259950000	124990000	101770000	102590000	41610	3-ketoacyl-CoA thiolase mitochondrial [Carassius auratus]
359	820	XP_026086454.1	14.99	9	5	5	Carbamidomethylation	61854000	85706000	81410000	68141000	53996000	77696000	137760000	100490000	70050000	75284000	55394000	58699000	79475000	59442000	65283000	54962000	71869000	70424000	59399000	44575000	68454000	118950000	78601000	57431000	57535000	38720000	39878000	58796000	32718000	46840000	70632000	92991000	67239000	60246000	76194000	46123000	87910	AMP deaminase 3-like isoform X3 [Carassius auratus]
360	3073	XP_026136403.1	1.84	2	1	1	Carbamidomethylation	10156000	15421000	13678000	9778000	8886900	13546000	9881800	12349000	10490000	12954000	10583000	12021000	10453000	11425000	10623000	10156000	15421000	13678000	9778000	8886900	13546000	9881800	12349000	10490000	12954000	10583000	12021000	10453000	11425000	10623000	11584000	11844000	11021000	11584000	11844000	11021000	36419	four and a half LIM domains protein 1-like isoform X1 [Carassius auratus]
361	3685	XP_026057067.1	0.35	30	2	2	Carbamidomethylation	85407000	107090000	99364000	82715000	70015000	76111000	117970000	89937000	80844000	98963000	68131000	93393000	96521000	100570000	87219000	85407000	107090000	99364000	82715000	70015000	76111000	117970000	89937000	80844000	98963000	68131000	93393000	96521000	100570000	87219000	88918000	92765000	89167000	88918000	92765000	89167000	16960	eukaryotic translation initiation factor 5A-1-like [Carassius auratus]
362	1225	XP_026141979.1	3.5	33	9	9	Carbamidomethylation	755070000	761640000	863650000	852940000	777980000	754340000	655440000	796670000	708450000	800160000	702390000	747900000	882990000	839300000	751230000	552760000	529350000	614990000	602060000	563090000	547040000	447470000	578710000	497930000	584320000	501330000	532250000	618750000	593760000	530350000	802260000	743010000	785910000	572450000	531090000	555750000	36238	malate dehydrogenase cytoplasmic-like [Carassius auratus]
363	2987	XP_026109730.1	0.26	45	7	7	Acetylation (Protein N-term)	370540000	549240000	611070000	465170000	369290000	437470000	392250000	468840000	479670000	528980000	411780000	428020000	517860000	476210000	427410000	308720000	451830000	503770000	385610000	307830000	361290000	333170000	402170000	387150000	425110000	348990000	357560000	428570000	385150000	353910000	474820000	461440000	454640000	391550000	381780000	374840000	19614	alpha-crystallin B chain-like [Carassius auratus]
364	1141	XP_026072144.1	5.46	4	2	2	Carbamidomethylation	156930000	199070000	172200000	123870000	47372000	194630000	234310000	281290000	157020000	108890000	97019000	62518000	173090000	210390000	111370000	156930000	199070000	172200000	123870000	47372000	194630000	234310000	281290000	157020000	108890000	97019000	62518000	173090000	210390000	111370000	139890000	195230000	131290000	139890000	195230000	131290000	76733	arachidonate 12-lipoxygenase 12S-type-like [Carassius auratus]
365	1251	XP_026084542.1	1.02	5	3	3		23523000	30305000	42997000	34435000	28269000	39579000	43866000	43732000	12991000	46874000	25871000	19836000	30914000	33900000	24708000	20716000	25789000	36948000	28841000	24208000	35079000	35161000	35867000	7098000	38457000	24558000	17228000	29747000	30509000	21322000	32084000	37408000	29387000	27300000	30333000	25829000	47275	flotillin-1-like [Carassius auratus]
366	2118	XP_026081741.1	27.59	4	1	1		0	0	4314600	0	1429100	598680	0	3143700	2453800	0	0	0	0	0	0	0	0	4314600	0	1429100	598680	0	3143700	2453800	0	0	0	0	0	0	2871800	2065400	0	2871800	2065400	0	34101	protein NipSnap homolog 2-like [Carassius auratus]
367	1978	XP_026078044.1	22.89	30	9	9	Oxidation (M)	604040000	546780000	560820000	554040000	574690000	518800000	621650000	539160000	597790000	619420000	627490000	617440000	616170000	684420000	684100000	451620000	411890000	407240000	413680000	461940000	397780000	497790000	407010000	449540000	477800000	505960000	501840000	468960000	510240000	532800000	574400000	583850000	646760000	432510000	449010000	503960000	54808	fumarate hydratase mitochondrial isoform X1 [Carassius auratus]
368	1076	XP_026105021.1	2.27	3	1	1		9821000	6854400	9479300	6832100	8286900	5606600	6867600	7497700	10365000	7298800	8593100	8041600	7253900	8580000	9195900	9821000	6854400	9479300	6832100	8286900	5606600	6867600	7497700	10365000	7298800	8593100	8041600	7253900	8580000	9195900	8254700	7527100	8332900	8254700	7527100	8332900	49002	elongation factor Tu mitochondrial-like [Carassius auratus]
369	1319	XP_026105226.1	4.54	67	16	16	Carbamidomethylation	592090000	687020000	862100000	707610000	563850000	620720000	738040000	628140000	584690000	560670000	595520000	590630000	706190000	654260000	588680000	298170000	334110000	425000000	347000000	283950000	333740000	284690000	298590000	297880000	194760000	313160000	279870000	366110000	335160000	301480000	683720000	652270000	628980000	337650000	306880000	319160000	26861	40S ribosomal protein S3 [Carassius auratus]
370	1028	XP_026086359.1	2.47	8	2	2		10926000	11717000	23939000	18969000	15861000	19121000	6822800	9991100	15390000	23193000	15141000	7424900	17229000	13336000	10790000	10926000	11717000	23939000	18969000	15861000	19121000	6822800	9991100	15390000	23193000	15141000	7424900	17229000	13336000	10790000	16283000	15805000	13114000	16283000	15805000	13114000	42595	60S ribosomal protein L4-B-like [Carassius auratus]
371	1167	XP_026052084.1	5.02	15	6	6	Carbamidomethylation	20677000	41547000	82655000	48874000	33848000	72457000	55913000	36287000	54603000	61474000	31778000	49891000	86597000	69214000	43684000	20677000	32943000	60875000	32851000	26734000	57179000	45628000	30398000	45529000	52303000	29268000	42784000	76680000	61272000	39533000	51371000	59860000	59816000	36553000	47189000	49907000	80877	gelsolin-like [Carassius auratus]
372	835	XP_026081797.1	6.27	11	3	3	Carbamidomethylation	19178000	26486000	37177000	24911000	14008000	30289000	32117000	32518000	26262000	49862000	16408000	23406000	39699000	43993000	19663000	19178000	26486000	37177000	24911000	14008000	30289000	32117000	32518000	26262000	49862000	16408000	23406000	39699000	43993000	19663000	24914000	35014000	30424000	24914000	35014000	30424000	46891	flotillin-2 [Carassius auratus]
373	997	XP_026113725.1	6.33	9	4	4	Carbamidomethylation	36427000	61252000	97467000	66816000	34850000	55541000	82888000	67619000	69101000	74819000	49097000	54243000	80643000	58442000	55537000	30945000	52051000	84143000	60657000	31789000	52680000	74154000	58181000	59146000	68482000	45717000	50084000	70276000	49463000	49649000	64862000	69994000	59592000	57417000	62529000	53038000	78398	calpain-2 catalytic subunit-like [Carassius auratus]
374	933	XP_026097425.1	1.78	46	15	15	Carbamidomethylation; Acetylation (Protein N-term)	219960000	274380000	293860000	270590000	235920000	256490000	209070000	258550000	246020000	355620000	241000000	209660000	348020000	317910000	217000000	92631000	117070000	125390000	113980000	105880000	109700000	86455000	94755000	94758000	129880000	101230000	90493000	134390000	113610000	86672000	264360000	270420000	269520000	110990000	105820000	105280000	42845	leukocyte elastase inhibitor-like [Carassius auratus]
375	965	XP_026118473.1	2.41	23	6	6	Carbamidomethylation; Acetylation (Protein N-term)	201550000	242660000	411870000	299720000	213290000	262340000	396080000	295150000	263830000	355810000	262470000	263460000	366330000	307770000	288410000	176850000	213670000	363760000	266290000	189010000	230350000	357670000	262130000	238300000	319400000	239420000	240590000	336220000	284990000	263520000	274120000	314640000	297690000	241920000	281570000	272950000	38071	annexin A2-A-like [Carassius auratus]
376	1437	XP_026059220.1	4.46	23	2	2		27628000	24975000	15436000	20056000	25387000	9845300	20520000	16584000	27034000	29852000	29058000	28871000	20110000	26811000	24307000	27628000	24975000	15436000	20056000	25387000	9845300	20520000	16584000	27034000	29852000	29058000	28871000	20110000	26811000	24307000	25658000	23586000	28045000	25658000	23586000	28045000	29747	prohibitin-like [Carassius auratus]
377	1332	XP_026140313.1	40.18	19	9	9		242130000	281610000	323850000	237110000	186350000	99090000	147490000	118970000	108470000	143380000	113840000	133960000	160520000	146880000	114780000	201720000	226620000	258480000	187820000	147530000	62677000	93314000	71102000	58035000	86540000	66483000	79719000	90631000	79626000	65164000	255770000	123480000	134700000	204430000	74334000	76325000	92876	ubiquitin carboxyl-terminal hydrolase 5-like isoform X2 [Carassius auratus]
378	4158	XP_026109996.1	6.5	59	7	7		30862000000	34465000000	42748000000	24666000000	17575000000	37426000000	65071000000	54376000000	38926000000	25862000000	24337000000	19962000000	38201000000	46173000000	30186000000	26158000000	28372000000	34984000000	20248000000	14699000000	31490000000	54179000000	45050000000	32555000000	22112000000	20551000000	16979000000	30982000000	37505000000	24838000000	30077000000	44396000000	31792000000	24892000000	37077000000	26171000000	15573	hemoglobin subunit alpha [Carassius auratus]
379	1936	XP_026138029.1	4.34	38	7	7	Carbamidomethylation; Acetylation (Protein N-term); Oxidation (M)	546730000	731850000	631340000	636280000	561910000	531790000	691640000	785400000	598530000	704370000	582390000	763570000	649870000	690740000	653160000	414830000	546810000	424480000	484200000	437450000	397890000	529210000	583140000	428140000	535440000	441140000	642520000	489310000	526860000	521310000	624090000	689650000	682410000	463090000	498950000	525540000	29073	14-3-3 protein epsilon isoform X1 [Carassius auratus]
380	379	XP_026094902.1	13.98	29	18	18	Carbamidomethylation	161730000	176030000	207040000	201430000	192020000	137760000	159960000	132140000	231070000	211600000	182780000	190740000	207920000	208310000	210450000	84040000	78561000	90682000	92267000	86388000	73057000	65485000	57736000	85168000	87186000	77694000	73813000	76605000	80549000	79055000	199650000	197970000	205930000	86388000	73726000	77543000	104742	alpha-aminoadipic semialdehyde synthase mitochondrial [Carassius auratus]
381	715	XP_026137293.1	3.54	8	5	5	Carbamidomethylation	25906000	45611000	46878000	29696000	26225000	32719000	71398000	60367000	36524000	35409000	32661000	48695000	33942000	40101000	36680000	25906000	40679000	44075000	28724000	25921000	28927000	71398000	53560000	36524000	34595000	30685000	44562000	32075000	38385000	36680000	38206000	50987000	40652000	33061000	45280000	36478000	79869	adseverin-like [Carassius auratus]
382	1328	XP_026126607.1	6.61	19	4	4		19916000	26601000	28999000	25826000	18903000	10370000	16590000	28298000	14252000	6785100	6269000	34046000	21481000	13445000	17936000	16750000	22635000	22039000	22847000	16162000	10370000	14634000	23279000	11544000	3852500	5039700	32589000	20158000	12043000	17936000	27126000	25418000	28966000	23163000	22265000	27614000	44815	cAMP-dependent protein kinase type II-alpha regulatory subunit-like [Carassius auratus]
383	768	XP_026062460.1	5.67	5	1	1		8502200	1054600	0	843260	14146000	0	6954000	7696500	8645400	0	7813500	0	7364600	19934000	22755000	8502200	1054600	0	843260	14146000	0	6954000	7696500	8645400	0	7813500	0	7364600	19934000	22755000	11278000	8831600	18432000	11278000	8831600	18432000	60621	propionyl-CoA carboxylase beta chain mitochondrial-like [Carassius auratus]
384	1148	XP_026097967.1	8.68	12	6	6		50730000	71591000	106360000	42227000	28472000	77916000	164560000	99007000	65704000	110980000	59459000	78095000	94178000	84233000	51003000	42203000	51263000	77566000	33242000	28231000	64502000	131730000	74174000	50455000	81636000	48194000	67310000	66800000	65478000	39222000	67091000	104590000	75916000	50371000	80500000	59599000	67961	transketolase-like [Carassius auratus]
385	1336	XP_026099862.1	7.83	15	3	3	Carbamidomethylation	73796000	110470000	105310000	99382000	68521000	84858000	124160000	119540000	93065000	120640000	83203000	87287000	91947000	100060000	76883000	73796000	110470000	105310000	99382000	68521000	84858000	124160000	119540000	93065000	120640000	83203000	87287000	91947000	100060000	76883000	93002000	112230000	87876000	93002000	112230000	87876000	27456	14-3-3 protein beta/alpha-B [Carassius auratus]
386	1029	XP_026143247.1	9	9	3	3		16937000	12645000	27952000	17709000	13480000	12087000	1113900	2116600	14505000	17703000	5799000	1138000	17596000	9067800	6477100	11347000	9637900	19107000	11273000	8330300	12087000	1113900	2116600	9439100	13482000	2283300	428920	12055000	5477500	5243200	17744000	14934000	10326000	11939000	10291000	7408400	42523	60S ribosomal protein L4-B-like [Carassius auratus]
387	4335	XP_026093663.1	2.38	30	2	2	Carbamidomethylation; Oxidation (M)	100310000	125160000	126510000	107140000	78564000	80737000	136020000	112060000	95833000	132250000	82273000	99347000	110240000	110090000	90892000	100310000	122920000	124090000	105530000	77408000	79356000	133460000	109620000	95833000	131830000	81931000	97833000	108330000	108270000	89065000	109010000	113630000	99867000	107150000	111930000	98386000	16918	eukaryotic translation initiation factor 5A-1-like [Carassius auratus]
388	506	XP_026118104.1	6.05	1	1	1		4924300	10354000	7656400	4707800	4141400	860880	0	2741500	6997200	1786000	2699900	0	787200	9066200	0	4924300	10354000	7656400	4707800	4141400	860880	0	2741500	6997200	1786000	2699900	0	787200	9066200	0	6356800	3096400	4184400	6356800	3096400	4184400	181912	complement C3-like [Carassius auratus]
389	1885	XP_026084842.1	11.81	17	3	3	Carbamidomethylation	64653000	71049000	66364000	76360000	73490000	57843000	60352000	66072000	70320000	61887000	66699000	67423000	70764000	81024000	81562000	64653000	71049000	66364000	76360000	73490000	57843000	60352000	66072000	70320000	61887000	66699000	67423000	70764000	81024000	81562000	72409000	63295000	73495000	72409000	63295000	73495000	34560	3-hydroxyisobutyrate dehydrogenase mitochondrial-like [Carassius auratus]
390	1346	XP_026144412.1	3.72	14	4	4		89122000	104720000	134010000	96010000	89838000	79891000	60119000	82329000	100340000	110650000	100500000	84344000	99740000	143120000	106810000	86992000	98092000	125370000	91534000	89838000	79891000	56002000	78834000	97017000	110650000	96732000	78979000	99740000	133180000	99737000	109970000	94734000	109630000	104500000	91090000	103090000	50282	elongation factor 1-alpha-like [Carassius auratus]
392	346	XP_026130739.1	16.1	11	7	7		25400000	34984000	33713000	32504000	29775000	33331000	41264000	27787000	29401000	36971000	34156000	36654000	43252000	39237000	28677000	17276000	19973000	22216000	16829000	18771000	21810000	22271000	16514000	16371000	24010000	22653000	23840000	28529000	24996000	21641000	33432000	35058000	37077000	20008000	20195000	24332000	98176	puromycin-sensitive aminopeptidase [Carassius auratus]
393	596	XP_026078818.1	20.12	1	1	1		0	0	0	0	2380600	0	0	0	1759900	0	2065300	0	0	4792500	3882100	0	0	0	0	2380600	0	0	0	1759900	0	2065300	0	0	4792500	3882100	2380600	1759900	3580000	2380600	1759900	3580000	436094	ankyrin-3-like isoform X15 [Carassius auratus]
394	1358	XP_026143634.1	8.21	22	10	10	Carbamidomethylation	187420000	164120000	130510000	175950000	266810000	94527000	109630000	129500000	182160000	71035000	130510000	123620000	76925000	74924000	162250000	104930000	115520000	79836000	109870000	158080000	73131000	83738000	84591000	115890000	52715000	84588000	96081000	61621000	70672000	110160000	194820000	134720000	133180000	113650000	84196000	84624000	49421	long-chain specific acyl-CoA dehydrogenase mitochondrial-like [Carassius auratus]
395	1992	XP_026078487.1	6.92	36	5	5		55607000	71852000	72447000	158470000	88354000	44850000	50084000	67076000	73537000	55514000	139930000	63087000	65397000	60748000	74265000	50042000	67392000	65487000	146050000	73096000	38776000	50084000	67076000	68208000	51230000	136060000	60388000	62927000	60039000	74265000	155670000	62471000	135510000	144500000	55075000	132240000	31578	LIM domain-binding protein 3-like [Carassius auratus]
396	482	XP_026113067.1	71.88	1	1	1		0	1464000	6065600	6017600	2919000	0	0	0	0	0	0	0	9709600	5335600	5068100	0	1464000	6065600	6017600	2919000	0	0	0	0	0	0	0	9709600	5335600	5068100	4116500	0	6704400	4116500	0	6704400	229237	myosin-10 isoform X3 [Carassius auratus]
397	2147	XP_026140851.1	0.7	9	3	3		249070000	138580000	136560000	82355000	39189000	99455000	139660000	89020000	354490000	40275000	196900000	37959000	248820000	104420000	263510000	228620000	129080000	134900000	80771000	36972000	92887000	122660000	80014000	326760000	40275000	187110000	37175000	239800000	102070000	246620000	131880000	148740000	171130000	122070000	132520000	162560000	29100	apolipoprotein A-I-like [Carassius auratus]
398	1532	XP_026081013.1	2.87	40	8	8	Carbamidomethylation	153910000	197940000	258970000	179890000	139010000	171230000	250150000	226120000	189390000	263540000	157550000	217290000	262230000	170820000	185620000	112030000	130910000	170920000	129180000	112350000	118550000	171330000	151350000	128870000	181150000	123750000	149630000	160480000	118370000	126950000	199680000	223470000	203340000	131080000	150250000	135840000	27612	chloride intracellular channel protein 2-like [Carassius auratus]
399	650	XP_026136498.1	0.82	16	6	6	Carbamidomethylation	29491000	35357000	38198000	41939000	33553000	24897000	37431000	38266000	38028000	38379000	33900000	25535000	36478000	33152000	39600000	20866000	22095000	25659000	29439000	24409000	15507000	25970000	23267000	23565000	28119000	25603000	23327000	21573000	21921000	24675000	37374000	41087000	35860000	24494000	25168000	23420000	68859	electron transfer flavoprotein-ubiquinone oxidoreductase mitochondrial [Carassius auratus]
400	1411	XP_026072147.1	5.07	2	1	1		40343000	54795000	42665000	29050000	10611000	43446000	64614000	65818000	32023000	18529000	19812000	12110000	34210000	40361000	21515000	40343000	54795000	42665000	29050000	10611000	43446000	64614000	65818000	32023000	18529000	19812000	12110000	34210000	40361000	21515000	35493000	44886000	25601000	35493000	44886000	25601000	77044	arachidonate 5-lipoxygenase-like [Carassius auratus]
401	1591	XP_026063417.1	14.07	40	11	11	Carbamidomethylation	347810000	361590000	395750000	307430000	397100000	272290000	351170000	312620000	361430000	341960000	317500000	330550000	314620000	406640000	340100000	204650000	223860000	221740000	187510000	218850000	133450000	175260000	156910000	180050000	197150000	171790000	176650000	167050000	232240000	180840000	378010000	334490000	344350000	211320000	170170000	186950000	43666	branched-chain-amino-acid aminotransferase cytosolic-like [Carassius auratus]
402	1257	XP_026128102.1	7.06	9	2	2	Carbamidomethylation; Acetylation (Protein N-term)	2346500	15575000	28342000	5328500	2858500	13074000	18959000	36454000	19004000	21904000	15820000	14293000	23953000	22021000	17869000	2346500	15575000	28342000	5328500	2858500	13074000	18959000	36454000	19004000	21904000	15820000	14293000	23953000	22021000	17869000	20514000	22092000	19113000	20514000	22092000	19113000	32565	four and a half LIM domains protein 2 [Carassius auratus]
403	1296	XP_026125217.1	8.47	25	14	14	Carbamidomethylation	353760000	294630000	458680000	222710000	201170000	305710000	839370000	309340000	523570000	415410000	368330000	225580000	601300000	656560000	315310000	164810000	146260000	232460000	111600000	97805000	178460000	454700000	160400000	260740000	237340000	197030000	125030000	317200000	348380000	171200000	315080000	503990000	443480000	152170000	258330000	234080000	68495	plasma protease C1 inhibitor-like [Carassius auratus]
404	1162	XP_026117025.1	1.55	10	4	4	Carbamidomethylation	8927200	9773800	17103000	9727900	19156000	13608000	19255000	10608000	12440000	21587000	14088000	22790000	16024000	13261000	13892000	8927200	9773800	16053000	8205300	17953000	13608000	19255000	8448200	12440000	19158000	14088000	19166000	13554000	10010000	11707000	14348000	17460000	17410000	13089000	15165000	14527000	58820	copine-1-like isoform X2 [Carassius auratus]
405	1416	XP_026138986.1	14.46	15	3	3		107400000	118460000	119650000	105480000	115970000	92062000	105390000	113720000	124260000	98581000	91502000	85186000	94346000	99913000	109140000	107400000	118460000	119650000	105480000	115970000	92062000	105390000	113720000	124260000	98581000	91502000	85186000	94346000	99913000	109140000	113390000	110260000	96017000	113390000	110260000	96017000	27614	electron transfer flavoprotein subunit beta-like [Carassius auratus]
406	2461	XP_026136845.1	3.32	34	4	4	Carbamidomethylation; Acetylation (Protein N-term)	575420000	754300000	938490000	634880000	539420000	714810000	1061800000	857450000	660550000	702000000	519080000	711270000	816150000	702430000	599060000	545810000	714090000	889940000	590630000	502240000	651410000	956630000	761530000	613900000	641110000	493090000	658800000	763970000	650580000	562510000	688500000	799320000	670590000	648540000	724920000	626790000	18635	cofilin-2-like [Carassius auratus]
407	1398	XP_026095485.1	2.89	12	5	5		211030000	235380000	223930000	191050000	160160000	197580000	140900000	199460000	159460000	141560000	181740000	177360000	198900000	291230000	197750000	145210000	163980000	155440000	127500000	105020000	144160000	112600000	154380000	123290000	110670000	130110000	121540000	143070000	217640000	145180000	206380000	173720000	212710000	141500000	134250000	154830000	36263	L-lactate dehydrogenase A chain-like [Carassius auratus]
408	2253	XP_026132151.1	10.56	14	2	2		133310000	118610000	106420000	85860000	107220000	137370000	82512000	148630000	118430000	112400000	186970000	218740000	111120000	155670000	140500000	133310000	118610000	106420000	85860000	107220000	137370000	82512000	148630000	118430000	112400000	186970000	218740000	111120000	155670000	140500000	110290000	119870000	162600000	110290000	119870000	162600000	34204	LIM domain-binding protein 3-like isoform X1 [Carassius auratus]
409	2618	XP_026092623.1	2.22	44	6	6	Carbamidomethylation; Acetylation (Protein N-term)	131580000	217660000	268990000	186640000	119820000	148810000	212020000	161820000	182930000	207110000	118010000	117540000	209220000	200010000	151850000	111200000	188280000	233660000	163030000	104420000	125280000	179400000	135370000	157270000	178360000	99443000	96736000	181450000	172150000	126060000	186210000	184190000	162600000	160120000	155140000	135170000	16910	myosin light polypeptide 6 isoform X3 [Carassius auratus]
410	1414	XP_026098343.1	3.11	25	3	3	Carbamidomethylation	24326000	16418000	37603000	45491000	69120000	47492000	18808000	21094000	30521000	21276000	20730000	49076000	21027000	22562000	9540600	24326000	16418000	37603000	45491000	69120000	47492000	18808000	21094000	30521000	21276000	20730000	49076000	21027000	22562000	9540600	54283000	51275000	52330000	54283000	51275000	52330000	27591	electron transfer flavoprotein subunit beta-like [Carassius auratus]
411	811	XP_026146133.1	12.79	27	12	12	Carbamidomethylation	93320000	110910000	102440000	63976000	83396000	134810000	324260000	214420000	201520000	127690000	174180000	112290000	240360000	333390000	175240000	52224000	71399000	63294000	33658000	50367000	69671000	182090000	119040000	107750000	53371000	93414000	48101000	128330000	173470000	90139000	106560000	224450000	228420000	58269000	127330000	125430000	90348	plasminogen-like [Carassius auratus]
412	1770	XP_026095019.1	3.11	9	2	2		31940000	42450000	44133000	37330000	39597000	26653000	36355000	36147000	44524000	29090000	31004000	28074000	42460000	51886000	50344000	31940000	42450000	44133000	37330000	39597000	26653000	36355000	36147000	44524000	29090000	31004000	28074000	42460000	51886000	50344000	39090000	34554000	40753000	39090000	34554000	40753000	35203	electron transfer flavoprotein subunit alpha mitochondrial-like [Carassius auratus]
413	1157	XP_026061619.1	3.82	6	6	6	Carbamidomethylation	21619000	29396000	39207000	33351000	21415000	18874000	26000000	34346000	20320000	28868000	25251000	29787000	32475000	33578000	24672000	14738000	20389000	27588000	22813000	14146000	11760000	19085000	22929000	13042000	19438000	18069000	20709000	24904000	25607000	16755000	28998000	28528000	29153000	19935000	19808000	21209000	176019	laminin subunit gamma-1 [Carassius auratus]
414	2453	XP_026131833.1	3.95	14	5	5	Carbamidomethylation	184310000	239630000	310660000	244560000	178830000	242500000	376820000	270990000	253840000	314520000	245240000	267570000	320000000	287210000	255660000	180950000	234440000	303970000	238000000	161580000	236410000	335530000	246630000	228510000	288340000	217510000	237640000	278510000	250840000	229760000	247350000	295540000	275140000	231450000	267080000	242850000	53744	annexin A4-like isoform X2 [Carassius auratus]
415	1127	XP_026142321.1	7.72	9	2	2		26132000	28262000	37317000	30195000	27953000	28255000	36558000	30508000	6687200	34843000	2743000	31557000	6404500	29652000	5595800	26132000	28262000	37317000	30195000	27953000	28255000	36558000	30508000	6687200	34843000	2743000	31557000	6404500	29652000	5595800	29972000	32719000	30442000	29972000	32719000	30442000	49158	26S proteasome regulatory subunit 4 [Carassius auratus]
416	1604	XP_026099141.1	9.68	24	13	13	Carbamidomethylation	425030000	412990000	650420000	381140000	352120000	494000000	534700000	654630000	480590000	620090000	317090000	281990000	682490000	432790000	365160000	235230000	215550000	362200000	210050000	205220000	288590000	292330000	349900000	264200000	342860000	192380000	166100000	380750000	238960000	210780000	466750000	559840000	425570000	261320000	307570000	237790000	63737	cytosolic phospholipase A2 gamma-like [Carassius auratus]
417	387	XP_026076784.1	2.78	3	2	2		9722900	15367000	16164000	14279000	11732000	10939000	16341000	13125000	14835000	18890000	12418000	13971000	19027000	19715000	13909000	9722900	15367000	16164000	14279000	11732000	10939000	16341000	13125000	14835000	18890000	12418000	13971000	19027000	19715000	13909000	13453000	14826000	15808000	13453000	14826000	15808000	103883	puromycin-sensitive aminopeptidase-like [Carassius auratus]
418	2199	XP_026103364.1	8.73	2	1	1		1210100	2667300	7344300	2104400	1241500	3499800	6575300	0	0	6207500	5099600	6647300	9921900	3932400	4800200	1210100	2667300	7344300	2104400	1241500	3499800	6575300	0	0	6207500	5099600	6647300	9921900	3932400	4800200	2913500	5427500	6080300	2913500	5427500	6080300	108825	sarcoplasmic/endoplasmic reticulum calcium ATPase 1-like isoform X2 [Carassius auratus]
419	1338	XP_026128846.1	7.23	31	12	12	Carbamidomethylation	267810000	304570000	340150000	315920000	293460000	270660000	261000000	268400000	270700000	268860000	293160000	284520000	255920000	279150000	255870000	157090000	177510000	204820000	177700000	165200000	155030000	180870000	163930000	154840000	159140000	161470000	165950000	149340000	164990000	134240000	314830000	289590000	278300000	176460000	162760000	155200000	58685	alpha-aminoadipic semialdehyde dehydrogenase [Carassius auratus]
420	1619	XP_026079750.1	6.67	21	4	4	Carbamidomethylation	212280000	190570000	206350000	195240000	214300000	154800000	178010000	156470000	228650000	192710000	200180000	200650000	201000000	234190000	219420000	189920000	174310000	190730000	176630000	191690000	143460000	146140000	135250000	204510000	169060000	178130000	164670000	170850000	194250000	192720000	203750000	182130000	211090000	184650000	159680000	180120000	31118	enoyl-CoA hydratase mitochondrial-like [Carassius auratus]
421	1430	XP_026097925.1	4.12	13	5	5		52714000	51215000	43382000	32409000	33470000	26176000	39553000	59150000	47165000	28467000	47583000	47753000	37456000	33124000	55784000	37442000	41349000	39432000	28897000	24444000	19694000	22974000	45360000	42070000	23179000	39671000	39846000	35321000	28953000	49821000	52759000	46340000	49007000	42165000	34313000	42042000	43710	sarcolemmal membrane-associated protein-like isoform X2 [Carassius auratus]
422	1960	XP_026096425.1	6.04	30	6	6		258520000	272730000	244860000	204120000	252940000	278410000	244970000	284610000	239640000	292880000	275610000	299960000	263450000	326720000	249320000	222810000	241600000	218390000	180870000	215560000	240810000	213660000	248260000	205740000	247750000	235850000	256790000	228700000	277780000	218570000	251990000	269460000	285310000	215850000	231240000	243540000	21427	adenylate kinase isoenzyme 1 [Carassius auratus]
423	2569	XP_026056731.1	2.96	79	9	9	Carbamidomethylation; Acetylation (Protein N-term)	263070000	337410000	389890000	287240000	221130000	284420000	414500000	334510000	284950000	357660000	267680000	297450000	336550000	339950000	244840000	195890000	261430000	300000000	218910000	162430000	192290000	284710000	233060000	198310000	219960000	177160000	194400000	228890000	240120000	155560000	303750000	354770000	308610000	227730000	237130000	204450000	17856	peptidyl-prolyl cis-trans isomerase NIMA-interacting 1 [Carassius auratus]
424	1746	XP_026094883.1	1.55	4	1	1		68310000	80847000	72057000	65414000	66953000	57802000	48254000	74126000	68899000	82597000	70526000	66589000	71613000	75182000	56629000	68310000	80847000	72057000	65414000	66953000	57802000	48254000	74126000	68899000	82597000	70526000	66589000	71613000	75182000	56629000	70716000	66336000	68108000	70716000	66336000	68108000	58390	pyruvate kinase PKM-like [Carassius auratus]
425	1380	XP_026147133.1	5.4	23	8	8	Carbamidomethylation	114180000	83395000	90636000	93650000	209720000	34245000	131540000	40456000	101670000	55650000	66731000	100550000	61646000	67111000	115750000	89346000	69025000	71597000	74805000	159870000	30875000	106110000	35849000	83457000	51437000	58967000	83775000	59174000	52690000	93456000	121130000	80163000	91279000	92928000	62978000	70040000	47115	alpha-1-antitrypsin homolog [Carassius auratus]
426	1985	XP_026077539.1	10.39	4	3	3	Carbamidomethylation	25568000	38234000	37011000	34661000	27580000	25492000	29242000	27566000	24642000	23919000	29904000	31034000	28694000	20805000	26826000	25568000	38234000	37011000	34661000	27580000	25492000	28048000	27566000	24642000	23919000	27318000	28327000	24218000	16120000	23142000	32611000	27128000	27453000	32611000	25934000	23825000	91790	sarcolemmal membrane-associated protein-like isoform X5 [Carassius auratus]
427	3226	XP_026133598.1	30.11	10	2	2		114950000	114910000	122580000	125910000	160490000	96162000	111900000	136990000	108340000	118610000	72395000	78233000	76441000	69732000	86276000	59780000	57276000	65226000	52848000	83457000	51896000	64275000	76753000	62246000	51658000	38042000	40963000	40016000	36217000	43213000	127770000	117560000	77620000	63717000	61366000	39690000	14345	cytochrome c oxidase subunit 5B mitochondrial-like [Carassius auratus]
428	751	XP_026080781.1	14.03	10	4	4	Carbamidomethylation	21098000	27933000	26903000	29499000	31502000	14783000	11055000	17437000	20887000	21721000	24177000	21934000	23588000	20851000	31184000	17753000	23724000	23108000	23292000	26180000	12176000	11055000	17437000	16079000	19770000	19999000	16221000	17593000	18033000	25317000	27387000	20358000	25603000	22811000	17236000	20689000	68962	electron transfer flavoprotein-ubiquinone oxidoreductase mitochondrial-like [Carassius auratus]
429	834	XP_026073874.1	32.62	8	3	3		45375000	45656000	42196000	44471000	38810000	23163000	13009000	20298000	26130000	18707000	19613000	30754000	18412000	16999000	24597000	45375000	45656000	42196000	44471000	38810000	23163000	13009000	20298000	26130000	18707000	19613000	30754000	18412000	16999000	24597000	44868000	22717000	24181000	44868000	22717000	24181000	46728	isocitrate dehydrogenase [NADP] cytoplasmic-like [Carassius auratus]
430	3224	XP_026079180.1	14.71	10	2	2		106830000	114050000	118820000	74914000	77759000	98399000	114240000	67476000	99370000	76096000	66757000	76800000	71695000	63294000	76391000	64045000	73932000	75208000	45166000	48876000	58423000	71372000	43906000	62423000	51204000	41129000	47424000	44104000	39087000	49265000	98474000	91116000	70987000	61445000	57466000	44202000	14314	cytochrome c oxidase subunit 5B mitochondrial-like [Carassius auratus]
431	749	XP_026096314.1	16.52	8	3	3		17168000	17944000	19746000	20390000	16289000	11584000	17013000	12703000	15598000	11254000	13457000	11956000	14273000	16222000	18099000	17168000	17944000	19746000	20390000	16289000	11584000	17013000	12703000	15598000	11254000	13457000	11956000	14273000	16222000	18099000	18308000	14150000	15095000	18308000	14150000	15095000	64953	NAD-dependent malic enzyme mitochondrial-like [Carassius auratus]
432	2069	XP_026060230.1	4.58	65	13	13	Acetylation (Protein N-term)	961330000	998520000	1206300000	1002100000	1022500000	897230000	839120000	1149400000	1039200000	1019000000	1064800000	1207500000	886720000	1038300000	1065600000	522460000	572980000	629730000	541110000	549670000	515110000	476340000	657240000	596310000	576490000	600190000	730840000	527280000	616070000	636660000	1056300000	1014800000	1059200000	563190000	564300000	622210000	27590	myozenin-2 isoform X1 [Carassius auratus]
433	451	XP_026070150.1	107.17	1	1	1		4270000	3554100	5596600	4393200	3193100	3013400	3191400	1225300	3345800	2187700	0	0	0	0	0	4270000	3554100	5596600	4393200	3193100	3013400	3191400	1225300	3345800	2187700	0	0	0	0	0	4201400	2592700	0	4201400	2592700	0	228793	myosin-10-like isoform X3 [Carassius auratus]
434	1898	XP_026126469.1	5.77	6	1	1	Carbamidomethylation	5055300	9775200	13374000	9888400	4695600	6160900	11994000	8669300	5128300	10100000	5350000	5240500	8513800	6534700	4037300	5055300	9775200	13374000	9888400	4695600	6160900	11994000	8669300	5128300	10100000	5350000	5240500	8513800	6534700	4037300	9721800	9001900	6696400	9721800	9001900	6696400	37300	guanine nucleotide-binding protein G(I)/G(S)/G(T) subunit beta-1 [Carassius auratus]
435	555	XP_026054954.1	12.02	4	8	8	Carbamidomethylation	18574000	32459000	69933000	34841000	22680000	20113000	24255000	27898000	10306000	36597000	21640000	18351000	17368000	34790000	37828000	15805000	20756000	34746000	23450000	16942000	8396900	21611000	14896000	5562700	20913000	7631600	10122000	10869000	15984000	17806000	61413000	43828000	41967000	22340000	21324000	18633000	397125	dystrophin-like isoform X6 [Carassius auratus]
436	2060	XP_026064721.1	0.12	19	5	5	Carbamidomethylation	69609000	83222000	76029000	46778000	60046000	46418000	54389000	63097000	80068000	78306000	89404000	59313000	53604000	64200000	77329000	53046000	69794000	58788000	38005000	38974000	35670000	40930000	49126000	60782000	61337000	69908000	41282000	39019000	47374000	51672000	74804000	66928000	75037000	57864000	52041000	56117000	48652	cytochrome b-c1 complex subunit 2 mitochondrial-like [Carassius auratus]
437	1620	XP_026084102.1	9.67	16	4	4	Carbamidomethylation	41912000	40386000	43426000	46506000	55031000	46307000	42655000	41604000	49973000	44787000	52896000	42568000	44001000	46948000	50140000	38511000	36936000	43426000	42737000	48687000	41202000	34725000	37432000	45875000	35680000	36785000	32473000	34828000	39847000	36712000	47897000	52493000	49942000	43656000	41816000	37242000	52885	succinate-semialdehyde dehydrogenase mitochondrial-like isoform X2 [Carassius auratus]
438	645	XP_026101523.1	0.59	15	5	5	Carbamidomethylation	103540000	110130000	128310000	120300000	107890000	110760000	134470000	122270000	112010000	154950000	120230000	141240000	133090000	128090000	122620000	88870000	103270000	113340000	111170000	96916000	91704000	103390000	96469000	91287000	123460000	97958000	112990000	109270000	104100000	96590000	115230000	128320000	130600000	102710000	101260000	104180000	60861	T-complex protein 1 subunit theta isoform X1 [Carassius auratus]
439	2106	XP_026068386.1	0.35	21	8	8	Carbamidomethylation	301640000	351990000	496250000	376530000	252980000	283650000	480130000	262160000	265810000	396370000	273230000	325060000	402050000	365630000	328880000	265860000	312080000	441350000	336670000	234640000	266110000	433360000	238060000	232140000	354840000	255040000	303170000	372010000	340360000	308140000	359820000	370090000	341770000	318120000	335950000	315740000	37465	annexin A1-like [Carassius auratus]
440	862	XP_026058622.1	21.19	12	6	6	Carbamidomethylation	65574000	60828000	76410000	74655000	51681000	139720000	116830000	131850000	110590000	225370000	82275000	85496000	107440000	120870000	55244000	60655000	57505000	70712000	69982000	48204000	129300000	91745000	118140000	97213000	195670000	79091000	84114000	100770000	112910000	54444000	68648000	149840000	94366000	61412000	128740000	87168000	80429	glycogen [starch] synthase muscle-like [Carassius auratus]
441	1321	XP_026136897.1	13.9	13	3	3	Carbamidomethylation	45965000	54174000	59664000	46614000	40679000	39473000	51558000	45897000	47325000	62242000	55702000	60029000	63103000	61005000	56782000	45965000	54174000	59664000	46614000	40679000	39473000	51558000	45897000	47325000	62242000	55702000	60029000	63103000	61005000	56782000	49419000	49299000	59324000	49419000	49299000	59324000	50425	elongation factor 1-gamma [Carassius auratus]
442	2174	XP_026070143.1	3.21	4	1	1		26908000	30408000	35137000	27290000	22653000	26469000	34469000	26210000	26593000	24736000	22483000	26848000	28241000	24412000	0	26908000	30408000	35137000	27290000	22653000	26469000	34469000	26210000	26593000	24736000	22483000	26848000	28241000	24412000	0	28479000	27695000	25496000	28479000	27695000	25496000	33906	40S ribosomal protein SA [Carassius auratus]
443	511	XP_026118101.1	11.87	1	1	1		2576200	7410500	1695300	3000600	0	0	1876700	3559600	0	1868800	0	0	0	4927600	0	2576200	7410500	1695300	3000600	0	0	1876700	3559600	0	1868800	0	0	0	4927600	0	3670700	2435000	4927600	3670700	2435000	4927600	182509	complement C3-like [Carassius auratus]
444	1897	XP_026121802.1	3.59	6	1	1	Carbamidomethylation	5493400	3530000	5455800	5120700	5052800	4920600	4633500	3568400	4547400	9902000	6143000	4376400	3277700	4100900	2320100	5493400	3530000	5455800	5120700	5052800	4920600	4633500	3568400	4547400	9902000	6143000	4376400	3277700	4100900	2320100	4930500	5514400	4043600	4930500	5514400	4043600	37289	guanine nucleotide-binding protein G(I)/G(S)/G(T) subunit beta-1-like [Carassius auratus]
445	2138	XP_026113128.1	9.52	4	1	1		51686000	66833000	72801000	58553000	52214000	0	0	62430000	0	70230000	46383000	53298000	55518000	56985000	53656000	51686000	66833000	72801000	58553000	52214000	0	0	62430000	0	70230000	46383000	53298000	55518000	56985000	53656000	60417000	66330000	53168000	60417000	66330000	53168000	34083	40S ribosomal protein SA-like [Carassius auratus]
446	812	XP_026065848.1	4.95	7	3	3		2968900	4817700	12576000	11714000	4454800	9266000	11840000	4888600	3617700	20550000	10551000	12429000	15952000	17485000	5150900	2968900	4817700	12576000	11714000	4454800	9266000	11840000	4888600	3617700	20550000	10551000	12429000	15952000	17485000	5150900	11311000	17250000	15085000	11311000	17250000	15085000	91538	endoplasmin [Carassius auratus]
447	1275	XP_026057734.1	4.47	6	2	2		162540000	188390000	183200000	168110000	153490000	102670000	161650000	149900000	188510000	127870000	142670000	163550000	166240000	169440000	225620000	162540000	188390000	183200000	168110000	153490000	102670000	161650000	149900000	188510000	127870000	142670000	163550000	166240000	169440000	225620000	171150000	146120000	173500000	171150000	146120000	173500000	39703	phosphate carrier protein mitochondrial-like isoform X2 [Carassius auratus]
448	1094	XP_026094273.1	8.7	11	3	3	Carbamidomethylation; Oxidation (M)	296390000	336240000	307210000	312780000	300640000	182620000	268240000	260610000	314720000	250720000	279100000	331430000	294220000	336290000	392940000	286880000	328240000	300500000	304520000	291970000	177530000	261230000	252180000	304580000	244440000	270970000	321360000	287060000	325550000	380700000	310650000	255380000	326800000	302420000	247990000	317130000	39151	phosphate carrier protein mitochondrial-like isoform X2 [Carassius auratus]
449	3169	XP_026059337.1	5.9	11	2	2		49879000	181740000	264270000	114040000	27454000	137850000	276410000	256070000	182820000	201610000	138070000	119920000	228700000	241950000	164870000	34134000	159890000	235130000	98441000	19463000	119300000	248530000	234680000	168500000	182720000	127580000	111790000	206190000	219500000	156050000	176160000	210950000	179380000	158090000	190750000	164220000	21871	peroxiredoxin-1-like [Carassius auratus]
450	1195	XP_026076883.1	3.89	18	15	15	Carbamidomethylation	124140000	180680000	88427000	73681000	108590000	145670000	198710000	204140000	200470000	129000000	101910000	84352000	103570000	147400000	129550000	54350000	84114000	47743000	33737000	43970000	53235000	62727000	78574000	82417000	48337000	52467000	40294000	51206000	70025000	59122000	133310000	181110000	131070000	53741000	66518000	56295000	102444	inter-alpha-trypsin inhibitor heavy chain H3-like [Carassius auratus]
451	1156	XP_026080029.1	4.67	19	10	10	Carbamidomethylation	256400000	263940000	217090000	179980000	213130000	195400000	359110000	215770000	331790000	219390000	259440000	203960000	249040000	300100000	231850000	163690000	172930000	137580000	117850000	138690000	130820000	270780000	149750000	208940000	149510000	171450000	155770000	148450000	189090000	154150000	229050000	271780000	250950000	146150000	181960000	163780000	70208	hyaluronan-binding protein 2-like [Carassius auratus]
453	2432	XP_026057544.1	1.12	21	8	8	Carbamidomethylation; Oxidation (M)	216550000	232830000	307480000	202890000	192240000	154230000	204990000	212640000	227010000	293090000	190840000	203010000	257930000	248530000	191890000	146290000	177300000	214240000	159360000	154000000	126090000	170530000	174420000	187530000	220950000	159290000	172590000	218760000	197810000	161560000	240790000	236150000	226010000	170240000	175900000	182000000	46032	60S ribosomal protein L3-like isoform X1 [Carassius auratus]
454	897	XP_026127856.1	23.05	4	2	2		558070000	562640000	544710000	599700000	602700000	443810000	507390000	483280000	533060000	477010000	446200000	517020000	446480000	477590000	550430000	558070000	562640000	544710000	599700000	602700000	443810000	507390000	483280000	533060000	477010000	446200000	517020000	446480000	477590000	550430000	573570000	488910000	487540000	573570000	488910000	487540000	46702	isocitrate dehydrogenase [NADP] cytoplasmic-like isoform X2 [Carassius auratus]
455	1311	XP_026087577.1	9.16	40	12	12		85730000	126440000	74616000	74296000	121220000	79372000	186590000	162320000	158190000	99105000	111560000	96737000	134220000	188030000	131840000	57878000	80529000	45397000	51172000	83648000	57493000	116000000	103380000	92947000	77319000	78977000	72153000	87466000	121760000	87049000	101000000	146820000	135470000	63725000	89427000	89481000	46667	uncharacterized protein LOC113062161 [Carassius auratus]
456	260	XP_026100723.1	11.19	4	1	1		2336000	0	0	0	0	0	0	2276400	1754600	2807700	2539300	3415300	0	0	1510700	2336000	0	0	0	0	0	0	2276400	1754600	2807700	2539300	3415300	0	0	1510700	2336000	2279600	2488400	2336000	2279600	2488400	59407	T-complex protein 1 subunit theta-like isoform X2 [Carassius auratus]
457	775	XP_026097000.1	2	24	12	12	Carbamidomethylation; Acetylation (Protein N-term)	76557000	73054000	125010000	63580000	53972000	62226000	103830000	99289000	63990000	100380000	67694000	68869000	106450000	77070000	62604000	32006000	42511000	58202000	38516000	33257000	35871000	57284000	45352000	33935000	52704000	32762000	37655000	50936000	40519000	33693000	95526000	94860000	85029000	40899000	45029000	39113000	97332	importin subunit beta-1-like [Carassius auratus]
458	2795	XP_026068836.1	14.17	31	5	5	Carbamidomethylation	686510000	697180000	688550000	698970000	713300000	589590000	684570000	619980000	718430000	702730000	738410000	691480000	668650000	713030000	800000000	541600000	544330000	540170000	555550000	570130000	474900000	559340000	495020000	569090000	570250000	622650000	593910000	569380000	604020000	681590000	696900000	663060000	722320000	550360000	533720000	614310000	33857	cytochrome c1 heme protein mitochondrial-like [Carassius auratus]
459	1470	XP_026093670.1	2.13	4	1	1		0	14166000	3045000	0	0	2334800	30582000	8805300	1306600	3262100	7115500	28655000	7083000	5086700	15109000	0	14166000	3045000	0	0	2334800	30582000	8805300	1306600	3262100	7115500	28655000	7083000	5086700	15109000	9825700	14469000	12610000	9825700	14469000	12610000	57765	T-complex protein 1 subunit beta [Carassius auratus]
460	1107	XP_026058874.1	11.83	31	5	5	Carbamidomethylation	436220000	461140000	376590000	395210000	349780000	359810000	303140000	364640000	327280000	305670000	343310000	364200000	369370000	489790000	337970000	424950000	439250000	347830000	382800000	336850000	357090000	296010000	343680000	297930000	290840000	333340000	341780000	340020000	452950000	314670000	403790000	357670000	398790000	386330000	335050000	370790000	36257	L-lactate dehydrogenase A chain [Carassius auratus]
461	1144	XP_026121999.1	29.71	5	2	2	Carbamidomethylation	12134000	11057000	11585000	8445300	10273000	5625700	0	0	6888300	8367400	3929500	5210800	4939900	3437800	4589600	12134000	11057000	11585000	8445300	10273000	5625700	0	0	6888300	8367400	3929500	5210800	4939900	3437800	4589600	12301000	9230200	4421500	12301000	9230200	4421500	55769	probable aminopeptidase NPEPL1 [Carassius auratus]
462	695	XP_026085547.1	6.52	56	16	16	Carbamidomethylation	113580000	130330000	173470000	153290000	127940000	129750000	164180000	152320000	114940000	161370000	129070000	156110000	157980000	157820000	126480000	60543000	66830000	80719000	67805000	57350000	69712000	80072000	73433000	55359000	85096000	69923000	77866000	87949000	81648000	68593000	151030000	154800000	152030000	66649000	72734000	77196000	48736	26S proteasome regulatory subunit 7 [Carassius auratus]
463	1756	XP_026069198.1	26.6	2	1	1		5472900	6521400	5557000	3785000	3149000	900930	0	0	0	0	0	1506600	0	0	1890100	5472900	6521400	5557000	3785000	3149000	900930	0	0	0	0	0	1506600	0	0	1890100	4897000	900930	1698400	4897000	900930	1698400	89388	transitional endoplasmic reticulum ATPase-like [Carassius auratus]
464	448	XP_026068796.1	1.67	8	10	10	Carbamidomethylation	33217000	32112000	38155000	47705000	37175000	42336000	34960000	26712000	40652000	39967000	32907000	34005000	34788000	32902000	29211000	13757000	14322000	15100000	24443000	23174000	24143000	23726000	13482000	19561000	23057000	20662000	19824000	19571000	21160000	17684000	43402000	42271000	34926000	22425000	22167000	19780000	200415	extended synaptotagmin-1-like isoform X1 [Carassius auratus]
465	2659	XP_026116446.1	5.79	28	7	7	Carbamidomethylation	342380000	401300000	763190000	413220000	275110000	429450000	375160000	345600000	332040000	395480000	255310000	144650000	515920000	298870000	175340000	246910000	273470000	556900000	302290000	205620000	310940000	225300000	227840000	232230000	293170000	187140000	101020000	369880000	192880000	121440000	441550000	380160000	291380000	317890000	260000000	199890000	24084	high mobility group protein B2-like [Carassius auratus]
466	877	XP_026071230.1	0.24	20	13	13	Carbamidomethylation	81580000	77020000	151320000	87348000	63620000	27730000	108590000	88390000	47863000	81654000	74538000	133600000	63030000	81682000	62679000	35425000	40495000	55800000	41667000	35867000	17060000	69871000	47984000	31298000	47881000	39547000	64913000	34719000	45006000	33801000	110040000	76613000	88614000	43034000	42819000	45248000	86674	plakophilin-3-like isoform X2 [Carassius auratus]
467	3706	XP_026135698.1	8.67	28	4	4	Carbamidomethylation; Acetylation (Protein N-term)	249860000	282040000	387510000	260350000	213720000	324370000	444560000	383530000	279640000	376100000	263240000	272390000	340210000	348110000	257110000	246770000	272710000	366740000	248430000	206520000	313790000	431150000	369600000	267830000	363850000	253940000	268150000	322230000	333220000	245990000	278700000	365840000	302890000	268230000	353450000	291390000	21052	lysozyme g-like [Carassius auratus]
468	953	XP_026135931.1	1.15	9	2	2		26413000	29993000	37437000	29214000	21388000	21230000	30648000	24514000	21821000	32630000	26100000	24172000	32656000	26690000	25849000	26413000	29993000	37437000	29214000	21388000	21230000	30648000	24514000	21821000	32630000	26100000	24172000	32656000	26690000	25849000	28889000	26169000	27094000	28889000	26169000	27094000	35009	guanine nucleotide-binding protein subunit beta-2-like 1 [Carassius auratus]
469	1116	XP_026068849.1	6.96	11	4	4		29872000	42406000	42942000	21155000	14066000	37245000	84785000	64479000	40312000	32133000	23929000	18812000	36707000	49065000	34180000	27634000	37891000	37914000	17583000	12370000	31471000	76010000	57862000	36212000	28371000	22020000	17419000	33851000	45641000	32050000	30088000	51791000	32539000	26678000	45985000	30196000	56718	tubulin beta chain-like [Carassius auratus]
470	2446	XP_026099320.1	3.78	9	2	2	Carbamidomethylation; Acetylation (Protein N-term)	3347800	5710900	5109900	8382200	5376300	7915100	4743800	9062300	4071800	11159000	5460700	5319300	9885300	8958300	6512400	3347800	5710900	5109900	8382200	5376300	7915100	4743800	9062300	4071800	11159000	5460700	5319300	9885300	8958300	6512400	6659000	8444900	7227200	6659000	8444900	7227200	36994	serine/threonine-protein phosphatase PP1-gamma catalytic subunit B-like [Carassius auratus]
471	1910	XP_026062306.1	0.09	7	1	1		393420	8715700	9999200	6203200	3899700	0	4861600	3018800	0	3909100	2285600	0	7050600	2777700	0	393420	8715700	9999200	6203200	3899700	0	4861600	3018800	0	3909100	2285600	0	7050600	2777700	0	5842200	3929800	4038000	5842200	3929800	4038000	40993	septin-2-like isoform X2 [Carassius auratus]
472	1181	XP_026081526.1	0.13	34	12	12	Carbamidomethylation	219360000	257060000	265990000	239300000	203370000	262090000	234990000	192170000	216580000	260530000	200670000	233190000	258270000	210390000	204310000	133040000	155730000	166600000	151480000	134480000	178260000	149150000	125380000	135780000	169950000	144810000	161430000	176070000	140350000	129840000	242920000	240680000	230290000	148270000	151700000	150500000	66191	WD repeat-containing protein 1-like isoform X1 [Carassius auratus]
474	2826	XP_026099272.1	7.43	23	7	7		232470000	207310000	175210000	191330000	183910000	165180000	94150000	148980000	189260000	143710000	186460000	150500000	118930000	137600000	186400000	185990000	165550000	137330000	148850000	135500000	138100000	86591000	138500000	167690000	129130000	154490000	118050000	103420000	115120000	148220000	202340000	153730000	160480000	158590000	132000000	130070000	31687	troponin T cardiac muscle isoforms-like isoform X3 [Carassius auratus]
475	1499	XP_026063772.1	7.03	28	5	5	Carbamidomethylation	123100000	142310000	142190000	134520000	145910000	98410000	147030000	157300000	154100000	129550000	154790000	157440000	127960000	138460000	171490000	98220000	119770000	112270000	109620000	115010000	75755000	121160000	129760000	125410000	108520000	129550000	130470000	107530000	118190000	144690000	146700000	142550000	156560000	119230000	117390000	131290000	29662	prohibitin [Carassius auratus]
476	1233	XP_026128640.1	3.34	12	2	2	Carbamidomethylation	17409000	28588000	35168000	18165000	9562100	16861000	52512000	10434000	21203000	30493000	21531000	25535000	45464000	31634000	21839000	17409000	28588000	35168000	18165000	9562100	16861000	52512000	10434000	21203000	30493000	21531000	25535000	45464000	31634000	21839000	21778000	29821000	29201000	21778000	29821000	29201000	47333	actin-related protein 3-like [Carassius auratus]
477	1388	XP_026084037.1	0.63	8	2	2		25355000	6737900	8519200	6240500	840200	3881600	0	1775800	26841000	901800	15015000	3252600	6463200	307930	18293000	25355000	6737900	8519200	6240500	840200	3881600	0	1775800	26841000	901800	15015000	3252600	6463200	307930	18293000	11666000	17699000	9989500	11666000	17699000	9989500	29147	apolipoprotein A-I-like [Carassius auratus]
478	1316	XP_026078741.1	2.1	33	11	11	Carbamidomethylation	67182000	65679000	97596000	85214000	72535000	84489000	81076000	81138000	58314000	67917000	71797000	92727000	61698000	62712000	65070000	45266000	33910000	41454000	56617000	47854000	52942000	69082000	57161000	47208000	34923000	51498000	67131000	32688000	27341000	50350000	87587000	92213000	93511000	52743000	56748000	56820000	46025	26S proteasome regulatory subunit 8-like [Carassius auratus]
479	1282	XP_026122682.1	0.48	21	8	8	Carbamidomethylation; Acetylation (Protein N-term)	65163000	55613000	53898000	66463000	52151000	56885000	72321000	53743000	64400000	48767000	56408000	54956000	34876000	67708000	36978000	43392000	38848000	39757000	47144000	36703000	38764000	47318000	39005000	50090000	37279000	42188000	41535000	32413000	55382000	32893000	59507000	63886000	55001000	41169000	42491000	40882000	46638	fumarylacetoacetase [Carassius auratus]
480	1360	XP_026144067.1	5.24	3	4	4	Carbamidomethylation	13892000	29067000	37280000	28795000	16528000	22201000	21220000	29436000	19242000	28927000	14637000	22686000	24827000	21557000	19123000	13892000	29067000	37280000	26570000	15627000	22201000	21220000	26951000	17948000	26666000	13312000	20562000	23026000	19896000	17236000	27720000	25011000	21315000	26157000	22997000	19556000	176307	laminin subunit gamma-1-like [Carassius auratus]
481	982	XP_026143431.1	8.09	51	14	14		268550000	245660000	264770000	272210000	269360000	214220000	231390000	205040000	326350000	240590000	280540000	255190000	231820000	266260000	295640000	117570000	105570000	113870000	115210000	110060000	80642000	85209000	82627000	125070000	102310000	124290000	113580000	102520000	117320000	122940000	274040000	252140000	272120000	112460000	96181000	117880000	50716	2-oxoisovalerate dehydrogenase subunit alpha mitochondrial-like [Carassius auratus]
482	920	XP_026069498.1	11.12	19	4	4		65668000	56085000	68367000	72273000	71188000	25978000	40672000	48897000	64155000	62363000	55762000	57821000	55166000	53844000	69374000	62212000	52198000	63998000	68519000	66595000	21728000	36274000	44485000	57807000	54902000	50953000	55138000	52295000	50528000	64921000	66716000	52820000	60737000	62704000	47446000	57110000	33633	prohibitin-2-like [Carassius auratus]
483	888	XP_026101800.1	3.33	7	2	2		14586000	9878400	0	11160000	3575900	3179900	1798700	9246600	24914000	3762700	22058000	20516000	2572900	13830000	20380000	14586000	9878400	0	11160000	3575900	3179900	1798700	9246600	24914000	3762700	22058000	20516000	2572900	13830000	20380000	14340000	12932000	18723000	14340000	12932000	18723000	65820	NAD-dependent malic enzyme mitochondrial-like [Carassius auratus]
484	2205	XP_026121886.1	17.76	32	7	7	Carbamidomethylation; Oxidation (M)	1515700000	1617600000	1571500000	1497000000	1659600000	1495300000	1489800000	1482700000	1404500000	1368100000	1244800000	1357600000	1322700000	1400400000	1512600000	1353000000	1462400000	1432400000	1355300000	1467900000	1331600000	1347100000	1331000000	1269600000	1222800000	1122900000	1221100000	1217000000	1291800000	1387000000	1576600000	1448100000	1368000000	1414200000	1300400000	1248000000	20954	troponin I slow skeletal muscle-like [Carassius auratus]
485	2078	XP_026066411.1	3.91	15	4	4	Carbamidomethylation	47676000	43160000	37520000	43790000	49518000	29423000	36003000	37110000	56896000	30724000	16717000	35021000	38069000	46231000	60463000	42862000	38612000	34482000	42709000	48331000	29423000	35833000	37110000	48734000	30724000	16717000	34893000	38069000	46231000	47182000	44333000	40531000	43323000	41399000	36365000	36618000	44584	pyruvate dehydrogenase E1 component subunit alpha mitochondrial-like isoform X1 [Carassius auratus]
486	815	XP_026081108.1	5.03	2	8	8	Oxidation (M)	44997000	72042000	107260000	87500000	49913000	65248000	42508000	44186000	43107000	59749000	36012000	32657000	59210000	47027000	53474000	30908000	62311000	78277000	64716000	39705000	55060000	32482000	34087000	29429000	48822000	31306000	24487000	50684000	38357000	44116000	81149000	65340000	48282000	60777000	48973000	39194000	494768	LOW QUALITY PROTEIN: neuroblast differentiation-associated protein AHNAK-like [Carassius auratus]
487	1322	XP_026145174.1	2.62	18	8	8	Carbamidomethylation	45260000	44874000	79507000	53871000	46646000	63079000	77156000	51338000	45193000	73826000	54732000	45441000	80985000	56934000	51093000	28523000	28532000	44475000	36375000	32530000	38432000	50433000	33953000	29367000	49040000	38831000	26385000	48063000	38640000	31532000	57483000	62830000	60395000	34087000	40245000	38532000	70047	heterogeneous nuclear ribonucleoprotein R-like [Carassius auratus]
488	1611	XP_026078758.1	27.36	6	2	2		51780000	61898000	54499000	52181000	51789000	40531000	46226000	41031000	49446000	51675000	38387000	39957000	40521000	37664000	46649000	51780000	61898000	54499000	52181000	51789000	40531000	46226000	41031000	49446000	51675000	38387000	39957000	40521000	37664000	46649000	54429000	47219000	40636000	54429000	47219000	40636000	48661	cytochrome b-c1 complex subunit 2 mitochondrial-like isoform X1 [Carassius auratus]
489	1039	XP_026117012.1	1.72	25	10	10	Carbamidomethylation	107080000	96194000	90552000	114030000	111110000	68870000	83996000	67238000	108730000	94051000	107150000	111920000	89184000	85796000	126890000	63588000	69126000	67035000	72869000	62297000	50220000	66373000	58799000	73786000	67457000	73046000	73579000	58622000	59884000	76369000	111960000	100500000	108500000	70544000	63504000	69077000	69429	acyl-CoA dehydrogenase family member 9 mitochondrial-like [Carassius auratus]
490	1032	XP_026066524.1	13.34	9	4	4		54772000	55589000	59636000	53553000	66290000	21579000	41507000	45611000	51872000	57387000	41906000	48310000	47177000	43994000	58728000	51506000	52619000	56691000	50307000	62171000	21579000	38171000	41316000	48051000	52675000	39331000	46006000	45028000	41359000	54975000	61866000	46778000	48804000	58556000	42737000	46121000	67392	apoptosis-inducing factor 1 mitochondrial-like isoform X2 [Carassius auratus]
491	3243	XP_026073678.1	14.95	25	9	9		138120000	242310000	145360000	165110000	194750000	98876000	82355000	92032000	139610000	74054000	197550000	200630000	73299000	33045000	334470000	108760000	166430000	96422000	123810000	146400000	82473000	63776000	73541000	107400000	58186000	156760000	139440000	67431000	29730000	257460000	195550000	105350000	205180000	129290000	77075000	132720000	48940	calsequestrin-2-like [Carassius auratus]
492	1264	XP_026113820.1	3.23	3	1	1		4382400	7588000	12023000	10446000	6038100	7325700	11757000	7601200	7648600	10527000	5739000	8462000	7894300	9109900	6408400	4382400	7588000	12023000	10446000	6038100	7325700	11757000	7601200	7648600	10527000	5739000	8462000	7894300	9109900	6408400	8095500	8972000	7522700	8095500	8972000	7522700	51147	integrin-linked protein kinase [Carassius auratus]
493	1265	XP_026129355.1	3.4	3	1	1		5487600	9620600	18930000	16970000	14034000	5189500	9866900	0	5109700	21738000	5101500	7885100	11866000	8903600	8807100	5487600	9620600	18930000	16970000	14034000	5189500	9866900	0	5109700	21738000	5101500	7885100	11866000	8903600	8807100	13008000	10476000	8512800	13008000	10476000	8512800	51128	integrin-linked protein kinase-like [Carassius auratus]
494	836	XP_026136061.1	8.88	10	5	5		46595000	43003000	36679000	53777000	56928000	24693000	26709000	43695000	46941000	24687000	44484000	49654000	39750000	41346000	52217000	38190000	35506000	30425000	44232000	45496000	21627000	23171000	34709000	37665000	18984000	35445000	35393000	32045000	35020000	41818000	47786000	34524000	45902000	38770000	28411000	35944000	77892	long-chain-fatty-acid--CoA ligase 1-like [Carassius auratus]
495	856	XP_026080914.1	0.36	10	2	2	Carbamidomethylation	23426000	32310000	38767000	26186000	19097000	22763000	28489000	30227000	24120000	25991000	23586000	24108000	28790000	28565000	24211000	23426000	32310000	38767000	26186000	19097000	22763000	28489000	30227000	24120000	25991000	23586000	24108000	28790000	28565000	24211000	27957000	26318000	25852000	27957000	26318000	25852000	35151	guanine nucleotide-binding protein subunit beta-2-like 1 [Carassius auratus]
496	1872	XP_026115203.1	3.31	44	10	10	Carbamidomethylation	35248000	32770000	29424000	35635000	31019000	48721000	26098000	36760000	27338000	63198000	57292000	49523000	29806000	49992000	24500000	18442000	22006000	21360000	22481000	15749000	23039000	17772000	26156000	18210000	31743000	23834000	27152000	23510000	29128000	14487000	42087000	58513000	61724000	22597000	24814000	23964000	51348	aspartyl aminopeptidase isoform X2 [Carassius auratus]
497	3218	XP_026104918.1	3.27	20	3	3		38293000	55169000	75951000	52868000	46046000	55190000	87576000	70515000	58795000	72865000	60520000	62014000	83157000	68656000	56537000	33003000	44075000	59321000	44509000	38244000	46328000	62270000	50765000	40482000	53474000	45069000	44634000	56764000	47719000	36556000	53665000	68988000	66177000	43830000	50664000	46148000	24525	calpain small subunit 1-like [Carassius auratus]
498	3649	XP_026063960.1	3.12	18	3	3		62200000	112310000	130420000	61723000	66955000	70344000	82356000	88350000	82650000	77846000	70230000	62019000	124180000	108790000	70567000	61161000	93056000	129110000	61723000	48930000	70344000	82214000	70782000	62110000	75257000	46967000	37871000	96709000	73674000	46833000	88701000	82351000	87157000	78797000	72142000	60411000	22851	rho GDP-dissociation inhibitor 2-like isoform X2 [Carassius auratus]
499	1846	XP_026139852.1	18.19	7	1	1		0	0	4435100	1965600	1185200	0	0	0	0	3735900	0	0	2679600	0	0	0	0	4435100	1965600	1185200	0	0	0	0	3735900	0	0	2679600	0	0	2528600	3735900	2679600	2528600	3735900	2679600	41855	septin-2B isoform X1 [Carassius auratus]
500	1205	XP_026088905.1	14.61	44	11	11	Carbamidomethylation	126090000	178600000	199990000	162230000	259390000	129910000	340870000	261700000	133690000	290710000	256800000	321760000	282350000	260570000	212630000	44705000	63054000	67274000	60692000	169430000	47466000	169730000	123810000	39791000	169090000	176530000	178350000	159870000	142790000	141580000	193320000	281060000	278820000	83957000	151390000	161150000	44285	26S proteasome regulatory subunit 10B-like [Carassius auratus]
501	1042	XP_026053358.1	1.72	12	5	5		46428000	57974000	81262000	58956000	47376000	51126000	47588000	46031000	45866000	73000000	43940000	35012000	74798000	49658000	54360000	32463000	41259000	60817000	41040000	30608000	36024000	42842000	41711000	34092000	48030000	27587000	25586000	53989000	34892000	39447000	58399000	55165000	57864000	41238000	41726000	41564000	71524	heterogeneous nuclear ribonucleoprotein M-like isoform X1 [Carassius auratus]
502	1047	XP_026097815.1	6.98	34	12	12	Carbamidomethylation	81891000	102770000	239290000	78358000	76346000	42264000	129970000	54292000	82548000	125180000	122590000	117750000	143070000	134890000	118320000	42551000	63034000	182560000	43202000	42699000	21226000	106910000	35230000	52153000	86043000	82908000	74563000	107260000	106610000	81977000	120150000	116410000	133340000	74810000	76745000	90663000	52547	NADH dehydrogenase [ubiquinone] iron-sulfur protein 2 mitochondrial-like [Carassius auratus]
503	1845	XP_026134283.1	4.14	14	3	3	Carbamidomethylation	33151000	27128000	20062000	31164000	33099000	6141600	16892000	26567000	31047000	28401000	21760000	27785000	23059000	27805000	25428000	33151000	27128000	20062000	31164000	33099000	6141600	16892000	26567000	31047000	28401000	21760000	27785000	23059000	27805000	25428000	28921000	26418000	25584000	28921000	26418000	25584000	31207	enoyl-CoA hydratase mitochondrial-like [Carassius auratus]
504	390	XP_026100829.1	17.03	27	19	19	Carbamidomethylation	86965000	149780000	134020000	144710000	100580000	63920000	75427000	67940000	95532000	54516000	85463000	80280000	58945000	45050000	99114000	38293000	61069000	59108000	54237000	39566000	26755000	33167000	24940000	40764000	25405000	40187000	39484000	25742000	19275000	43300000	136210000	80997000	82991000	50455000	33701000	33598000	103385	protein unc-45 homolog B [Carassius auratus]
505	2965	XP_026145384.1	13.03	10	2	2	Carbamidomethylation	38759000	49701000	71815000	43746000	44396000	51275000	68249000	62296000	50913000	63377000	40250000	46791000	54496000	47401000	40732000	38759000	49701000	71815000	43746000	44396000	51275000	68249000	62296000	50913000	63377000	40250000	46791000	54496000	47401000	40732000	56793000	59222000	45934000	56793000	59222000	45934000	26848	triosephosphate isomerase A [Carassius auratus]
506	2656	XP_026094372.1	3.03	44	8	8	Carbamidomethylation	136770000	176920000	281680000	121690000	112110000	188100000	290930000	256020000	228770000	241650000	112270000	139220000	229430000	220580000	184070000	95501000	128230000	140160000	92396000	84409000	89111000	132030000	134440000	177300000	123720000	75075000	99566000	168390000	109610000	145060000	238340000	280620000	255550000	111810000	152840000	152470000	29407	proteasome subunit alpha type-4-like [Carassius auratus]
507	3219	XP_026067785.1	4.14	9	1	1	Carbamidomethylation	8437400	11914000	13768000	11591000	9635800	7705400	14141000	11234000	12080000	11475000	9386600	12260000	18148000	14984000	13544000	8437400	11914000	13768000	11591000	9635800	7705400	14141000	11234000	12080000	11475000	9386600	12260000	18148000	14984000	13544000	11069000	11327000	13664000	11069000	11327000	13664000	24501	calpain small subunit 1 [Carassius auratus]
508	1526	XP_026093505.1	0.47	48	9	9	Carbamidomethylation; Acetylation (Protein N-term)	203340000	209960000	330150000	223160000	155010000	252990000	342880000	221260000	179390000	293390000	203130000	224220000	288820000	282670000	211060000	136950000	138350000	240010000	157640000	111400000	169530000	226340000	131330000	116440000	184610000	132050000	145550000	200170000	196970000	152100000	234620000	279900000	247780000	166070000	186600000	165370000	28419	proteasome activator complex subunit 1-like [Carassius auratus]
510	2643	XP_026077487.1	12.07	16	3	3	Carbamidomethylation	21501000	33661000	54279000	37893000	33499000	54018000	72506000	54049000	45197000	81611000	47718000	51166000	62647000	57412000	48507000	21501000	33661000	54279000	37893000	33499000	54018000	72506000	54049000	45197000	81611000	47718000	51166000	62647000	57412000	48507000	38785000	62777000	54541000	38785000	62777000	54541000	37365	guanine nucleotide-binding protein subunit beta-4-like [Carassius auratus]
511	1876	XP_026094415.1	35.65	4	1	1		774980	742360	0	0	0	0	0	0	0	2332500	2035600	2318300	3609200	1791200	2908100	774980	742360	0	0	0	0	0	0	0	2332500	2035600	2318300	3609200	1791200	2908100	758670	2332500	2532500	758670	2332500	2532500	59562	catalase-like [Carassius auratus]
512	1478	XP_026082712.1	2.27	19	7	7	Carbamidomethylation	40944000	56012000	85032000	75738000	52213000	59481000	58606000	68460000	59859000	93209000	53846000	70478000	91312000	67844000	65992000	29129000	46971000	58484000	50816000	37378000	43442000	51396000	52063000	44675000	60257000	38997000	48573000	57675000	48439000	45374000	66561000	78731000	82515000	46856000	50988000	48496000	79926	1 4-alpha-glucan-branching enzyme-like [Carassius auratus]
513	867	XP_026142784.1	9.39	26	10	10		104410000	154090000	70471000	77685000	124390000	84943000	67602000	98444000	90920000	52696000	153800000	132210000	57654000	124780000	125720000	68941000	82133000	55091000	55410000	74174000	64985000	49970000	59835000	55708000	38377000	94139000	78556000	47405000	91738000	77494000	118860000	89965000	124940000	67150000	53775000	77866000	62125	glucose-6-phosphate isomerase-like [Carassius auratus]
514	3484	XP_026123239.1	5.61	37	5	5	Carbamidomethylation	346640000	448050000	561760000	377850000	201790000	309620000	580190000	500930000	276560000	356350000	240280000	229540000	390050000	389980000	248400000	317210000	414840000	527370000	348210000	174590000	261930000	516960000	445020000	240070000	304170000	199150000	183850000	335170000	338200000	208670000	418270000	498850000	308580000	387490000	446600000	261940000	29100	acidic leucine-rich nuclear phosphoprotein 32 family member A [Carassius auratus]
515	1516	XP_026074877.1	1.22	8	4	4	Carbamidomethylation	31317000	43199000	61282000	37029000	29046000	44302000	67627000	46614000	34084000	55813000	29608000	39638000	55582000	49399000	39890000	29436000	43199000	61282000	37029000	27226000	38158000	60470000	46614000	32536000	43585000	29608000	32779000	55582000	46630000	39605000	41485000	51042000	44145000	39634000	44273000	40841000	77901	annexin A6-like [Carassius auratus]
516	1931	XP_026106169.1	4.52	28	9	9	Carbamidomethylation	59268000	93894000	118670000	64254000	58275000	93433000	92147000	91415000	75521000	111280000	75227000	89772000	122400000	104330000	82889000	40752000	57783000	69032000	42113000	39089000	57921000	63989000	68501000	46465000	65464000	48574000	52261000	68953000	67790000	50970000	88991000	101490000	105850000	49754000	60468000	57710000	54600	fascin-like [Carassius auratus]
517	1389	XP_026053040.1	17.16	59	13	13	Carbamidomethylation; Acetylation (Protein N-term)	115300000	159010000	181110000	111490000	128450000	179730000	242780000	190740000	166170000	179490000	120740000	143250000	184670000	150480000	107590000	50415000	70442000	91583000	56475000	67206000	100470000	131440000	101580000	85339000	96913000	66633000	79230000	100020000	78373000	59124000	169610000	201310000	145420000	85223000	103980000	80012000	31095	F-actin-capping protein subunit beta isoforms 1 and 2 isoform X2 [Carassius auratus]
518	1452	XP_026119349.1	3.66	3	2	2		44995000	55624000	60462000	49514000	42538000	50144000	42012000	43185000	41951000	51771000	42422000	37235000	51194000	51007000	42526000	44995000	55624000	60462000	49514000	42538000	50144000	42012000	43185000	41951000	51771000	42422000	37235000	51194000	51007000	42526000	50626000	45813000	44877000	50626000	45813000	44877000	82777	von Willebrand factor A domain-containing protein 5A-like isoform X13 [Carassius auratus]
519	843	XP_026062168.1	19.57	21	4	4	Acetylation (Protein N-term)	72747000	75404000	75258000	74842000	75911000	49562000	67519000	64903000	61857000	66508000	65364000	62754000	64622000	74748000	66798000	71895000	74941000	74238000	73865000	75911000	49021000	67020000	63997000	61857000	65815000	64633000	62754000	63945000	74190000	65746000	74998000	65702000	67981000	74170000	65042000	67227000	33297	prohibitin-2-like [Carassius auratus]
520	663	XP_026053652.1	6.14	8	4	4	Carbamidomethylation	14261000	25464000	21976000	9519800	12181000	15105000	32693000	29682000	16661000	30260000	15485000	21014000	14982000	27070000	13930000	14261000	25464000	15076000	9519800	12181000	15105000	24235000	26232000	16661000	23668000	15485000	15310000	14982000	27070000	13930000	26412000	27347000	24037000	19512000	21180000	18333000	108512	26S proteasome non-ATPase regulatory subunit 1-like [Carassius auratus]
521	1934	XP_026101007.1	10.84	8	2	2	Acetylation (Protein N-term)	6716400	9962800	13872000	9340600	7634300	9687300	17846000	13024000	10604000	11987000	7853200	9662600	10806000	8398000	7187200	6716400	9962800	13872000	9340600	7634300	9687300	17846000	13024000	10604000	11987000	7853200	9662600	10806000	8398000	7187200	10418000	12951000	8781400	10418000	12951000	8781400	32671	F-actin-capping protein subunit alpha-1-like [Carassius auratus]
523	3112	XP_026098902.1	19.18	34	9	9	Carbamidomethylation	116940000	133020000	135780000	113120000	128530000	121960000	163170000	114140000	145550000	113190000	137450000	153860000	143790000	167780000	158350000	95613000	112630000	112140000	93885000	106000000	104150000	143830000	96709000	121750000	86870000	117490000	133920000	126670000	153460000	136010000	131010000	135410000	153800000	107360000	112760000	133510000	34178	succinate--CoA ligase [ADP/GDP-forming] subunit alpha mitochondrial [Carassius auratus]
524	2589	XP_026145089.1	14.45	9	3	3		147690000	155980000	166370000	137440000	119790000	170760000	163290000	152210000	162630000	169740000	129220000	145140000	146250000	145930000	106260000	147690000	155980000	166370000	137440000	119790000	170760000	163290000	150860000	162630000	168900000	128140000	144550000	144660000	144450000	105410000	145450000	164380000	134560000	145450000	163290000	133440000	26137	glutathione S-transferase A-like [Carassius auratus]
525	2142	XP_026107742.1	20.21	20	4	4	Carbamidomethylation	94627000	138530000	122680000	137720000	109540000	111850000	197940000	152990000	127390000	184510000	138510000	183450000	190930000	198660000	184750000	92621000	132630000	115640000	133040000	106580000	111060000	194710000	149480000	123460000	182820000	135730000	181480000	184250000	192850000	179500000	121680000	155570000	181780000	117160000	152940000	177280000	27824	14-3-3 protein beta/alpha-A-like [Carassius auratus]
526	3154	XP_026067236.1	17.1	9	2	2		87099000	91834000	114740000	77821000	59871000	102680000	146160000	110150000	81977000	96527000	68815000	77031000	81085000	77412000	63859000	78844000	80191000	94610000	67673000	53968000	93163000	129160000	95679000	70343000	88272000	60934000	69792000	64624000	61730000	53432000	86272000	107500000	73641000	75057000	95322000	62102000	21843	peroxiredoxin-1-like [Carassius auratus]
527	2649	XP_026064928.1	2.11	56	10	10	Carbamidomethylation; Oxidation (M)	317900000	412780000	560110000	340210000	234550000	296230000	411030000	422780000	419420000	422210000	279750000	282350000	409440000	433000000	356900000	193620000	262020000	335020000	219580000	155970000	191740000	264830000	247020000	249830000	246560000	169350000	181510000	254430000	262950000	217160000	374520000	401900000	353830000	233240000	240000000	217080000	23527	glutathione S-transferase P-like [Carassius auratus]
528	2264	XP_026137730.1	3.07	29	5	5		11048000	16115000	51052000	29664000	17773000	24485000	32411000	30508000	30468000	39347000	24944000	18647000	46140000	35600000	28078000	7896600	12320000	45012000	25505000	15113000	20150000	27320000	25453000	27529000	33521000	21910000	14405000	40466000	31252000	23466000	36323000	35510000	34086000	30733000	30513000	29055000	24312	calpain small subunit 1-like [Carassius auratus]
529	948	XP_026139184.1	0.89	19	9	9		24058000	67086000	101340000	59715000	41487000	35438000	68250000	55952000	67654000	59529000	33206000	48413000	71501000	61625000	50949000	5578700	40215000	53193000	34517000	27141000	17357000	40785000	34442000	37128000	33865000	19157000	31660000	48746000	44015000	35003000	68683000	64306000	57195000	38174000	35624000	37131000	70401	polyadenylate-binding protein 1-like [Carassius auratus]
530	985	XP_026068132.1	4.54	7	3	3		2276200	22834000	29605000	18017000	10349000	15897000	36334000	26603000	23062000	36544000	20382000	23940000	51102000	40784000	14857000	2276200	22834000	29605000	18017000	10349000	15897000	36334000	26603000	23062000	36544000	20382000	23940000	51102000	40784000	14857000	23684000	29878000	40910000	23684000	29878000	40910000	100691	heterogeneous nuclear ribonucleoprotein U-like protein 1 [Carassius auratus]
531	848	XP_026058752.1	1.4	15	10	10		21558000	46341000	50888000	47754000	31222000	31226000	35478000	48218000	32379000	39354000	29233000	36580000	54013000	40619000	30918000	10413000	31536000	23340000	29370000	20837000	14766000	9413000	30983000	19604000	17319000	14748000	23035000	20532000	19612000	16327000	47717000	51048000	41612000	28199000	26803000	20046000	109321	116 kDa U5 small nuclear ribonucleoprotein component [Carassius auratus]
532	1286	XP_026109036.1	1.81	2	1	1		1938000	4449600	9871600	3990900	0	2603300	5645000	4438800	4274800	2747100	1310200	0	18231000	9312700	9264500	1938000	4449600	9871600	3990900	0	2603300	5645000	4438800	4274800	2747100	1310200	0	18231000	9312700	9264500	5062500	3941800	9529600	5062500	3941800	9529600	102325	heterogeneous nuclear ribonucleoprotein U-like protein 1 isoform X2 [Carassius auratus]
533	1299	XP_026068857.1	9.53	6	3	3	Carbamidomethylation	12572000	15131000	19614000	12948000	9563600	12231000	11030000	14087000	11125000	16050000	6318800	8055100	14684000	8329000	7111400	9709500	9152100	11003000	7998900	6622700	8905300	6463700	10157000	7829000	13756000	4740100	8055100	8715200	4583900	4176700	13966000	13690000	11671000	8897200	10208000	8113800	55687	probable aminopeptidase NPEPL1 [Carassius auratus]
534	1435	XP_026145113.1	7.84	17	4	4	Carbamidomethylation	10845000	15045000	24353000	16919000	12983000	19508000	24674000	17073000	18495000	25750000	16192000	17364000	27239000	26677000	13802000	10845000	14042000	22328000	15374000	11836000	18710000	22712000	17073000	17887000	24025000	15045000	16517000	25693000	25252000	12356000	16899000	21355000	20255000	15469000	20081000	18973000	38177	glycerol-3-phosphate dehydrogenase [NAD(+)] cytoplasmic-like [Carassius auratus]
535	3181	XP_026140182.1	0.61	23	3	3	Carbamidomethylation	16492000	21078000	37281000	24982000	15169000	18209000	31465000	23457000	18742000	25047000	18909000	32050000	43138000	27380000	18467000	16492000	21078000	37281000	24982000	15169000	18209000	31465000	18490000	18742000	25047000	18909000	20094000	43138000	27380000	18467000	23000000	27357000	37554000	23000000	22390000	25598000	29430	uridine phosphorylase 1-like isoform X3 [Carassius auratus]
536	1359	XP_026113062.1	3.01	6	1	1		18703000	17898000	19505000	20411000	18796000	17702000	17812000	7469300	15240000	24051000	22197000	25230000	18294000	17071000	0	18703000	17898000	19505000	20411000	18796000	17702000	17812000	7469300	15240000	24051000	22197000	25230000	18294000	17071000	0	19063000	16455000	20698000	19063000	16455000	20698000	43275	proliferation-associated protein 2G4-like [Carassius auratus]
537	2996	XP_026135035.1	3.96	43	9	9	Carbamidomethylation	165650000	214990000	238620000	180340000	147280000	171350000	248770000	197740000	170990000	181970000	154720000	167280000	200660000	201800000	170590000	119130000	152370000	155720000	131100000	111050000	131410000	184190000	149250000	126500000	158730000	121290000	128900000	145100000	146000000	124210000	191010000	199120000	182890000	133880000	150010000	133100000	30427	proteasome subunit beta type-1-B-like [Carassius auratus]
538	1624	XP_026063303.1	11.18	46	10	10	Carbamidomethylation	280200000	325470000	386170000	337520000	302780000	283960000	297350000	285580000	326070000	335640000	232370000	247470000	332240000	313470000	255410000	142670000	165710000	169720000	179510000	129930000	166040000	184240000	164220000	143110000	178670000	129500000	139330000	161140000	146860000	133840000	333370000	341340000	293420000	157510000	167260000	142130000	30144	40S ribosomal protein S2 [Carassius auratus]
539	1941	XP_026134378.1	10.38	5	1	1		2387100	2371700	2250000	723030	555680	1264100	1509400	2267600	1121100	1368500	0	875330	521410	91916	303430	2387100	2371700	2250000	723030	555680	1264100	1509400	2267600	1121100	1368500	0	875330	521410	91916	303430	1657500	1506100	448020	1657500	1506100	448020	32723	LIM domain-binding protein 3-like isoform X4 [Carassius auratus]
540	1788	XP_026103047.1	12.95	3	1	1	Carbamidomethylation	6546400	0	12932000	16395000	13039000	0	1289200	4333900	0	774860	8096200	9242800	0	4366400	3487000	6546400	0	12932000	16395000	13039000	0	1289200	4333900	0	774860	8096200	9242800	0	4366400	3487000	13959000	2132700	9069300	13959000	2132700	9069300	82163	von Willebrand factor A domain-containing protein 5A-like isoform X18 [Carassius auratus]
541	3654	XP_026077508.1	9.1	24	2	2	Carbamidomethylation	40151000	55444000	34458000	24569000	21592000	39508000	49615000	67978000	38305000	53700000	37462000	45831000	26937000	41884000	17043000	40151000	55444000	34458000	24569000	21592000	39508000	49615000	67978000	38305000	53700000	37462000	45831000	26937000	41884000	17043000	36809000	51661000	39818000	36809000	51661000	39818000	19813	protein/nucleic acid deglycase DJ-1-like [Carassius auratus]
542	1092	XP_026140165.1	3.13	10	10	10	Carbamidomethylation	28810000	35370000	19955000	18673000	10351000	25846000	55517000	17332000	56219000	33396000	41000000	11558000	28158000	42170000	34361000	16599000	21381000	13215000	6424100	7330900	14996000	26499000	11076000	18738000	15619000	19591000	7518800	10342000	23659000	16536000	29367000	44162000	37264000	14509000	19067000	16993000	185937	complement C4-like isoform X2 [Carassius auratus]
543	2197	XP_026125919.1	3.95	5	1	1	Acetylation (Protein N-term)	12864000	19107000	24959000	18800000	14620000	19000000	25591000	21057000	17117000	18933000	16423000	20336000	18427000	19464000	14662000	12864000	19107000	24959000	18800000	14620000	19000000	25591000	21057000	17117000	18933000	16423000	20336000	18427000	19464000	14662000	18070000	20339000	17862000	18070000	20339000	17862000	32801	F-actin-capping protein subunit alpha-1-like [Carassius auratus]
544	1197	XP_026083884.1	1.11	44	11	11	Carbamidomethylation	102070000	140660000	175790000	139260000	126980000	110900000	156090000	131200000	115250000	164880000	121050000	138550000	145850000	129920000	122000000	73001000	91419000	104970000	84721000	81749000	76789000	94871000	79896000	74603000	103470000	82849000	87035000	98258000	97970000	83484000	144850000	146500000	142840000	87173000	85925000	89919000	47436	26S proteasome regulatory subunit 6B [Carassius auratus]
545	1410	XP_026094983.1	17.34	5	1	1	Carbamidomethylation	3953100	4602400	6595600	5871600	0	2032000	3076400	1266000	2588500	2700600	0	0	1241500	2955200	2214800	3953100	4602400	6595600	5871600	0	2032000	3076400	1266000	2588500	2700600	0	0	1241500	2955200	2214800	5255700	2332700	2137200	5255700	2332700	2137200	38089	annexin A2-like [Carassius auratus]
546	3056	XP_026089979.1	4.07	4	1	1	Carbamidomethylation	8003900	10042000	16345000	0	8794200	11657000	21237000	12636000	9800500	13513000	11644000	8640700	22182000	16088000	17334000	8003900	10042000	16345000	0	8794200	11657000	21237000	12636000	9800500	13513000	11644000	8640700	22182000	16088000	17334000	10796000	13769000	15178000	10796000	13769000	15178000	35579	serine/threonine-protein phosphatase 2A catalytic subunit alpha isoform [Carassius auratus]
547	1291	XP_026122144.1	2.67	47	7	7	Carbamidomethylation	65678000	102650000	103610000	48679000	51594000	81915000	89426000	85382000	74796000	95694000	69888000	98510000	122870000	110450000	72947000	52809000	80242000	96962000	48679000	39949000	55260000	89426000	76986000	63334000	88039000	60071000	65747000	109450000	97352000	62831000	90895000	110640000	122320000	69519000	81970000	83592000	30664	S-methyl-5'-thioadenosine phosphorylase-like [Carassius auratus]
548	1471	XP_026071600.1	8.13	37	11	11	Carbamidomethylation	1969400000	1645800000	2620600000	1675000000	848390000	2333000000	2419800000	2259300000	1350200000	1012400000	1445600000	1473600000	1279200000	1362300000	811340000	1353400000	1194300000	1899000000	1203300000	585900000	1677900000	1696000000	1575000000	954000000	617040000	876490000	940150000	853870000	870390000	553100000	1809700000	1944800000	1293500000	1247200000	1304000000	818800000	27584	histone H3-like [Carassius auratus]
549	1179	XP_026144570.1	5.07	13	3	3	Carbamidomethylation	12744000	17144000	23841000	15011000	21839000	11417000	15564000	14535000	16002000	13276000	12583000	18160000	12988000	11526000	19976000	12744000	17144000	23841000	15011000	21839000	11417000	15564000	14535000	16002000	13276000	12583000	18160000	12988000	11526000	19976000	23419000	14891000	15600000	23419000	14891000	15600000	46658	pyruvate dehydrogenase (acetyl-transferring) kinase isozyme 2 mitochondrial-like [Carassius auratus]
550	1119	XP_026129192.1	2.52	43	13	13	Carbamidomethylation; Acetylation (Protein N-term)	143570000	184950000	279060000	180670000	138290000	202830000	271280000	169110000	165800000	209920000	139950000	167280000	211130000	182710000	136990000	73705000	96464000	134130000	99736000	80275000	103950000	158160000	96043000	92612000	114720000	81860000	98681000	125020000	114770000	83662000	190430000	213630000	172280000	96863000	113100000	100800000	37510	annexin A3-like [Carassius auratus]
551	2811	XP_026128880.1	16	4	1	1	Carbamidomethylation	2879600	5281600	6161000	4116100	3041500	2410400	2143600	3440000	3366200	4278000	3865400	5339500	7067200	5396800	5981800	2879600	5281600	6161000	4116100	3041500	2410400	2143600	3440000	3366200	4278000	3865400	5339500	7067200	5396800	5981800	4296000	3127600	5530100	4296000	3127600	5530100	35578	serine/threonine-protein phosphatase 2A catalytic subunit beta isoform [Carassius auratus]
552	3655	XP_026130954.1	8.82	24	3	3	Carbamidomethylation	117930000	156090000	123810000	110000000	98312000	124850000	111010000	152060000	94754000	121600000	106820000	104010000	93414000	81803000	51272000	115330000	152180000	119460000	106040000	96333000	122170000	109570000	150070000	92926000	120610000	104900000	103270000	90746000	78299000	51272000	121230000	124120000	93472000	117870000	122330000	91262000	19799	protein/nucleic acid deglycase DJ-1 [Carassius auratus]
553	2616	XP_026080018.1	16.58	28	6	6	Carbamidomethylation; Oxidation (M)	1096500000	1061800000	1060100000	1047200000	1140000000	812840000	987270000	887040000	1109300000	957360000	925440000	977050000	865640000	955700000	1033500000	758450000	744800000	759000000	748020000	795590000	584890000	713740000	650360000	777050000	649070000	680950000	714160000	634250000	694460000	739710000	1081100000	950750000	951480000	761170000	675020000	692710000	29767	thioredoxin-dependent peroxide reductase mitochondrial-like [Carassius auratus]
554	2680	XP_026135830.1	2.67	60	10	10	Carbamidomethylation	307750000	322270000	575330000	323040000	315120000	354210000	479930000	381770000	304050000	449770000	344020000	333430000	532620000	437290000	353450000	159680000	200560000	305420000	202410000	159980000	224290000	270850000	242610000	180830000	264640000	183730000	190480000	292600000	232990000	197620000	412460000	444290000	416510000	213960000	241350000	228560000	24472	GTP-binding nuclear protein Ran [Carassius auratus]
555	2994	XP_026144252.1	8.25	49	6	6		85735000	133840000	178160000	110360000	70448000	73673000	163050000	115750000	85579000	127290000	70797000	97438000	120000000	84955000	66239000	79326000	117910000	154290000	99853000	54065000	62524000	136750000	98206000	74336000	93860000	49938000	69191000	92057000	67970000	47723000	128140000	118670000	101150000	110230000	95274000	75855000	27969	14-3-3 protein beta/alpha-A-like [Carassius auratus]
556	1054	XP_026058792.1	11.42	4	5	5	Carbamidomethylation	57865000	43361000	46706000	42929000	103170000	27461000	33309000	20588000	53084000	31044000	47681000	52012000	46041000	41657000	62929000	39398000	31424000	37806000	33275000	74777000	21749000	25481000	20588000	41768000	22411000	34613000	36775000	36997000	33709000	50251000	60224000	37779000	52114000	44754000	29407000	40519000	177197	uncharacterized protein LOC113043556 [Carassius auratus]
557	2392	XP_026090600.1	4.42	25	6	6	Carbamidomethylation	387310000	548890000	373340000	324870000	428090000	374370000	336580000	381630000	303910000	368040000	392180000	455460000	318270000	389030000	376320000	362730000	492590000	325910000	300200000	401230000	342780000	300990000	339630000	263440000	343570000	354700000	404560000	281400000	337550000	312570000	413900000	355580000	387210000	376530000	319760000	338620000	28882	phosphoglycerate mutase 2 [Carassius auratus]
558	1117	XP_026108111.1	7.96	2	2	2		12114000	18728000	14451000	10905000	10455000	11327000	31290000	16769000	22387000	13154000	15426000	18883000	19867000	27166000	13200000	12114000	18728000	14451000	10905000	10455000	11327000	31290000	16769000	22387000	13154000	15426000	18883000	19867000	27166000	13200000	14109000	19817000	19242000	14109000	19817000	19242000	189689	complement C5-like [Carassius auratus]
559	2608	XP_026111581.1	13.31	11	3	3		54460000	57476000	85518000	60431000	42597000	71305000	93216000	89108000	63175000	86785000	60575000	59981000	64413000	68236000	45631000	54460000	57476000	85518000	60431000	42597000	71305000	93216000	89108000	63175000	86785000	60575000	59981000	64413000	68236000	45631000	60097000	80718000	59767000	60097000	80718000	59767000	26596	glutathione S-transferase A-like [Carassius auratus]
560	1522	XP_026063912.1	4.44	11	3	3		61356000	55397000	72934000	91521000	41284000	74378000	94201000	74297000	64667000	79587000	67600000	93765000	94178000	84787000	63216000	61356000	55397000	72934000	91521000	41284000	74378000	94201000	74297000	64667000	79587000	67600000	93765000	94178000	84787000	63216000	66236000	77426000	80709000	66236000	77426000	80709000	36313	malate dehydrogenase cytoplasmic-like isoform X2 [Carassius auratus]
561	2434	XP_026060014.1	17.07	6	1	1		4518400	2120700	5687600	4470100	2715300	2722400	4955800	2328700	0	8918200	7632500	9738300	7598900	0	7788600	4518400	2120700	5687600	4470100	2715300	2722400	4955800	2328700	0	8918200	7632500	9738300	7598900	0	7788600	3902400	4731300	8189600	3902400	4731300	8189600	40292	tropomodulin-1-like isoform X2 [Carassius auratus]
562	1528	XP_026143928.1	3.74	6	4	4		9868000	11705000	16085000	16677000	11235000	12441000	21006000	13460000	12254000	17024000	15988000	13784000	16803000	16713000	11628000	9194200	11705000	14538000	14156000	8630500	10480000	19584000	13460000	10828000	15816000	15039000	12940000	14746000	14818000	10758000	16308000	16208000	16045000	14472000	14703000	14722000	126505	DNA damage-binding protein 1 isoform X1 [Carassius auratus]
563	2088	XP_026095028.1	3.9	22	8	8	Carbamidomethylation	80142000	93752000	94689000	91318000	71457000	63695000	80311000	97059000	100750000	98079000	76376000	84614000	80759000	77175000	74574000	53824000	64957000	61315000	57676000	47667000	42466000	62448000	64697000	63085000	66791000	53170000	58718000	54090000	49984000	50268000	86271000	91335000	79291000	57087000	59897000	53246000	49247	sulfide:quinone oxidoreductase mitochondrial-like [Carassius auratus]
564	852	XP_026067714.1	6.41	2	4	4	Carbamidomethylation	8426300	12128000	20493000	12755000	12176000	7089900	8968700	13014000	9417900	13863000	9939800	15031000	12530000	2499000	6833600	7321300	11458000	19238000	12187000	12176000	7089900	7726000	10545000	7568700	11640000	9939800	12916000	9295100	1152800	5448300	13376000	11719000	12793000	12476000	9773100	10773000	271253	talin-2-like isoform X3 [Carassius auratus]
565	3736	XP_026058009.1	12.85	14	2	2		9467300	28068000	37026000	8831500	6490900	912400	95636000	31078000	25624000	47772000	28492000	43595000	89093000	80254000	38175000	9467300	28068000	37026000	8831500	6490900	912400	95636000	31078000	25624000	47772000	28492000	43595000	89093000	80254000	38175000	22975000	50256000	55922000	22975000	50256000	55922000	22878	rho GDP-dissociation inhibitor 2-like isoform X2 [Carassius auratus]
566	1487	XP_026121993.1	5.77	12	3	3	Carbamidomethylation; Oxidation (M)	5388800	12545000	5973600	1132100	246330	7320100	29228000	17758000	11281000	3305000	1287200	0	10198000	16937000	3079500	5388800	12545000	5973600	1132100	246330	7320100	29228000	17758000	11281000	3305000	1287200	0	10198000	16937000	3079500	9406500	18669000	11941000	9406500	18669000	11941000	52923	tubulin beta chain-like [Carassius auratus]
567	1786	XP_026075133.1	0.79	37	10	10	Carbamidomethylation	264230000	203820000	244050000	272320000	298690000	183820000	233220000	202600000	260200000	221980000	268920000	216600000	205410000	174700000	309140000	204810000	136320000	163640000	215570000	236810000	149740000	191040000	153630000	195740000	188420000	214280000	165450000	153450000	124140000	242980000	283470000	225530000	265940000	208070000	175710000	203990000	44474	hydroxysteroid dehydrogenase-like protein 2 [Carassius auratus]
568	1887	XP_026126146.1	0.9	29	9	9		119130000	119740000	105190000	105580000	101220000	82430000	137450000	117780000	146820000	112200000	128460000	148380000	135500000	144080000	124270000	81622000	80723000	74884000	67310000	53710000	50434000	77826000	71833000	102310000	67743000	71739000	79408000	76934000	84790000	64422000	119650000	123380000	136480000	71650000	74542000	75805000	57325	succinyl-CoA:3-ketoacid coenzyme A transferase 1 mitochondrial-like isoform X2 [Carassius auratus]
569	1237	XP_026053814.1	0.31	5	3	3		30998000	36571000	51752000	42268000	39772000	41209000	50318000	38625000	33554000	51310000	37901000	35766000	58511000	47528000	34948000	24591000	28423000	34385000	29966000	30792000	31146000	37059000	25445000	22497000	41897000	29881000	27589000	39217000	32920000	23798000	40272000	44288000	42931000	29631000	32894000	30681000	73442	gamma-adducin-like isoform X2 [Carassius auratus]
570	2969	XP_026056646.1	11.38	24	7	7	Carbamidomethylation	88252000	90219000	96767000	110080000	101350000	54668000	79131000	63437000	93799000	93647000	86554000	81262000	98741000	82353000	120170000	59115000	56812000	58113000	66399000	70343000	43331000	64329000	51209000	76687000	68009000	74387000	68617000	64430000	71489000	76712000	108600000	90008000	110630000	63809000	61232000	71810000	42706	enoyl-CoA delta isomerase 2 mitochondrial [Carassius auratus]
571	2246	XP_026135479.1	6.64	34	10	10	Carbamidomethylation; Acetylation (Protein N-term)	76492000	91845000	165240000	70792000	79496000	93291000	151260000	143500000	99302000	129410000	93729000	100060000	135530000	125080000	95345000	51844000	52611000	91834000	37502000	53311000	70033000	76640000	78587000	52253000	66151000	55032000	55078000	69460000	58360000	48894000	112050000	124770000	113100000	67771000	68733000	58263000	54857	pre-mRNA-processing factor 19 [Carassius auratus]
572	1262	XP_026126598.1	2.82	28	10	10	Carbamidomethylation	70308000	80639000	74005000	85013000	67696000	58543000	63483000	75345000	92051000	66948000	60836000	69056000	65028000	74756000	46206000	38874000	45300000	42248000	47124000	40361000	39294000	42141000	44705000	51047000	39421000	39667000	40574000	37162000	48284000	26583000	83287000	79178000	68186000	43409000	44104000	38454000	50579	oxygen-dependent coproporphyrinogen-III oxidase mitochondrial-like [Carassius auratus]
573	1131	XP_026087514.1	1.3	12	4	4		18654000	33346000	35928000	16316000	13528000	15058000	66499000	39287000	15766000	17654000	10642000	24453000	30895000	27539000	18522000	18654000	28536000	30247000	14764000	13528000	15058000	58064000	33958000	15766000	17654000	10642000	22090000	27188000	22306000	16234000	28323000	38747000	23297000	24309000	31866000	19899000	49388	adenylyl cyclase-associated protein 1-like [Carassius auratus]
574	1337	XP_026063455.1	7.62	36	10	10	Carbamidomethylation; Oxidation (M)	115290000	127420000	134910000	111460000	105950000	125600000	108050000	112450000	106800000	173490000	124170000	143310000	143620000	148420000	117980000	57325000	63914000	68020000	58597000	53780000	70835000	56675000	53871000	61732000	79056000	60416000	72792000	77373000	73189000	63051000	126410000	139860000	143190000	63596000	71983000	69364000	54735	adenylosuccinate lyase-like [Carassius auratus]
575	1223	XP_026061039.1	9.32	1	1	1		0	5894700	6193800	5434800	4460200	8244500	6050000	7887400	6546200	6080600	6443100	6334800	7270600	0	0	0	5894700	6193800	5434800	4460200	8244500	6050000	7887400	6546200	6080600	6443100	6334800	7270600	0	0	5495900	6961700	6682800	5495900	6961700	6682800	88542	integrin beta-1-like isoform X1 [Carassius auratus]
576	2485	XP_026090097.1	2.73	28	8	8		105000000	131090000	176530000	115210000	92038000	134340000	131670000	134560000	81446000	148380000	105780000	95630000	139050000	119130000	95127000	78058000	96680000	124820000	85030000	70983000	104800000	103510000	98167000	53732000	115680000	78976000	70457000	98826000	85192000	67867000	126550000	134580000	112430000	91114000	101880000	80264000	22985	high mobility group protein B3-like [Carassius auratus]
577	5315	XP_026055260.1	11.51	67	6	6	Carbamidomethylation; Acetylation (Protein N-term)	199130000	239140000	284480000	208770000	165210000	173070000	197790000	130040000	155240000	218070000	159080000	190130000	109790000	166220000	106510000	140280000	166140000	198410000	147340000	111910000	97635000	102500000	74678000	98690000	160580000	120090000	129910000	73777000	132620000	66176000	219350000	211490000	168670000	152810000	140610000	126720000	8859	40S ribosomal protein S21-like isoform X2 [Carassius auratus]
578	3191	XP_026116464.1	0.85	84	7	7	Acetylation (Protein N-term)	663450000	1207600000	1757600000	1106900000	769070000	1010300000	1561300000	1100800000	1033600000	1146300000	872660000	919820000	1548200000	1494100000	1057300000	545130000	954060000	1346500000	894330000	634170000	831360000	1267200000	863580000	813250000	968590000	729470000	768940000	1214900000	1168400000	811080000	1100900000	1171200000	1179800000	874830000	948800000	938560000	16838	calmodulin [Carassius auratus]
579	2633	XP_026115890.1	10.68	21	2	2		17541000	25101000	48796000	30304000	11371000	23897000	19506000	11760000	37271000	27235000	11151000	8942200	16992000	18711000	11922000	17541000	25101000	48796000	30304000	11371000	23897000	19506000	11760000	37271000	27235000	11151000	8942200	16992000	18711000	11922000	27951000	25724000	14653000	27951000	25724000	14653000	16957	myosin light polypeptide 6-like isoform X2 [Carassius auratus]
580	2122	XP_026116121.1	5.79	9	2	2	Carbamidomethylation	6683800	14230000	29035000	1183100	5601400	0	22293000	5555200	15652000	23814000	2894800	406270	10571000	27115000	2271800	6683800	14230000	29035000	1183100	5601400	0	22293000	5555200	15652000	23814000	2894800	406270	10571000	27115000	2271800	15206000	19700000	25075000	15206000	19700000	25075000	67811	transketolase-like isoform X1 [Carassius auratus]
581	1734	XP_026089990.1	24.6	20	5	5	Acetylation (Protein N-term)	75644000	77939000	67472000	71490000	68864000	17318000	59875000	19440000	26695000	28489000	54423000	53778000	43482000	40856000	37787000	70705000	75717000	64332000	68765000	62209000	9322400	59875000	17758000	19593000	19763000	48332000	51711000	42554000	33986000	30532000	77117000	60393000	56494000	71391000	52897000	50692000	30502	voltage-dependent anion-selective channel protein 1 [Carassius auratus]
582	2427	XP_026081791.1	2.06	12	3	3	Oxidation (M)	5350800000	5765700000	4830500000	3385100000	4214600000	3826300000	6730500000	5136300000	6003700000	3089300000	4230500000	4117100000	4471300000	5304800000	4735300000	3521000000	3353100000	2541400000	1984800000	2786400000	2476600000	4308600000	3049000000	3500100000	2170000000	2767100000	2778900000	2333000000	2738400000	2670600000	4709300000	4958000000	4571900000	2837300000	3100900000	2657600000	29707	apolipoprotein A-I-2-like [Carassius auratus]
583	1869	XP_026066038.1	2.66	34	9	9	Carbamidomethylation	55890000	79409000	118680000	66707000	40396000	64127000	116490000	86059000	58079000	83566000	51709000	97210000	134300000	103140000	91352000	47647000	63972000	80781000	48902000	35420000	45694000	87996000	65269000	45390000	59793000	38926000	51146000	64261000	55083000	39464000	88422000	91234000	106510000	57002000	61586000	50297000	44694	actin-related protein 2-A [Carassius auratus]
584	1844	XP_026088937.1	2.67	17	7	7		123600000	172040000	150010000	99253000	137100000	94374000	281940000	209880000	197390000	103060000	93358000	125520000	147360000	173300000	130930000	100910000	123360000	94879000	75146000	109530000	81818000	213780000	162590000	149860000	79770000	80629000	104350000	118500000	140010000	98689000	148970000	184080000	135790000	108370000	137560000	108430000	47943	alpha-1-antitrypsin homolog [Carassius auratus]
585	2239	XP_026143134.1	5.2	7	2	2	Carbamidomethylation	38172000	36047000	33868000	23427000	29513000	43222000	14461000	32859000	25354000	30372000	25270000	31531000	14984000	25870000	27503000	38172000	36047000	33868000	23427000	29513000	43222000	14461000	32859000	25354000	30372000	25270000	31531000	14984000	25870000	27503000	32205000	29254000	25032000	32205000	29254000	25032000	42926	cathepsin D [Carassius auratus]
586	3690	XP_026090905.1	11.33	17	2	2		230400000	197690000	247590000	158170000	175730000	233510000	326940000	310180000	221760000	299380000	232280000	255480000	230080000	270590000	178100000	230400000	197690000	247590000	158170000	175730000	233510000	326940000	310180000	221760000	299380000	232280000	255480000	230080000	270590000	178100000	201910000	278360000	233310000	201910000	278360000	233310000	17324	peroxiredoxin-5 mitochondrial-like [Carassius auratus]
587	3600	XP_026088581.1	1	55	9	9		299920000	333730000	423430000	320590000	266490000	320400000	364820000	320080000	300350000	398450000	324470000	333250000	393850000	348020000	294840000	168130000	180210000	227580000	169960000	144790000	174200000	235440000	177060000	160250000	209250000	183660000	201460000	207660000	169720000	162480000	330900000	346580000	348450000	178130000	193730000	189290000	22266	40S ribosomal protein S7 [Carassius auratus]
588	1484	XP_026112227.1	3.23	10	2	2		7957500	2173100	7050100	6462100	8112900	0	14628000	6434500	6641100	7604100	8668800	10516000	9483900	7122900	6210400	7957500	2173100	7050100	6462100	8112900	0	14628000	6434500	6641100	7604100	8668800	10516000	9483900	7122900	6210400	6351100	8827000	11525000	6351100	8827000	11525000	49803	spliceosome RNA helicase DDX39B [Carassius auratus]
589	1957	XP_026066487.1	10.02	24	4	4	Carbamidomethylation	37070000	39321000	44161000	38941000	31270000	41666000	49270000	42601000	32337000	57041000	33104000	30496000	40768000	37059000	27804000	36456000	38483000	42348000	37675000	30359000	41666000	49270000	41777000	32337000	56112000	32104000	29864000	38780000	35836000	26421000	38152000	45109000	33846000	37064000	44232000	32601000	34725	ribose-phosphate pyrophosphokinase 1-like isoform X4 [Carassius auratus]
590	1395	XP_026070870.1	3.47	5	1	1		3257000	3178800	5961500	1791900	2070000	308430	0	3286100	827840	3038000	2065100	3340700	2957900	4015700	2274600	3257000	3178800	5961500	1791900	2070000	308430	0	3286100	827840	3038000	2065100	3340700	2957900	4015700	2274600	3251800	1865100	2930800	3251800	1865100	2930800	29696	40S ribosomal protein S4 X isoform [Carassius auratus]
591	4344	XP_026109069.1	1.47	16	2	2	Carbamidomethylation	77166000	97388000	124840000	88256000	64895000	81349000	136500000	106310000	70033000	111130000	77103000	79921000	141840000	122680000	96833000	77166000	97388000	124840000	88256000	64895000	81349000	136500000	106310000	70033000	111130000	77103000	79921000	141840000	122680000	96833000	92669000	110050000	111900000	92669000	110050000	111900000	31532	heterogeneous nuclear ribonucleoprotein A0-like [Carassius auratus]
592	1894	XP_026100019.1	2.71	39	9	9	Carbamidomethylation	271210000	392060000	514630000	403470000	311010000	329290000	441920000	350520000	322260000	403600000	324500000	379250000	451990000	398480000	297450000	131290000	187780000	258110000	216360000	169400000	173720000	240030000	183450000	165290000	219110000	191300000	230560000	253720000	232480000	174670000	380580000	370240000	375820000	192590000	196320000	216550000	34357	60S acidic ribosomal protein P0 [Carassius auratus]
593	3399	XP_026063907.1	3.03	30	5	5		68508000	98751000	114400000	89077000	60859000	65835000	118870000	111030000	100160000	94243000	76852000	77747000	135310000	132340000	88796000	57400000	82634000	87673000	72429000	53119000	54668000	100900000	92066000	82441000	82702000	64427000	65095000	111620000	111650000	73388000	89962000	98027000	102210000	73133000	82555000	85235000	20600	ADP-ribosylation factor 1-like [Carassius auratus]
594	2240	XP_026086467.1	7.91	8	2	2	Carbamidomethylation	35492000	42223000	49126000	36060000	17660000	36609000	38865000	38878000	31023000	49998000	38053000	6347100	22779000	24868000	18253000	35492000	42223000	49126000	36060000	17660000	36609000	38865000	38878000	31023000	49998000	38053000	6347100	22779000	24868000	18253000	39917000	39075000	33714000	39917000	39075000	33714000	43060	cathepsin D-like [Carassius auratus]
595	1623	XP_026104227.1	2.3	51	13	13	Carbamidomethylation	165660000	259310000	328070000	208130000	215200000	111980000	190540000	243050000	253840000	292720000	174900000	207610000	245550000	196270000	182210000	90931000	133510000	177170000	115430000	113980000	69020000	102800000	131560000	141390000	149390000	97072000	109210000	130900000	104770000	99849000	243760000	245800000	209600000	126200000	118830000	108360000	29983	60S ribosomal protein L7a [Carassius auratus]
596	1427	XP_026130199.1	2.4	23	5	5	Carbamidomethylation	42900000	55333000	85670000	47135000	34143000	52291000	79470000	55068000	43980000	73966000	33336000	44269000	84341000	50346000	41652000	40996000	52512000	85670000	45272000	32438000	49886000	71850000	51880000	41767000	66752000	33336000	43058000	75646000	47496000	40566000	53451000	62787000	56399000	51378000	57725000	50814000	35632	annexin A4-like [Carassius auratus]
597	1638	XP_026115791.1	10.77	15	3	3		75403000	65850000	65293000	68393000	81983000	43755000	60051000	43355000	75424000	65111000	70901000	78071000	70969000	78433000	83411000	75403000	65850000	65293000	68393000	81983000	43755000	60051000	43355000	75424000	65111000	70901000	78071000	70969000	78433000	83411000	71384000	57539000	76357000	71384000	57539000	76357000	34077	mitochondrial 2-oxoglutarate/malate carrier protein [Carassius auratus]
598	1823	XP_026072029.1	6.74	16	4	4	Carbamidomethylation	16781000	18728000	25106000	30949000	18256000	19538000	14670000	18899000	39308000	42076000	33229000	24926000	28736000	46064000	31345000	16781000	17120000	25106000	27569000	16694000	18101000	14670000	18899000	36024000	37046000	31385000	19550000	25626000	40581000	27332000	25878000	31031000	32860000	23694000	27780000	28894000	49806	fumarylacetoacetase-like [Carassius auratus]
599	2789	XP_026065455.1	0.21	23	4	4	Carbamidomethylation	53540000	76184000	106220000	69964000	55127000	50919000	107450000	74075000	68786000	86261000	63406000	71555000	91271000	80111000	67055000	37077000	53537000	71945000	49471000	39876000	33867000	69720000	47557000	44801000	59298000	43946000	47661000	56582000	47476000	44019000	72206000	77498000	75101000	50381000	51049000	48358000	20798	ras-related protein Rap-1b [Carassius auratus]
600	827	XP_026113382.1	5.05	4	5	5	Carbamidomethylation	7143600	7914600	34705000	9718900	3045000	19733000	7481200	8979300	11946000	26450000	12250000	6060900	15171000	13556000	13824000	3732600	5058400	19414000	6161600	1188000	13528000	7481200	8520000	9730500	18786000	9069400	6060900	13340000	7690100	12227000	13466000	18868000	15047000	8071100	13353000	10272000	191251	coagulation factor VIII-like [Carassius auratus]
601	940	XP_026144416.1	10.33	23	8	8	Carbamidomethylation; Acetylation (Protein N-term)	61870000	82214000	121300000	66064000	47924000	83457000	172370000	93831000	77097000	105700000	53219000	92685000	111700000	77231000	61609000	36408000	50682000	74786000	45243000	31764000	53974000	80284000	48944000	45003000	50508000	26217000	34948000	54783000	37861000	29023000	78405000	108420000	81544000	47777000	55743000	37389000	49432	adenylyl cyclase-associated protein 1-like [Carassius auratus]
602	3648	XP_026077670.1	8.73	23	4	4	Carbamidomethylation	50530000	60720000	71346000	63263000	47458000	70723000	55693000	65056000	52037000	65162000	49609000	60567000	56870000	64282000	44446000	40588000	44709000	47949000	49150000	38853000	53673000	52618000	51718000	40260000	63418000	42613000	51869000	34762000	42051000	32408000	58663000	67999000	56355000	44250000	52337000	40740000	20175	F-box only protein 2-like [Carassius auratus]
603	3179	XP_026129513.1	3.79	38	9	9	Carbamidomethylation	167520000	213130000	294320000	230310000	207050000	263360000	436540000	189430000	274260000	335320000	148820000	392190000	326500000	217360000	273220000	77366000	112630000	146810000	133150000	125740000	160360000	295780000	71020000	168230000	210840000	57784000	287230000	225000000	117770000	179950000	222940000	403320000	314740000	119140000	279370000	215960000	28702	40S ribosomal protein S6-like [Carassius auratus]
604	1403	XP_026136681.1	14.5	26	11	11	Carbamidomethylation	100490000	114970000	120080000	103280000	73286000	98908000	67052000	96093000	101970000	96364000	96291000	103630000	100860000	75424000	75672000	53200000	62078000	61961000	51832000	34070000	52764000	32763000	42971000	44702000	40461000	36789000	39388000	36856000	26721000	29597000	104650000	97017000	94212000	52628000	43669000	35964000	54358	glutathione reductase-like [Carassius auratus]
605	3309	XP_026096403.1	7.23	21	3	3	Carbamidomethylation	25301000	45647000	28531000	32812000	34889000	36663000	25589000	47208000	21131000	46481000	32782000	45216000	47217000	43113000	40413000	21188000	39293000	26427000	28245000	32083000	31900000	24055000	39732000	21131000	40221000	30047000	35269000	41912000	39849000	35746000	36287000	40460000	48238000	32299000	35452000	43054000	28264	14-3-3 protein gamma-1-like [Carassius auratus]
606	2710	XP_026146763.1	0.62	5	1	1	Carbamidomethylation	10896000	15076000	0	14534000	10098000	11461000	13665000	11972000	11675000	14512000	11547000	13164000	16963000	7634300	10879000	10896000	15076000	0	14534000	10098000	11461000	13665000	11972000	11675000	14512000	11547000	13164000	16963000	7634300	10879000	12651000	12657000	12037000	12651000	12657000	12037000	27647	14-3-3 protein zeta-like [Carassius auratus]
607	1104	XP_026078974.1	1.88	12	8	8	Carbamidomethylation	29424000	66097000	75703000	60675000	38470000	46458000	67711000	58524000	28807000	71597000	50784000	64297000	69457000	62935000	56141000	21657000	45516000	57504000	41731000	25745000	33337000	50777000	46299000	14760000	58366000	34358000	46762000	49342000	44791000	40016000	62778000	59078000	61173000	42703000	42381000	43054000	106219	eukaryotic translation initiation factor 3 subunit C isoform X2 [Carassius auratus]
608	1409	XP_026123828.1	1.65	5	1	1		0	1738300	1365000	1943600	980680	940920	1751000	0	1388400	3254400	465040	1705700	1383000	0	0	0	1738300	1365000	1943600	980680	940920	1751000	0	1388400	3254400	465040	1705700	1383000	0	0	1506900	1833700	1184600	1506900	1833700	1184600	29712	40S ribosomal protein S4 X isoform-like [Carassius auratus]
609	2489	XP_026067725.1	5.57	4	2	2		16378000	23380000	35039000	14365000	11268000	22666000	33903000	31474000	19919000	33965000	21177000	23938000	23704000	31926000	18142000	16378000	20686000	29163000	11816000	11268000	19938000	30795000	27727000	17222000	31512000	21177000	23938000	20118000	26530000	15571000	21568000	28385000	25318000	17862000	25439000	21467000	63952	beta-hexosaminidase subunit beta-like isoform X1 [Carassius auratus]
610	930	XP_026080022.1	7.85	1	1	1		6030000	11033000	13213000	12061000	8719100	7609700	9327100	334650	6836300	1448100	0	7437500	2920800	11034000	1403100	6030000	11033000	13213000	12061000	8719100	7609700	9327100	334650	6836300	1448100	0	7437500	2920800	11034000	1403100	10211000	6848500	8449800	10211000	6848500	8449800	150003	eukaryotic translation initiation factor 3 subunit A-like isoform X2 [Carassius auratus]
611	1757	XP_026108689.1	3.51	19	8	8	Carbamidomethylation	206050000	196290000	177260000	137270000	168890000	170810000	261690000	203480000	250200000	139800000	156720000	97904000	179700000	254870000	145930000	180420000	172020000	152660000	117270000	142990000	129600000	208280000	161350000	204770000	108260000	124950000	83879000	130850000	190630000	116560000	179050000	212530000	179710000	154420000	166000000	130140000	76960	hyaluronan-binding protein 2-like isoform X1 [Carassius auratus]
612	1925	XP_026064075.1	1.5	20	4	4	Carbamidomethylation	16276000	36562000	51717000	21800000	9896800	18012000	77363000	34106000	24662000	28003000	16601000	33435000	72253000	56152000	22467000	16276000	36562000	46664000	21086000	9896800	18012000	62505000	34106000	21413000	24860000	16601000	28108000	59824000	42504000	22467000	28981000	39263000	44369000	26097000	32179000	33901000	50523	coronin-1A-like [Carassius auratus]
613	1098	XP_026134416.1	23.4	3	3	3		51186000	50289000	68853000	60492000	45430000	63765000	79084000	92022000	74131000	73172000	48358000	47370000	63179000	46779000	39499000	51186000	50289000	68853000	60492000	45430000	63765000	79084000	92022000	74131000	73172000	48358000	47370000	63179000	46779000	39499000	56401000	77258000	49812000	56401000	77258000	49812000	159527	sorbin and SH3 domain-containing protein 1-like isoform X1 [Carassius auratus]
614	4342	XP_026144524.1	12.99	13	2	2	Carbamidomethylation	60107000	76845000	93044000	63291000	57346000	84325000	97674000	91754000	39695000	81062000	32323000	20539000	63376000	38964000	43902000	60107000	76845000	93044000	63291000	57346000	84325000	97674000	91754000	39695000	81062000	32323000	20539000	63376000	38964000	43902000	75546000	86942000	56572000	75546000	86942000	56572000	28379	acidic leucine-rich nuclear phosphoprotein 32 family member E isoform X2 [Carassius auratus]
615	814	XP_026117511.1	5.69	5	9	9	Carbamidomethylation	9812900	18485000	33558000	22101000	14772000	10995000	6752200	8390800	6727400	11919000	10702000	14270000	15288000	11421000	4766100	4506900	13027000	18056000	16356000	12500000	9333600	6254900	4683000	6727400	9963400	8288800	8928000	9679200	7049400	3158100	25504000	15431000	15659000	14730000	8680100	8391400	244199	U5 small nuclear ribonucleoprotein 200 kDa helicase [Carassius auratus]
616	5461	XP_026060995.1	0.45	33	4	4	Acetylation (Protein N-term)	404370000	542630000	701240000	466890000	388450000	390200000	578160000	460720000	437740000	525020000	408340000	418320000	548260000	543710000	464810000	314140000	457780000	602640000	393780000	307270000	312570000	459530000	378360000	363500000	386870000	317630000	319470000	471890000	471920000	391220000	500720000	487200000	479180000	415120000	380170000	394430000	18354	cold-inducible RNA-binding protein B-like isoform X2 [Carassius auratus]
617	2301	XP_026111289.1	1.01	26	4	4		64964000	87866000	91384000	67237000	59484000	88759000	75144000	69922000	59295000	91971000	65544000	63291000	87990000	87382000	57815000	59444000	79909000	82670000	61628000	55229000	81060000	67228000	62761000	55137000	84637000	57437000	56974000	78377000	77802000	52672000	74761000	78078000	74849000	68350000	71224000	67096000	21473	adenylate kinase isoenzyme 1-like isoform X2 [Carassius auratus]
618	935	XP_026113389.1	28.76	11	5	5	Carbamidomethylation	53614000	51501000	41487000	62343000	63811000	28870000	37693000	39701000	47618000	38553000	29056000	32053000	21452000	34112000	31979000	46644000	44762000	37078000	52558000	53342000	28870000	35375000	39701000	43371000	36412000	22591000	24843000	17837000	30320000	25593000	54551000	39648000	40112000	46877000	36746000	34149000	77905	long-chain-fatty-acid--CoA ligase 1-like [Carassius auratus]
619	984	XP_026076772.1	20.12	2	1	1	Acetylation (Protein N-term)	7337800	6593900	11563000	9277700	5936100	2840700	1781800	878420	3063600	4159200	6082000	5053800	4521300	5714000	4066400	7337800	6593900	11563000	9277700	5936100	2840700	1781800	878420	3063600	4159200	6082000	5053800	4521300	5714000	4066400	8141800	2544700	5087500	8141800	2544700	5087500	80374	junction plakoglobin-like [Carassius auratus]
620	2661	XP_026061876.1	12.61	51	6	6	Carbamidomethylation	432650000	517870000	434960000	327030000	395130000	370540000	354440000	284560000	254380000	424210000	348830000	470930000	348690000	368370000	362620000	337520000	425390000	368130000	279820000	317290000	289680000	262510000	238040000	219620000	309110000	272980000	372980000	300330000	326410000	324600000	428000000	354480000	391550000	345630000	263790000	319460000	17694	heat shock protein beta-7-like [Carassius auratus]
621	1886	XP_026128969.1	38.68	32	7	7	Carbamidomethylation	98225000	105570000	111480000	94828000	87259000	79741000	98259000	87549000	96015000	74250000	67808000	101030000	87613000	72342000	83691000	70396000	72347000	75110000	66851000	67428000	54492000	53119000	55181000	67206000	48865000	49073000	51541000	57038000	50199000	53441000	118800000	98320000	104590000	71532000	57854000	52936000	33838	methylglutaconyl-CoA hydratase mitochondrial [Carassius auratus]
622	2181	XP_026115376.1	13.81	3	1	1		818380	0	1320800	866830	835790	1003200	1620300	0	1761800	0	1428000	0	0	0	0	818380	0	1320800	866830	835790	1003200	1620300	0	1761800	0	1428000	0	0	0	0	960460	1461800	1428000	960460	1461800	1428000	44804	cAMP-dependent protein kinase type II-alpha regulatory subunit-like [Carassius auratus]
623	2858	XP_026088687.1	1.63	7	2	2	Carbamidomethylation	14910000	25414000	34110000	19838000	13698000	13149000	27274000	23580000	20572000	17094000	14505000	16370000	31208000	28399000	25876000	8623400	17213000	27844000	13968000	8830800	9009800	17865000	14484000	13502000	10056000	9304600	9577500	25701000	22843000	18936000	21594000	20334000	23272000	15296000	12983000	17273000	27731	14-3-3 protein beta/alpha-1-like [Carassius auratus]
624	1750	XP_026127351.1	0.56	7	2	2	Carbamidomethylation	15030000	39160000	74785000	39107000	9129400	6181100	66823000	30003000	42034000	28443000	11592000	15649000	68768000	25692000	15787000	15030000	39160000	74785000	39107000	9129400	6181100	66823000	30003000	42034000	28443000	11592000	15649000	68768000	25692000	15787000	37590000	38214000	27498000	37590000	38214000	27498000	50801	hemopexin [Carassius auratus]
625	2558	XP_026138510.1	0.55	8	3	3		55755000	81955000	93640000	68550000	51719000	58614000	79318000	73221000	60706000	64648000	55170000	61821000	70219000	84662000	52990000	55755000	81955000	93640000	68550000	51719000	58614000	79318000	73221000	60706000	64648000	55170000	61821000	70219000	84662000	52990000	72979000	72352000	77008000	72979000	72352000	77008000	79692	1 4-alpha-glucan-branching enzyme-like [Carassius auratus]
626	1582	XP_026070815.1	2.62	9	8	8		27291000	48107000	60805000	38691000	21950000	29321000	83279000	56876000	30100000	51266000	24117000	47704000	84559000	61697000	33786000	23329000	44067000	41958000	33153000	20316000	23959000	62449000	50107000	30100000	43743000	22937000	41408000	65923000	50877000	28924000	44525000	59959000	53716000	33490000	46085000	42014000	188241	ras GTPase-activating-like protein IQGAP1 [Carassius auratus]
627	1935	XP_026054180.1	7.43	15	4	4	Carbamidomethylation	51101000	55410000	46857000	56672000	56540000	24556000	20992000	31255000	70315000	42850000	52855000	50540000	46101000	62015000	64327000	49013000	54004000	45111000	55048000	54930000	23510000	20685000	30552000	68543000	41354000	52530000	50540000	46101000	62015000	64327000	56265000	40025000	55428000	54570000	38960000	55103000	54349	lipoamide acyltransferase component of branched-chain alpha-keto acid dehydrogenase complex mitochondrial-like [Carassius auratus]
628	1191	XP_026116100.1	1.65	13	4	4	Acetylation (Protein N-term)	14453000	10673000	7143300	18246000	20257000	8906400	14596000	9691600	21105000	13909000	12852000	5976800	12049000	7464500	17426000	11169000	10673000	7143300	14589000	17252000	8906400	8994200	9691600	19833000	13909000	12752000	5976800	12049000	7464500	12822000	21319000	17859000	14272000	18004000	14422000	11920000	43620	sarcolemmal membrane-associated protein-like isoform X2 [Carassius auratus]
629	2403	XP_026063036.1	1.08	4	1	1	Acetylation (Protein N-term)	7273900	11559000	13395000	11625000	8531100	8616300	11179000	7720300	8270300	10947000	9304900	7138200	13032000	10740000	8544600	7273900	11559000	13395000	11625000	8531100	8616300	11179000	7720300	8270300	10947000	9304900	7138200	13032000	10740000	8544600	10477000	9346600	9751900	10477000	9346600	9751900	37361	serine/threonine-protein phosphatase alpha-2 isoform-like [Carassius auratus]
630	2275	XP_026140821.1	16.55	28	4	4	Carbamidomethylation	122070000	162310000	129360000	160480000	137920000	138730000	194260000	209980000	130330000	207480000	156760000	210850000	194250000	207300000	183890000	119580000	160360000	125460000	156010000	135740000	136140000	188200000	205820000	127620000	202470000	153740000	207050000	191930000	204160000	180990000	147450000	178240000	191990000	144460000	174140000	188950000	27957	14-3-3 protein zeta-like [Carassius auratus]
631	1429	XP_026070154.1	7.61	6	1	1		2208200	0	2796600	546670	1743700	2776700	0	0	888480	5981500	5234400	3857400	4743000	3236400	3593900	2208200	0	2796600	546670	1743700	2776700	0	0	888480	5981500	5234400	3857400	4743000	3236400	3593900	1823800	3215600	4133000	1823800	3215600	4133000	43262	proliferation-associated protein 2G4-like [Carassius auratus]
632	1572	XP_026130999.1	8.42	16	4	4	Carbamidomethylation	10958000	11359000	32216000	14110000	5501600	13609000	17794000	8136900	7218400	15072000	5043000	4160600	15872000	9169100	2779100	10958000	11359000	29549000	11895000	5501600	11979000	15257000	6574600	6554600	13729000	5043000	2985400	12705000	6844700	2779100	21951000	16233000	10524000	19510000	14686000	8301700	40538	guanine nucleotide-binding protein G(i) subunit alpha-2-like [Carassius auratus]
633	847	XP_026130762.1	1.99	25	9	9		56676000	121220000	214630000	156340000	77157000	72753000	190980000	91144000	104270000	132570000	62238000	96753000	108030000	156120000	123070000	32766000	59004000	105010000	74498000	41042000	39808000	84776000	32371000	42774000	55311000	26134000	43029000	44272000	66132000	50462000	140000000	126990000	109680000	62464000	55500000	46442000	49760	keratin type I cytoskeletal 50 kDa [Carassius auratus]
634	903	XP_026092201.1	10	4	3	3	Carbamidomethylation	7752300	10188000	14930000	9910400	7867000	10105000	6511100	8864000	6931000	9661900	5848400	7972900	7133200	8179600	6197400	7752300	10188000	14930000	9910400	7867000	10105000	6511100	8864000	6931000	9661900	5848400	7972900	7133200	8179600	6197400	11010000	10474000	8123200	11010000	10474000	8123200	107506	26S proteasome non-ATPase regulatory subunit 1 [Carassius auratus]
635	2232	XP_026077411.1	1.75	15	2	2	Carbamidomethylation	17841000	27510000	25941000	18720000	13255000	17800000	25602000	25290000	21649000	24834000	14989000	19692000	26925000	24317000	22611000	17841000	27510000	25941000	18720000	13255000	17800000	25602000	25290000	21649000	24834000	14989000	19692000	26925000	24317000	22611000	20653000	23035000	21707000	20653000	23035000	21707000	26478	proteasome subunit alpha type-5 [Carassius auratus]
636	1751	XP_026134726.1	1.66	13	4	4		5764800	10482000	24776000	12374000	5091900	5813400	11491000	7770200	4704900	12941000	5357100	5467300	21671000	12853000	10794000	5764800	10482000	19751000	10006000	5091900	3174700	10442000	7770200	4704900	10768000	5357100	5467300	14909000	10125000	8309000	15321000	12958000	13676000	11625000	11004000	9683600	51798	annexin A11-like isoform X2 [Carassius auratus]
637	1926	XP_026108106.1	14.29	37	9	9		852730000	847260000	798660000	877180000	1020900000	685120000	734820000	674830000	810290000	622180000	585580000	830620000	648410000	739070000	829200000	571090000	560250000	532870000	599730000	688590000	472250000	512660000	450890000	552150000	450050000	411660000	575570000	440420000	492130000	576670000	880850000	717940000	735050000	590510000	487600000	499290000	39289	pyruvate dehydrogenase E1 component subunit beta mitochondrial [Carassius auratus]
638	1295	XP_026138833.1	1.7	28	7	7	Carbamidomethylation	48608000	58160000	65259000	45576000	30017000	33451000	34210000	38475000	35990000	41944000	31391000	42867000	40187000	45009000	38038000	24923000	29997000	32661000	21955000	17846000	20820000	27138000	28152000	24236000	27395000	21293000	29334000	27940000	31132000	27906000	51939000	38903000	40312000	25477000	25548000	27521000	39466	protein phosphatase 1 regulatory subunit 7-like [Carassius auratus]
639	1687	XP_026146874.1	14.33	43	10	10	Carbamidomethylation	43209000	53985000	66687000	59488000	30996000	74582000	102030000	61085000	62665000	77412000	42953000	46791000	74443000	52427000	37004000	30689000	37249000	44694000	43222000	19227000	52746000	67528000	42660000	43475000	56545000	30571000	29730000	51781000	35858000	25518000	57019000	79681000	53382000	37271000	52591000	34692000	41207	GDP-mannose 4 6 dehydratase isoform X2 [Carassius auratus]
640	1843	XP_026138805.1	0.09	12	6	6	Carbamidomethylation; Oxidation (M)	1093500000	1390800000	967100000	902640000	1219300000	986760000	1842500000	1154800000	1307500000	719650000	885210000	1132900000	1070100000	1413900000	1125100000	1021100000	1283900000	882360000	842980000	1131700000	916170000	1688300000	1052900000	1186500000	676220000	815730000	1048800000	968220000	1282600000	1029800000	1118700000	1209500000	1133100000	1032400000	1107300000	1031500000	73421	serotransferrin-1-like [Carassius auratus]
641	2697	XP_026087329.1	9	18	7	7		46656000	57434000	88332000	52651000	46158000	51148000	66873000	62111000	48681000	67770000	38733000	43158000	57923000	45698000	46788000	34553000	43037000	66503000	35101000	32408000	41603000	52195000	46135000	40243000	52563000	33522000	27418000	47575000	39742000	31743000	61108000	64090000	52191000	42320000	46548000	36000000	67486	splicing factor proline- and glutamine-rich-like [Carassius auratus]
642	2351	XP_026115400.1	2.29	6	1	1	Carbamidomethylation	1060500	1174300	1410700	576880	912450	968390	960350	1358300	0	0	0	1341800	0	650340	446560	1060500	1174300	1410700	576880	912450	968390	960350	1358300	0	0	0	1341800	0	650340	446560	1027000	1095700	812900	1027000	1095700	812900	32503	four and a half LIM domains protein 2-like [Carassius auratus]
643	1639	XP_026139524.1	5.99	10	3	3	Carbamidomethylation	95358000	126770000	186370000	120510000	83378000	145160000	182900000	157410000	137590000	162330000	113040000	122060000	215660000	179520000	131360000	95358000	126770000	186370000	120510000	83378000	145160000	182900000	157410000	137590000	162330000	113040000	122060000	215660000	179520000	131360000	125180000	158110000	158580000	125180000	158110000	158580000	51260	methanethiol oxidase-like isoform X2 [Carassius auratus]
644	2121	XP_026142426.1	18.17	9	3	3		19099000	16547000	29587000	20922000	12701000	14036000	12207000	13395000	13977000	23747000	14147000	7642000	15218000	9841500	8807000	17899000	16547000	24586000	16258000	8604100	14036000	10153000	11081000	12351000	17655000	8291200	7642000	11739000	6785700	6696800	21691000	16077000	12313000	17951000	13055000	8687700	28642	60S ribosomal protein L7-like [Carassius auratus]
645	3465	XP_026143058.1	2.01	42	6	6	Carbamidomethylation	31033000	137540000	180250000	108440000	77968000	77646000	240400000	172660000	104340000	153220000	73131000	121620000	227350000	166690000	114790000	27178000	124070000	153900000	98317000	72944000	67888000	203720000	148210000	85579000	135960000	62211000	104130000	150430000	130970000	94666000	122430000	156420000	168780000	110130000	135030000	110070000	16009	coactosin-like protein [Carassius auratus]
646	1766	XP_026127483.1	8.31	4	1	1		39778000	48050000	143060000	60969000	19743000	22216000	81991000	42795000	49205000	31473000	60963000	81736000	139350000	113980000	45409000	39778000	48050000	143060000	60969000	19743000	22216000	81991000	42795000	49205000	31473000	60963000	81736000	139350000	113980000	45409000	62321000	45536000	88287000	62321000	45536000	88287000	50944	hemopexin-like [Carassius auratus]
647	3241	XP_026068650.1	11.92	23	5	5	Carbamidomethylation	1878200000	1936000000	2037600000	1915300000	1731000000	1687100000	1858000000	1807000000	1708300000	1602900000	1657100000	1631600000	1600200000	1657300000	1888500000	1738900000	1791500000	1886700000	1771500000	1591600000	1564800000	1741000000	1695700000	1592500000	1464400000	1539300000	1515700000	1493500000	1556000000	1753500000	1899900000	1733400000	1686900000	1756300000	1612400000	1571600000	20899	troponin I slow skeletal muscle-like [Carassius auratus]
648	2975	XP_026135935.1	3.59	11	2	2		15475000	15280000	25313000	18120000	13659000	13530000	22472000	12229000	13738000	20019000	17320000	19491000	23270000	15951000	20053000	15475000	15280000	25313000	18120000	13659000	13530000	22472000	12229000	13738000	20019000	17320000	19491000	23270000	15951000	20053000	17569000	17295000	19217000	17569000	17295000	19217000	36633	heterogeneous nuclear ribonucleoprotein A/B-like isoform X2 [Carassius auratus]
649	3005	XP_026123441.1	1.76	41	9	9		107540000	128600000	144790000	113540000	104400000	73207000	95899000	82850000	130070000	115020000	99116000	96543000	103380000	99322000	130780000	89020000	109760000	109900000	92243000	83982000	69636000	91264000	74347000	111110000	99766000	88611000	81787000	90603000	90201000	109020000	123510000	107830000	112520000	96982000	89225000	92044000	29581	NADH dehydrogenase [ubiquinone] iron-sulfur protein 3 mitochondrial-like [Carassius auratus]
650	3229	XP_026080913.1	0.94	6	1	1		3933600	9731300	11421000	5100000	5465100	0	11632000	8990700	3626700	12653000	2379800	0	0	0	11409000	3933600	9731300	11421000	5100000	5465100	0	11632000	8990700	3626700	12653000	2379800	0	0	0	11409000	7130300	9225400	6894400	7130300	9225400	6894400	36754	heterogeneous nuclear ribonucleoprotein A/B-like isoform X2 [Carassius auratus]
651	1976	XP_026053910.1	9.61	4	2	2		13363000	25737000	24313000	14295000	14749000	18607000	32396000	27398000	29369000	31271000	19613000	24986000	37716000	34115000	18368000	13363000	25737000	24313000	14295000	14749000	18607000	32396000	27398000	29369000	31271000	19613000	24986000	37716000	34115000	18368000	18492000	27808000	26960000	18492000	27808000	26960000	77832	calpain-2 catalytic subunit-like [Carassius auratus]
652	2491	XP_026143834.1	2.33	12	2	2		10294000	20419000	23102000	19692000	11537000	17668000	24813000	8578000	21739000	24221000	17063000	22149000	30024000	28129000	12518000	10294000	20419000	23102000	19692000	11537000	17668000	24813000	8578000	21739000	24221000	17063000	22149000	30024000	28129000	12518000	18735000	21334000	24131000	18735000	21334000	24131000	30989	26S proteasome non-ATPase regulatory subunit 8 [Carassius auratus]
653	2464	XP_026099618.1	2.28	3	1	1		4260000	4429800	8685800	5366400	3657600	8875400	7638700	4275200	0	5855700	5261600	7657000	6422200	4869000	4142100	4260000	4429800	8685800	5366400	3657600	8875400	7638700	4275200	0	5855700	5261600	7657000	6422200	4869000	4142100	5279900	6661200	5670400	5279900	6661200	5670400	50489	rab GDP dissociation inhibitor alpha-like [Carassius auratus]
654	1565	XP_026067423.1	15.9	20	9	9	Carbamidomethylation	152690000	187820000	167280000	122910000	146110000	148980000	465490000	145860000	206970000	191730000	208730000	261670000	240770000	317380000	167480000	108500000	130360000	120710000	87068000	107240000	102040000	318120000	98975000	140100000	135820000	148710000	179140000	165140000	228650000	132120000	158710000	231810000	245050000	110780000	159010000	172000000	71505	complement component C9 [Carassius auratus]
655	2465	XP_026141783.1	1.74	22	3	3	Carbamidomethylation	13144000	22916000	24267000	18421000	13473000	13921000	40218000	20577000	16021000	18850000	15898000	25206000	27169000	1469300	17029000	13144000	22916000	24267000	18421000	13473000	13921000	40218000	20577000	16021000	18850000	15898000	25206000	27169000	1469300	17029000	18954000	22719000	21693000	18954000	22719000	21693000	27857	14-3-3 protein zeta-like [Carassius auratus]
656	2256	XP_026066884.1	4.89	29	10	10		471430000	284920000	485340000	133130000	104670000	583940000	878500000	733820000	653520000	167660000	263840000	77735000	459270000	369580000	314290000	245110000	157520000	247510000	84162000	51896000	307890000	405220000	342060000	321280000	81699000	150000000	49919000	262160000	209330000	187850000	342800000	630870000	311820000	158470000	293800000	173080000	30401	apolipoprotein A-I-like [Carassius auratus]
657	2718	XP_026144457.1	6.37	68	8	8	Acetylation (Protein N-term)	234230000	389280000	333740000	314330000	250980000	244340000	239260000	359070000	247690000	180460000	157200000	197350000	328760000	283580000	272850000	177090000	290280000	244460000	227360000	181660000	180600000	171340000	246210000	181910000	131310000	112180000	140170000	223050000	197260000	191940000	305450000	258290000	250860000	224170000	182270000	172920000	14844	fatty acid-binding protein heart-like [Carassius auratus]
658	1424	XP_026092047.1	11.43	2	1	1		0	0	3113200	1188500	0	472520	0	0	973090	0	0	0	557630	0	0	0	0	3113200	1188500	0	472520	0	0	973090	0	0	0	557630	0	0	2150800	722810	557630	2150800	722810	557630	73318	gamma-adducin-like isoform X2 [Carassius auratus]
659	1965	XP_026061802.1	5.78	9	2	2	Carbamidomethylation	26942000	26665000	51538000	35316000	31353000	33617000	40367000	36011000	34687000	42138000	29994000	34726000	40968000	27403000	27694000	26942000	26665000	51538000	35316000	31353000	33617000	40367000	36011000	34687000	42138000	29994000	34726000	40968000	27403000	27694000	38011000	37364000	32157000	38011000	37364000	32157000	28648	60S ribosomal protein L7-like [Carassius auratus]
660	2708	XP_026076741.1	2.33	32	6	6		75570000	89412000	113430000	88461000	70496000	68016000	96198000	72112000	67209000	83446000	69096000	74225000	71539000	68458000	67111000	47130000	58783000	76671000	63674000	50855000	59915000	77534000	57127000	58225000	69402000	54136000	60016000	64354000	65091000	54349000	87728000	88808000	72838000	59423000	64440000	59589000	34624	26S proteasome non-ATPase regulatory subunit 14 [Carassius auratus]
661	2127	XP_026131263.1	6.83	4	2	2		9640600	14957000	24032000	16828000	7259000	20624000	22457000	12833000	12481000	22422000	19650000	21930000	26188000	21949000	15705000	9640600	14957000	24032000	16828000	7259000	20624000	22457000	12833000	12481000	22422000	19650000	21930000	26188000	21949000	15705000	14543000	19881000	21817000	14543000	19881000	21817000	107771	sodium/calcium exchanger 1-like isoform X3 [Carassius auratus]
662	1752	XP_026089351.1	1.27	21	9	9	Carbamidomethylation	58554000	60866000	115260000	98376000	77417000	93773000	87807000	74793000	61678000	123980000	78815000	85786000	87401000	75498000	70481000	39062000	39800000	67500000	58720000	47091000	57106000	62380000	47592000	40381000	77397000	49412000	48454000	58121000	51314000	48361000	83528000	89430000	84236000	50435000	56971000	52843000	62322	5'-AMP-activated protein kinase catalytic subunit alpha-2-like isoform X1 [Carassius auratus]
663	5416	XP_026136428.1	12.47	19	2	2	Carbamidomethylation	0	10187000	0	2630900	1122100	1421500	186540000	88083000	13008000	5304000	20256000	128640000	22875000	38669000	43264000	0	10187000	0	2630900	1122100	1421500	186540000	88083000	13008000	5304000	20256000	128640000	22875000	38669000	43264000	4646600	88457000	52095000	4646600	88457000	52095000	17548	leukocyte cell-derived chemotaxin-2-like [Carassius auratus]
664	2231	XP_026130961.1	5.32	8	1	1	Carbamidomethylation	12306000	13539000	16719000	13170000	8800200	11577000	24134000	15155000	15566000	21662000	13020000	13434000	18066000	14815000	14040000	12306000	13539000	16719000	13170000	8800200	11577000	24134000	15155000	15566000	21662000	13020000	13434000	18066000	14815000	14040000	12907000	17619000	14675000	12907000	17619000	14675000	26449	proteasome subunit alpha type-5-like [Carassius auratus]
665	2337	XP_026054202.1	4.62	15	5	5	Carbamidomethylation	70884000	121710000	110750000	80674000	96903000	91611000	154160000	67784000	151280000	124400000	108000000	91369000	119930000	145020000	101280000	53102000	96195000	86469000	63838000	77150000	69445000	130380000	67784000	117780000	98193000	86340000	73860000	102420000	107960000	79214000	97493000	126040000	116350000	75351000	96718000	89959000	51266	antithrombin-III-like [Carassius auratus]
666	3917	XP_026122453.1	32.26	14	1	1		4479200	5579900	2630800	4732800	5938100	12404000	3038000	7376400	5501600	12062000	15935000	13271000	16874000	16965000	14896000	4479200	5579900	2630800	4732800	5938100	12404000	3038000	7376400	5501600	12062000	15935000	13271000	16874000	16965000	14896000	4672200	9635800	15588000	4672200	9635800	15588000	20712	cysteine and glycine-rich protein 3-like [Carassius auratus]
667	3410	XP_026073045.1	6.82	9	2	2		11583000	7274700	18215000	16955000	14022000	14102000	4451000	4982700	8736500	12408000	9098700	5757900	16122000	6986800	7540000	11583000	7274700	18215000	16955000	14022000	14102000	4451000	4982700	8736500	12408000	9098700	5757900	16122000	6986800	7540000	14846000	12340000	13612000	14846000	12340000	13612000	28517	THO complex subunit 4-like [Carassius auratus]
668	3698	XP_026090249.1	9.82	40	7	7		100220000	114400000	160300000	108230000	86486000	111400000	144270000	132820000	106330000	120630000	88234000	107850000	120430000	108150000	88370000	74694000	81517000	117030000	79570000	63145000	82083000	104310000	97180000	79692000	87670000	62481000	77655000	88492000	72439000	59658000	115330000	126670000	106130000	84022000	90188000	74402000	16273	40S ribosomal protein S14 [Carassius auratus]
669	880	XP_026134583.1	8.49	1	1	1		0	14337000	19193000	15485000	14921000	12663000	7126900	15383000	5186600	11878000	4132800	5234200	21716000	0	17078000	0	14337000	19193000	15485000	14921000	12663000	7126900	15383000	5186600	11878000	4132800	5234200	21716000	0	17078000	15984000	10448000	12040000	15984000	10448000	12040000	151316	eukaryotic translation initiation factor 3 subunit A isoform X4 [Carassius auratus]
670	1479	XP_026108101.1	29.43	1	1	1		966220	835650	1160000	1023100	1479900	1904400	5071500	1982100	3889800	1864200	2499800	3357300	4476000	5024400	2164300	966220	835650	1160000	1023100	1479900	1904400	5071500	1982100	3889800	1864200	2499800	3357300	4476000	5024400	2164300	1093000	2942400	3504400	1093000	2942400	3504400	190658	complement C5-like [Carassius auratus]
671	3769	XP_026097936.1	7.12	13	2	2	Carbamidomethylation	93890000	72695000	116550000	92572000	93550000	94747000	27052000	36619000	67577000	114810000	101770000	32912000	97581000	53529000	43752000	55697000	47741000	69503000	57426000	56600000	56779000	20870000	25456000	42896000	71123000	64684000	24449000	61538000	36901000	32938000	93852000	73257000	67443000	57393000	43425000	44102000	24574	60S ribosomal protein L10-like [Carassius auratus]
672	1451	XP_026079191.1	1.09	6	5	5	Carbamidomethylation	15758000	34438000	30723000	27449000	19261000	19070000	22375000	29465000	21215000	28061000	23723000	33114000	36225000	32830000	16679000	13714000	30729000	26123000	22714000	16628000	17378000	21297000	24476000	19558000	24229000	20843000	29628000	32931000	29856000	13582000	25943000	28417000	31964000	21982000	24764000	28818000	128873	nidogen-1 [Carassius auratus]
673	1928	XP_026142200.1	0.97	12	2	2		20546000	32057000	32745000	32492000	29169000	31573000	31725000	27589000	23368000	35288000	29200000	32577000	31569000	34788000	26699000	20546000	32057000	32745000	32492000	29169000	31573000	31725000	27589000	23368000	35288000	29200000	32577000	31569000	34788000	26699000	30729000	32380000	30967000	30729000	32380000	30967000	27488	proteasome subunit alpha type-6-like [Carassius auratus]
674	1952	XP_026052353.1	0.79	24	8	8	Carbamidomethylation	55968000	62821000	89487000	39065000	40892000	94866000	34897000	99401000	61729000	92525000	41262000	34962000	85264000	56766000	47507000	48549000	55357000	67012000	30245000	36068000	90117000	16273000	90197000	54959000	68794000	36344000	30546000	63848000	53671000	43947000	61587000	81215000	57002000	49464000	65269000	45671000	60382	nucleolar protein 56 [Carassius auratus]
675	2729	XP_026057639.1	3.66	26	6	6	Carbamidomethylation	59438000	60343000	68030000	61309000	52565000	66743000	62756000	81056000	70195000	102010000	69808000	56539000	88572000	82651000	58631000	45138000	49443000	51332000	49575000	44772000	50202000	47651000	54994000	48018000	72529000	48270000	39711000	55583000	55018000	41099000	62823000	80234000	75212000	48052000	54679000	50541000	45989	mannose-6-phosphate isomerase-like isoform X1 [Carassius auratus]
676	4556	XP_026136684.1	1.82	16	2	2	Carbamidomethylation	28146000	39874000	59053000	31276000	27114000	38463000	72711000	41893000	26518000	52983000	29162000	38798000	53315000	51570000	31671000	28146000	39874000	59053000	31276000	27114000	38463000	72711000	41893000	26518000	52983000	29162000	38798000	53315000	51570000	31671000	37093000	47901000	41624000	37093000	47901000	41624000	31780	heterogeneous nuclear ribonucleoprotein A0-like [Carassius auratus]
677	1583	XP_026080132.1	6.75	2	1	1		271610	1679700	1860100	0	0	0	1795900	5566200	4345900	7496200	0	0	1866300	0	2671200	271610	1679700	1860100	0	0	0	1795900	5566200	4345900	7496200	0	0	1866300	0	2671200	1270500	4801000	2268800	1270500	4801000	2268800	56460	annexin A11-like [Carassius auratus]
678	3430	XP_026070365.1	7.46	23	3	3	Carbamidomethylation	42804000	67495000	98547000	69256000	51742000	28292000	78382000	34964000	57301000	67537000	45105000	39083000	46891000	53712000	51054000	42318000	65411000	91781000	65383000	50674000	27229000	77586000	34964000	55227000	67537000	43936000	39083000	43393000	50461000	47348000	68387000	61328000	49065000	65532000	60018000	46159000	19854	myosin regulatory light polypeptide 9-like [Carassius auratus]
679	4090	XP_026073272.1	15.43	4	2	2		28035000	27723000	27842000	25426000	16834000	20728000	12658000	12877000	16766000	16771000	16208000	33230000	13783000	11840000	32713000	18661000	16347000	15915000	13980000	16834000	15646000	8364200	8276700	9620500	10146000	9412500	28043000	6790500	8102400	25009000	27378000	22006000	30993000	16347000	16457000	24910000	48650	cytochrome b-c1 complex subunit 2 mitochondrial-like [Carassius auratus]
680	4348	XP_026051814.1	11.96	19	2	2	Carbamidomethylation	120530000	145350000	151070000	115120000	109690000	104570000	145320000	135960000	134020000	140170000	101020000	114030000	109790000	114700000	116600000	120530000	145350000	151070000	115120000	109690000	104570000	145320000	135960000	134020000	140170000	101020000	114030000	109790000	114700000	116600000	128350000	132560000	112220000	128350000	132560000	112220000	20266	peroxiredoxin-5 mitochondrial-like [Carassius auratus]
681	3626	XP_026055072.1	5.08	3	1	1		134990000	152410000	196800000	164540000	109620000	119730000	158540000	144460000	129060000	89212000	104890000	100250000	135420000	135320000	136760000	134990000	152410000	196800000	164540000	109620000	119730000	158540000	144460000	129060000	89212000	104890000	100250000	135420000	135320000	136760000	151670000	128200000	122530000	151670000	128200000	122530000	31285	troponin T cardiac muscle-like isoform X2 [Carassius auratus]
682	3125	XP_026055642.1	5.51	31	6	6	Carbamidomethylation	348890000	399570000	859700000	432930000	329280000	408450000	520140000	480540000	375870000	564850000	281550000	221290000	541490000	386970000	254410000	213350000	250590000	578350000	268410000	219890000	248480000	340830000	313100000	241260000	335420000	183940000	146950000	363820000	255270000	158630000	520830000	481210000	337140000	352870000	307060000	221720000	24026	high mobility group protein B2-like [Carassius auratus]
683	3652	XP_026093198.1	3.09	70	6	6	Carbamidomethylation; Oxidation (M)	371450000	729240000	835760000	395010000	295450000	523310000	1327200000	849440000	508530000	676370000	423340000	622690000	837910000	768260000	530980000	334750000	666220000	775990000	376820000	273240000	451870000	1144600000	743450000	459950000	550400000	355920000	512720000	714810000	644600000	428940000	530660000	783610000	644710000	486300000	670050000	532160000	15247	profilin-1-like [Carassius auratus]
684	1198	XP_026091105.1	5.02	13	3	3	Carbamidomethylation	39040000	47499000	61147000	46795000	31679000	34335000	44940000	39357000	35090000	43835000	34544000	33435000	39875000	42320000	32382000	39040000	47499000	61147000	46795000	31679000	34335000	44940000	39357000	35090000	43835000	34544000	33435000	39875000	42320000	32382000	45992000	40165000	37561000	45992000	40165000	37561000	35162	guanine nucleotide-binding protein subunit beta-2-like 1 [Carassius auratus]
685	3863	XP_026073032.1	4.46	42	5	5	Carbamidomethylation	252870000	321680000	427830000	249010000	212620000	274010000	444460000	360160000	312750000	388700000	266280000	324010000	404360000	387630000	289280000	221030000	271530000	360980000	213570000	186170000	243760000	380480000	323880000	268600000	317740000	227780000	271750000	334030000	313030000	244170000	295070000	361520000	335030000	252920000	306890000	278870000	23202	rho GDP-dissociation inhibitor 1-like [Carassius auratus]
686	1701	XP_026062613.1	12.97	15	5	5		70573000	106080000	148220000	87570000	73690000	88328000	113100000	89896000	75860000	87205000	56581000	50919000	83379000	75509000	45776000	70573000	96998000	127680000	83797000	72421000	88328000	109870000	89896000	75860000	81069000	56581000	45985000	83379000	67955000	42901000	103790000	93687000	74256000	90295000	89004000	69135000	65548	far upstream element-binding protein 1-like [Carassius auratus]
687	2379	XP_026110876.1	17.83	8	7	7	Carbamidomethylation	71372000	84518000	100590000	75671000	65796000	51452000	43317000	56822000	45405000	72882000	49425000	62440000	71985000	69553000	64964000	47353000	58278000	67862000	52634000	50094000	33194000	27162000	40997000	35543000	45927000	44372000	48144000	62548000	57055000	50075000	80693000	63046000	68941000	55244000	43399000	54869000	112731	protein ADP-ribosylarginine hydrolase-like protein 1 isoform X2 [Carassius auratus]
688	4096	XP_026124080.1	1.66	12	1	1	Carbamidomethylation	4562200	12876000	15310000	5870900	3343100	4500900	25629000	11130000	6790900	12483000	0	7349700	20592000	9276700	5899000	4562200	12876000	15310000	5870900	3343100	4500900	25629000	11130000	6790900	12483000	0	7349700	20592000	9276700	5899000	8392500	12107000	10779000	8392500	12107000	10779000	19995	myosin regulatory light chain 2 smooth muscle minor isoform-like [Carassius auratus]
689	2165	XP_026093956.1	14.77	32	9	9	Carbamidomethylation	66311000	52787000	36028000	58539000	76806000	47119000	40739000	48690000	64952000	60872000	70447000	73083000	62588000	59849000	75456000	40201000	27401000	20585000	29970000	37291000	33161000	34308000	31855000	43209000	33381000	39354000	43254000	38058000	42802000	47408000	58094000	62064000	73613000	31090000	35183000	42175000	44024	3-ketoacyl-CoA thiolase peroxisomal [Carassius auratus]
690	1987	XP_026141813.1	6.45	58	11	11	Carbamidomethylation	279140000	439520000	502560000	327680000	304530000	243950000	364570000	383800000	325710000	373540000	235150000	294730000	337470000	275840000	249120000	145150000	245290000	254390000	173660000	171120000	149910000	218400000	227990000	173000000	220170000	139670000	179200000	189440000	164390000	152310000	370690000	339950000	280760000	197920000	197890000	165000000	24148	40S ribosomal protein S8 [Carassius auratus]
691	1802	XP_026070062.1	1.35	6	2	2		7635000	10465000	17406000	12895000	7810500	8932200	20778000	10217000	6089100	15505000	6088200	9216100	20230000	8689200	5168700	7635000	10465000	17406000	12895000	7810500	8932200	20778000	10217000	6089100	15505000	6088200	9216100	20230000	8689200	5168700	11242000	12304000	10941000	11242000	12304000	10941000	62365	nucleolar protein 58-like [Carassius auratus]
692	3554	XP_026101171.1	6.28	5	1	1		0	1384200	1498600	1012400	1338400	1242300	0	1597700	1678600	3068100	932070	0	1184800	0	1317900	0	1384200	1498600	1012400	1338400	1242300	0	1597700	1678600	3068100	932070	0	1184800	0	1317900	1308400	1896700	1144900	1308400	1896700	1144900	20904	cysteine and glycine-rich protein 3-like [Carassius auratus]
693	1281	XP_026097691.1	0.36	22	6	6	Acetylation (Protein N-term)	34129000	40307000	71558000	42625000	15823000	32942000	90551000	14287000	29690000	44851000	32883000	42214000	80493000	48894000	34170000	32038000	33758000	59345000	40096000	14453000	30156000	78893000	10024000	24744000	39500000	26505000	34572000	68336000	31780000	25794000	46926000	54252000	48966000	39521000	43355000	37398000	43499	proliferation-associated protein 2G4-like [Carassius auratus]
694	4112	XP_026095886.1	6.78	11	1	1		18954000	12212000	3934300	4980600	15742000	14506000	20421000	12985000	8576600	19964000	14688000	17232000	2774600	4545400	5868600	18954000	12212000	3934300	4980600	15742000	14506000	20421000	12985000	8576600	19964000	14688000	17232000	2774600	4545400	5868600	12040000	16224000	9021700	12040000	16224000	9021700	21091	ATP synthase subunit d mitochondrial-like isoform X1 [Carassius auratus]
695	1637	XP_026144638.1	0.45	10	2	2	Carbamidomethylation	22666000	24436000	85768000	19990000	21146000	22583000	40040000	27563000	15533000	33541000	24582000	29675000	35625000	28699000	26484000	22666000	24436000	85768000	19990000	21146000	22583000	40040000	27563000	15533000	33541000	24582000	29675000	35625000	28699000	26484000	35991000	32004000	31699000	35991000	32004000	31699000	42841	interleukin enhancer-binding factor 2 homolog [Carassius auratus]
696	2051	XP_026063691.1	3.63	12	6	6	Carbamidomethylation	104600000	154460000	191110000	121580000	56872000	143710000	277400000	153540000	160670000	131830000	107540000	67349000	170440000	242620000	157820000	101340000	142720000	170970000	110560000	54979000	136470000	234180000	131170000	139940000	119530000	102000000	64781000	151950000	200040000	141920000	128510000	173430000	156010000	116120000	152260000	136670000	101715	band 3 anion exchange protein-like [Carassius auratus]
697	1973	XP_026122016.1	6.24	23	7	7	Carbamidomethylation	61729000	58426000	56000000	54537000	56443000	25657000	66757000	62404000	58617000	63503000	57626000	50364000	76145000	67644000	65630000	44391000	35663000	30577000	30072000	39964000	15900000	47038000	41927000	41980000	48874000	41648000	33653000	53843000	48938000	45288000	60958000	59543000	66129000	39665000	41925000	47321000	45639	lanC-like protein 1 isoform X1 [Carassius auratus]
698	1448	XP_026072397.1	10.34	23	9	9	Carbamidomethylation	72558000	85303000	76227000	70461000	66712000	38941000	23421000	60666000	48074000	39051000	55616000	74884000	42140000	40603000	84930000	39154000	45975000	44641000	37446000	23250000	26289000	14539000	30484000	23373000	25607000	23258000	33451000	26143000	23103000	35055000	81152000	58586000	71358000	41860000	31241000	30900000	71437	very long-chain specific acyl-CoA dehydrogenase mitochondrial-like [Carassius auratus]
699	2019	XP_026085485.1	11.79	38	7	7	Carbamidomethylation; Acetylation (Protein N-term)	81595000	115150000	153940000	103400000	77837000	84115000	106050000	111110000	96059000	121240000	82211000	96316000	116880000	92806000	87761000	60104000	81094000	95637000	68887000	60750000	57808000	70253000	75875000	65796000	84307000	59928000	64257000	62411000	51310000	50800000	109890000	107930000	97283000	73294000	74053000	57741000	27886	14-3-3 protein zeta/delta [Carassius auratus]
700	2445	XP_026107607.1	11.07	24	6	6		55842000	71218000	70498000	67069000	58159000	71090000	78744000	60724000	47962000	102440000	85265000	81726000	83786000	88311000	63844000	48784000	65078000	58229000	63482000	53541000	66731000	75286000	56457000	43921000	95124000	76883000	74837000	73192000	80080000	57271000	65854000	82025000	85610000	57868000	74621000	75634000	48961	RNA-binding protein NOB1-like [Carassius auratus]
701	1819	XP_026061777.1	1.81	37	9	9	Carbamidomethylation; Acetylation (Protein N-term)	89518000	119420000	146150000	85412000	62953000	73708000	164470000	128860000	100380000	89905000	56268000	71604000	119930000	128200000	102070000	62774000	81437000	93797000	56623000	37832000	50794000	94517000	73538000	70974000	53592000	40744000	34225000	69831000	77142000	67793000	106940000	122500000	102870000	70352000	72165000	61624000	41602	uroporphyrinogen decarboxylase [Carassius auratus]
702	2086	XP_026089303.1	3.65	34	7	7		165550000	202960000	306530000	212910000	143330000	195430000	287120000	234660000	215240000	261760000	204670000	214440000	251030000	270720000	215160000	116550000	149490000	178370000	133480000	98403000	126450000	160450000	139270000	126240000	155600000	112300000	116440000	140110000	147750000	121380000	230180000	239930000	231200000	135260000	141600000	127600000	28100	proteasome subunit alpha type-7-like isoform X2 [Carassius auratus]
703	2819	XP_026076146.1	9.98	11	2	2	Carbamidomethylation	80595000	74811000	171300000	85055000	67280000	54593000	27394000	44584000	63922000	131970000	54174000	7089900	90088000	33351000	15733000	80595000	74811000	171300000	85055000	67280000	54593000	27394000	44584000	63922000	131970000	54174000	7089900	90088000	33351000	15733000	95808000	73337000	49021000	95808000	73337000	49021000	23295	high mobility group-T protein-like [Carassius auratus]
704	3764	XP_026147146.1	20.97	53	5	5	Carbamidomethylation	627010000	771120000	722480000	575580000	502210000	786160000	904740000	861430000	745620000	885250000	662780000	744370000	704180000	759760000	689050000	582450000	729780000	670550000	532460000	451310000	732870000	814940000	783860000	685880000	777650000	590980000	662510000	636500000	685770000	622560000	752060000	840950000	712030000	699770000	759040000	639670000	22105	cysteine-rich protein 2-like [Carassius auratus]
705	2520	XP_026078048.1	8.75	29	7	7	Carbamidomethylation	77942000	92367000	69630000	101830000	111820000	40943000	52868000	35806000	106540000	43554000	77029000	85590000	38923000	56092000	92820000	59486000	62086000	59067000	63709000	78172000	34743000	43579000	30501000	78340000	36908000	62987000	71158000	30519000	49427000	77269000	102080000	92138000	73925000	72634000	69755000	61406000	48235	ornithine aminotransferase mitochondrial-like [Carassius auratus]
706	2295	XP_026128995.1	3.65	16	2	2		5217600	9482500	13077000	11311000	8963900	1723900	10184000	0	10794000	2604200	10108000	40443	14133000	14891000	12451000	5217600	9482500	13077000	11311000	8963900	1723900	10184000	0	10794000	2604200	10108000	40443	14133000	14891000	12451000	9610300	11663000	12568000	9610300	11663000	12568000	33226	heterogeneous nuclear ribonucleoprotein D-like [Carassius auratus]
707	1226	XP_026144561.1	0.96	11	7	7	Carbamidomethylation	7969000	12143000	19724000	12597000	10757000	13405000	21392000	22611000	8370400	34105000	14764000	22027000	25488000	19470000	16893000	6939000	10027000	15392000	10143000	7794200	6837800	13943000	13574000	7045100	17950000	9266100	8865700	12218000	9348700	8384600	15468000	27534000	22439000	10153000	12859000	9750600	98852	protein argonaute-2 [Carassius auratus]
708	1865	XP_026070743.1	2.66	18	3	3	Carbamidomethylation	27538000	29231000	27695000	30601000	21498000	23990000	24809000	23807000	22827000	29437000	24342000	28371000	27752000	26616000	23723000	27538000	29231000	27695000	30601000	21498000	23990000	24809000	23807000	22827000	29437000	24342000	28371000	27752000	26616000	23723000	28302000	24974000	26161000	28302000	24974000	26161000	37957	methylthioribose-1-phosphate isomerase [Carassius auratus]
709	4379	XP_026074124.1	10.9	39	5	5	Carbamidomethylation	113460000	144880000	149060000	124340000	94189000	134810000	147640000	143870000	125080000	157020000	120590000	125300000	140660000	147250000	111220000	80101000	99660000	97529000	90120000	69325000	105570000	120420000	110480000	90995000	124620000	97159000	103420000	110490000	120230000	86811000	125180000	142320000	130630000	87347000	110420000	104240000	24190	glutamine amidotransferase-like class 1 domain-containing protein 3A mitochondrial [Carassius auratus]
710	1758	XP_026096997.1	1.14	20	9	9	Carbamidomethylation	54275000	72959000	97338000	76594000	60713000	62793000	86313000	64651000	59229000	83485000	59075000	73782000	80285000	71835000	61898000	35784000	46804000	53682000	49560000	39718000	40178000	48413000	40914000	34307000	53561000	39040000	49988000	54982000	47354000	41942000	78936000	72208000	71440000	45109000	43475000	46661000	57765	26S proteasome non-ATPase regulatory subunit 3-like [Carassius auratus]
711	3220	XP_026071028.1	45.67	15	2	2		255690000	277080000	281050000	257600000	229870000	234960000	239850000	210470000	216830000	189410000	164250000	170800000	157350000	155300000	172980000	255690000	277080000	281050000	257600000	229870000	234960000	239850000	210470000	216830000	189410000	164250000	170800000	157350000	155300000	172980000	260730000	218310000	164800000	260730000	218310000	164800000	18180	ATP synthase subunit d mitochondrial-like [Carassius auratus]
712	1206	XP_026115968.1	0.98	25	8	8	Carbamidomethylation; Acetylation (Protein N-term)	34358000	43783000	46286000	41070000	20807000	28740000	39970000	25300000	34113000	39579000	32149000	44201000	19966000	35385000	22686000	23286000	24287000	27559000	28492000	11555000	22428000	20341000	10748000	22269000	23803000	21964000	26194000	8832700	24423000	19032000	42232000	38686000	37046000	25465000	22278000	22434000	55838	V-type proton ATPase subunit B brain isoform-like [Carassius auratus]
713	2062	XP_026095212.1	14.24	37	9	9	Carbamidomethylation	159220000	191650000	215170000	170670000	127800000	167450000	196500000	173850000	141770000	146610000	151810000	155860000	143930000	133900000	115480000	105060000	128730000	144960000	117610000	85614000	108770000	147560000	121460000	97252000	94685000	81087000	86544000	98566000	95397000	81486000	176620000	176000000	159130000	116400000	113950000	88616000	29275	proteasome subunit alpha type-1 [Carassius auratus]
714	1207	XP_026107706.1	11.75	11	6	6	Carbamidomethylation	58985000	74997000	76286000	74725000	56898000	69576000	54932000	68019000	66395000	62697000	58915000	54987000	58632000	56593000	65117000	53140000	64144000	66133000	61325000	47880000	61379000	52265000	60154000	58334000	50498000	52160000	50548000	49413000	47192000	53669000	69496000	65336000	60797000	58524000	56526000	50596000	85301	calpastatin-like isoform X3 [Carassius auratus]
715	1153	XP_026088423.1	1.41	20	8	8		71145000	98870000	207390000	158310000	113090000	38043000	134070000	68678000	132370000	78342000	76598000	92687000	96081000	92071000	99806000	23895000	42578000	85718000	58678000	40814000	25879000	62342000	44123000	63026000	57971000	48254000	53229000	57135000	51920000	56129000	133060000	123130000	93785000	50337000	55562000	53333000	48906	keratin type I cytoskeletal 13-like isoform X2 [Carassius auratus]
716	3182	XP_026102072.1	9.96	16	3	3	Carbamidomethylation	48533000	54345000	103880000	49061000	26543000	50877000	79937000	62882000	51194000	82514000	36509000	36748000	65307000	45354000	29392000	48533000	54345000	103880000	49061000	26543000	50877000	79937000	62882000	51194000	82514000	36509000	36748000	65307000	45354000	29392000	59486000	71255000	48530000	59486000	71255000	48530000	23623	high mobility group-T protein-like [Carassius auratus]
717	5700	XP_026091713.1	0.24	13	2	2	Acetylation (Protein N-term)	823760000	1161200000	1420400000	1003600000	792920000	1065500000	1556300000	1161800000	961420000	1302600000	895900000	1023200000	1359000000	1204600000	1057000000	446540000	752520000	991960000	643650000	437110000	593020000	859440000	688070000	589070000	601270000	457000000	479290000	927400000	797170000	668370000	1040400000	1209500000	1107900000	654360000	666170000	665850000	20102	cold-inducible RNA-binding protein B-like [Carassius auratus]
718	3938	XP_026127915.1	0.59	34	5	5	Carbamidomethylation	160330000	201780000	216050000	200830000	165530000	161230000	170020000	212860000	217450000	212350000	162000000	162460000	251710000	214760000	197610000	151120000	195800000	202380000	191210000	160620000	156770000	161740000	205860000	208760000	204110000	160410000	156810000	240410000	202540000	189210000	200440000	198650000	230510000	191760000	191310000	220720000	41093	popeye domain-containing 2 [Carassius auratus]
719	3433	XP_026087536.1	1.22	38	3	3		212950000	223570000	240050000	228170000	259900000	224020000	261540000	218470000	259980000	157190000	298180000	272670000	146810000	270370000	314110000	212950000	223570000	240050000	228170000	259900000	224020000	261540000	218470000	259980000	157190000	298180000	272670000	146810000	270370000	314110000	237680000	247650000	286420000	237680000	247650000	286420000	13287	cytochrome b-c1 complex subunit 7-like [Carassius auratus]
720	1097	XP_026118397.1	0.06	1	1	1		2694100	7954300	2199400	2957500	9894500	0	5732900	4410300	3127900	5058400	2959700	4506600	0	9930900	2699300	2694100	7954300	2199400	2957500	9894500	0	5732900	4410300	3127900	5058400	2959700	4506600	0	9930900	2699300	5139900	4582400	5024100	5139900	4582400	5024100	184503	complement C3-like [Carassius auratus]
721	3082	XP_026098154.1	3.53	15	3	3	Carbamidomethylation	11606000	11095000	12202000	11122000	7890500	7312300	12611000	17758000	7807400	12591000	10405000	12196000	10304000	11541000	11574000	9688600	10039000	10432000	10486000	7259900	6421100	8372300	12151000	7807400	8498000	7493600	8595200	8975300	8693200	9015900	11745000	12357000	11508000	9581200	8649900	8554700	21025	ras-related protein Rap-1A-like [Carassius auratus]
722	4429	XP_026115072.1	7.01	10	2	2		44268000	56625000	49993000	37814000	35228000	37238000	42807000	35674000	39397000	36896000	37996000	40046000	46050000	39819000	48981000	44268000	56625000	49993000	37814000	35228000	37238000	42807000	35674000	39397000	36896000	37996000	40046000	46050000	39819000	48981000	45398000	38928000	42579000	45398000	38928000	42579000	24561	elongation factor 1-beta-like [Carassius auratus]
723	2191	XP_026079705.1	14.12	11	2	2		4449000	8255100	7593600	11274000	8026600	7736300	1075100	1324000	4608400	8678500	4790700	4223300	5270600	3065600	4021500	4449000	8255100	7593600	11274000	8026600	7736300	1075100	1324000	4608400	8678500	4790700	4223300	5270600	3065600	4021500	7919700	5855600	4960200	7919700	5855600	4960200	35295	PDZ and LIM domain protein 1-like [Carassius auratus]
724	4722	XP_026099616.1	0.85	9	5	5	Carbamidomethylation	105160000	124620000	225890000	141600000	109760000	143890000	179370000	137590000	119290000	180550000	95149000	134140000	171190000	169270000	122970000	90908000	105650000	197520000	122010000	92379000	119500000	148340000	114620000	107640000	150690000	80540000	112740000	150860000	154560000	111730000	144290000	158180000	148240000	123340000	131710000	128550000	73353	complement receptor type 1-like isoform X11 [Carassius auratus]
725	2237	XP_026112791.1	15.25	43	9	9	Carbamidomethylation	86166000	74041000	124000000	89377000	72005000	51916000	76920000	63188000	49498000	87002000	84228000	96726000	100090000	72346000	73723000	51509000	36453000	71101000	61332000	51410000	32484000	35958000	32112000	24021000	45891000	56994000	68542000	60200000	41455000	39215000	93769000	74012000	87452000	54361000	37874000	53281000	36347	eukaryotic translation initiation factor 3 subunit I [Carassius auratus]
726	1365	XP_026071011.1	7.85	10	6	6	Carbamidomethylation	76589000	94372000	81684000	63586000	86807000	88384000	148400000	101790000	98584000	53162000	70741000	42032000	80416000	84603000	62094000	68616000	79996000	68693000	53023000	79192000	73728000	121940000	82497000	81005000	48239000	59451000	38306000	64532000	65637000	52151000	82749000	100500000	69560000	70273000	81942000	56370000	69876	LOW QUALITY PROTEIN: prothrombin-like [Carassius auratus]
727	2555	XP_026086006.1	4.7	42	5	5	Carbamidomethylation	128490000	129650000	134590000	111810000	99378000	116440000	99297000	121450000	127120000	102200000	127060000	129630000	100180000	111670000	118460000	102690000	105740000	109000000	91649000	81210000	98063000	86120000	100010000	104700000	91897000	110790000	115730000	90030000	102710000	106870000	120790000	114990000	120900000	98057000	96160000	105230000	18568	cofilin-2 [Carassius auratus]
728	3441	XP_026127352.1	3.8	43	7	7	Carbamidomethylation	178710000	171850000	214220000	216570000	206050000	176830000	208780000	212800000	208300000	209370000	192700000	200840000	191390000	182550000	182820000	134260000	128430000	149700000	162350000	157580000	145190000	153360000	158030000	155470000	158190000	152950000	155330000	142590000	148070000	151710000	197480000	206730000	192940000	146460000	154050000	150130000	27695	glutamine amidotransferase-like class 1 domain-containing protein 3A mitochondrial [Carassius auratus]
729	1684	XP_026127704.1	6.05	41	9	9	Carbamidomethylation	141520000	175390000	213540000	183540000	116860000	113280000	108430000	140550000	189760000	205510000	184050000	154190000	148570000	198770000	202690000	81295000	94396000	124410000	95407000	79934000	72681000	54115000	87901000	120670000	122720000	118960000	98227000	89349000	135150000	131450000	177810000	165940000	194000000	96218000	101320000	122640000	40603	NADH dehydrogenase [ubiquinone] 1 alpha subcomplex subunit 10 mitochondrial-like [Carassius auratus]
730	2565	XP_026056546.1	3.24	21	4	4	Carbamidomethylation	45639000	64241000	83017000	48667000	27158000	31816000	51562000	38448000	48869000	48693000	32900000	34027000	77424000	68368000	55742000	38681000	54673000	70477000	42293000	27158000	31816000	42996000	34132000	41889000	40766000	29098000	34027000	67192000	66013000	50295000	58631000	46387000	68117000	49771000	39440000	62658000	35116	annexin A13-like [Carassius auratus]
731	3617	XP_026145088.1	21.96	9	3	3		251960000	287130000	284010000	269220000	213500000	294270000	289860000	264410000	257160000	344610000	194510000	216490000	215720000	226900000	162400000	239550000	270370000	265030000	255730000	204890000	279870000	275400000	251710000	244500000	334710000	185950000	206750000	200330000	212720000	154010000	261160000	290060000	203200000	247110000	277240000	191950000	26451	glutathione S-transferase A-like [Carassius auratus]
732	1339	XP_026104393.1	4.5	3	2	2		16504000	20580000	36127000	13682000	9391800	28982000	24328000	27468000	16736000	16999000	15919000	16416000	17813000	24840000	3095700	16504000	20580000	36127000	13682000	9391800	28982000	24328000	27468000	16736000	16999000	15919000	16416000	17813000	24840000	3095700	20246000	25912000	15617000	20246000	25912000	15617000	61759	beta-hexosaminidase subunit beta-like [Carassius auratus]
733	2308	XP_026073621.1	7.4	10	3	3		55882000	54167000	60641000	59498000	56816000	36110000	21664000	44280000	65044000	47544000	50620000	36928000	53902000	53679000	63583000	55882000	54167000	60641000	59498000	56816000	36110000	21664000	44280000	65044000	47544000	50620000	36928000	53902000	53679000	63583000	57401000	46249000	51742000	57401000	46249000	51742000	58592	amine oxidase [flavin-containing] [Carassius auratus]
734	2834	XP_026073675.1	17.62	7	2	2		7972500	13589000	16200000	9864200	11839000	3277700	7322100	10287000	12612000	19298000	6286400	6009200	10046000	6782400	6597500	6778500	9713000	11114000	7955300	8578100	3277700	4591200	7322200	8844100	13299000	4668800	6009200	7016900	5424500	4788000	11893000	11705000	7843100	8827900	7839400	5889500	28053	60S ribosomal protein L8-like isoform X2 [Carassius auratus]
735	1378	XP_026063033.1	11.75	5	2	2	Carbamidomethylation	1479900	11601000	7687100	2758800	1633500	7774600	20769000	15203000	8620400	14220000	7908300	7278000	11800000	10627000	4051800	1479900	11601000	7687100	2758800	1633500	7774600	20769000	15203000	8620400	14220000	7908300	7278000	11800000	10627000	4051800	9225000	13317000	9235500	9225000	13317000	9235500	50727	coronin-1A-like [Carassius auratus]
736	1079	XP_026097442.1	65.21	2	1	1		0	0	1018700	1477900	0	0	0	343430	0	0	0	0	0	0	0	0	0	1018700	1477900	0	0	0	343430	0	0	0	0	0	0	0	1248300	343430	0	1248300	343430	0	111071	plectin-like isoform X6 [Carassius auratus]
737	1227	XP_026069029.1	2.31	26	7	7		34574000	74919000	98285000	90358000	35343000	43397000	58507000	26854000	76544000	41999000	28033000	44045000	42526000	51417000	72696000	19556000	39192000	52083000	47190000	24347000	20979000	31195000	21970000	42419000	23417000	12116000	25312000	29428000	33823000	39310000	68346000	52002000	49344000	36474000	27996000	27998000	45167	keratin type I cytoskeletal 18-like [Carassius auratus]
738	3163	XP_026092753.1	6.07	30	2	2	Carbamidomethylation; Acetylation (Protein N-term); Oxidation (M)	76568000	98631000	126600000	64190000	82723000	73781000	97645000	62586000	94588000	77798000	46346000	65405000	72490000	74494000	80490000	67424000	85269000	106340000	55343000	70830000	60280000	81112000	52816000	79857000	63816000	35321000	53461000	57383000	64645000	71661000	99730000	106780000	93964000	86124000	92697000	82000000	14466	40S ribosomal protein S12 [Carassius auratus]
739	1547	XP_026146437.1	1.77	1	1	1		0	2761100	6909600	2599700	0	0	3349900	2926400	2154900	2476200	1504700	1043600	4040900	4742100	0	0	2761100	6909600	2599700	0	0	3349900	2926400	2154900	2476200	1504700	1043600	4040900	4742100	0	4090100	2726900	2832800	4090100	2726900	2832800	117257	protein NLRC3-like [Carassius auratus]
740	1199	XP_026081241.1	0.14	14	4	4		64884000	31084000	37645000	28978000	17011000	54089000	32414000	8630300	25760000	28353000	42965000	50972000	23331000	15880000	9797600	59552000	23965000	27643000	22118000	7618700	46711000	21963000	8630300	19102000	22848000	42965000	46248000	17542000	15880000	9797600	70978000	65746000	49271000	63238000	58248000	44014000	49565	septin-6 isoform X4 [Carassius auratus]
741	1563	XP_026081213.1	30.6	7	3	3	Carbamidomethylation	5438400	9946900	13117000	7832500	9313900	24090000	27921000	29617000	20252000	24470000	20111000	21560000	30044000	25853000	23474000	5438400	9635300	12320000	7832500	6920200	24090000	25636000	27499000	17938000	21629000	16382000	17760000	24401000	22509000	18997000	9596800	25748000	24208000	8429400	23358000	20010000	50677	elongation factor 1-gamma-like [Carassius auratus]
742	1293	XP_026086112.1	1.71	4	5	5	Carbamidomethylation	65227000	74804000	85560000	79722000	62669000	86550000	88083000	69337000	60696000	88343000	76618000	70643000	81794000	85083000	77120000	65227000	72427000	82213000	76039000	62669000	85936000	88083000	66119000	59916000	85766000	73899000	68453000	79126000	82205000	73172000	74851000	79561000	78392000	71715000	77164000	75371000	200782	laminin subunit beta-1-like isoform X2 [Carassius auratus]
743	3247	XP_026069789.1	15.44	49	9	9	Acetylation (Protein N-term)	180390000	150760000	184470000	114270000	84109000	129080000	166290000	142550000	164340000	159210000	190430000	149810000	214080000	228470000	191970000	162030000	123070000	150250000	96726000	71909000	117090000	143270000	124580000	149280000	140650000	179670000	136850000	196420000	198680000	176870000	144830000	156660000	197980000	121340000	134980000	177700000	23072	proteasome subunit beta type-3 [Carassius auratus]
744	2443	XP_026138810.1	15.1	10	2	2	Oxidation (M)	4121100000	4498500000	3640700000	2908300000	3676000000	2779900000	4026700000	2932600000	3613000000	1827200000	2602000000	2514200000	2921200000	3194500000	2600800000	3954600000	4310500000	3531200000	2761100000	3464900000	2636300000	3818500000	2791600000	3441000000	1741900000	2424700000	2329000000	2712500000	3043400000	2497800000	3768900000	3035900000	2767200000	3604400000	2885900000	2602200000	29548	apolipoprotein A-I-2-like [Carassius auratus]
745	4273	XP_026068231.1	7.71	37	5	5	Acetylation (Protein N-term)	1432900000	1003000000	1264000000	840770000	946910000	750550000	583120000	691180000	1208000000	132880000	861410000	414700000	1172200000	109810000	812830000	1424700000	986980000	1243100000	824630000	938500000	731740000	569810000	678040000	1194700000	110580000	851640000	400640000	1153100000	92887000	798180000	1099600000	673150000	674650000	1085400000	656970000	659300000	19522	alpha-crystallin B chain-like [Carassius auratus]
746	2280	XP_026119178.1	8.32	39	7	7	Carbamidomethylation	121430000	111930000	127300000	133540000	139610000	78148000	90316000	79142000	132210000	93421000	95487000	124330000	95409000	100980000	122830000	74245000	75539000	94644000	79626000	78060000	58710000	56663000	69845000	86308000	66340000	75658000	69596000	69861000	64708000	83171000	132180000	114120000	117240000	80423000	72168000	72599000	33821	delta(3 5)-Delta(2 4)-dienoyl-CoA isomerase mitochondrial isoform X1 [Carassius auratus]
747	3168	XP_026056199.1	11.51	42	7	7	Carbamidomethylation	92966000	96903000	116010000	34957000	88862000	100050000	457320000	267550000	148630000	313290000	74401000	23868000	108220000	285530000	88928000	62030000	62084000	76994000	20779000	57727000	60609000	312380000	171550000	94953000	214840000	47393000	11934000	61732000	215060000	61379000	94892000	268080000	123960000	59839000	170870000	86159000	21378	immunoglobulin kappa light chain-like [Carassius auratus]
748	3222	XP_026052798.1	5.97	10	2	2		0	11891000	20650000	16148000	12492000	14333000	29127000	23611000	13702000	22127000	14203000	18787000	30388000	24884000	18603000	0	11891000	20650000	16148000	12492000	14333000	29127000	23611000	13702000	22127000	14203000	18787000	30388000	24884000	18603000	15295000	20580000	21373000	15295000	20580000	21373000	34475	heterogeneous nuclear ribonucleoprotein A/B-like [Carassius auratus]
749	3693	XP_026077561.1	9.17	5	1	1		30838000	36496000	40576000	29900000	23857000	37846000	43273000	38923000	36053000	53180000	35789000	45914000	39534000	41060000	39271000	30838000	36496000	40576000	29900000	23857000	37846000	43273000	38923000	36053000	53180000	35789000	45914000	39534000	41060000	39271000	32333000	41855000	40314000	32333000	41855000	40314000	20121	F-box only protein 2-like [Carassius auratus]
750	2055	XP_026083895.1	6.69	34	7	7	Carbamidomethylation	58522000	50088000	61618000	60162000	64844000	41532000	52121000	58390000	54311000	44229000	42567000	46073000	37338000	39669000	47846000	36786000	36970000	45498000	45601000	47900000	33891000	44591000	41969000	44796000	33741000	32798000	36064000	34262000	36335000	43514000	60369000	54341000	47091000	42551000	39797000	36595000	35373	2 4-dienoyl-CoA reductase mitochondrial-like [Carassius auratus]
751	3568	XP_026104511.1	16.58	34	6	6	Carbamidomethylation	92450000	118810000	124290000	93921000	83903000	83790000	167240000	143900000	135480000	114270000	105550000	156170000	143740000	149730000	142680000	78609000	98980000	98575000	75824000	70814000	71631000	150230000	129730000	123000000	98120000	92289000	141710000	121530000	135470000	126520000	102680000	133580000	142440000	84560000	119180000	125710000	24784	peptidyl-prolyl cis-trans isomerase FKBP3-like [Carassius auratus]
752	5368	XP_026069875.1	5.72	18	2	2	Carbamidomethylation	18219000	26754000	19016000	11690000	3040600	5310700	15808000	20552000	8255400	16051000	17890000	4952500	7071400	0	14741000	10543000	10409000	0	0	3040600	0	13819000	20552000	0	16051000	13009000	0	0	0	14741000	21679000	21992000	19510000	7997300	16807000	13875000	24593	elongation factor 1-beta-like [Carassius auratus]
753	3563	XP_026093619.1	31.82	21	3	3		73924000	74325000	74881000	73143000	88103000	74792000	73276000	65352000	79001000	55958000	54447000	73803000	52119000	44510000	50016000	73924000	72289000	70397000	70857000	84675000	73317000	71501000	62765000	75505000	53542000	52902000	57078000	49955000	43701000	47869000	77487000	70099000	55564000	74428000	67749000	50885000	20224	cytochrome c oxidase subunit 4 isoform 1 mitochondrial-like [Carassius auratus]
754	2476	XP_026098785.1	5.17	13	2	2	Carbamidomethylation	7832800	13796000	16362000	19581000	22033000	16559000	14478000	22436000	26237000	21762000	23328000	19460000	20903000	21065000	19525000	7832800	13796000	16362000	19581000	22033000	16559000	14478000	22436000	26237000	21762000	23328000	19460000	20903000	21065000	19525000	15921000	22166000	23048000	15921000	22166000	23048000	44997	perilipin-3-like [Carassius auratus]
755	952	XP_026143305.1	4.73	12	8	8	Carbamidomethylation	5367200	34005000	49637000	34796000	12262000	38360000	68281000	60269000	62301000	26989000	28918000	47081000	12951000	8801500	39685000	2326800	29479000	34438000	21747000	7074400	26350000	51271000	43713000	49296000	6970700	20598000	33925000	5443000	1472200	26277000	51182000	61216000	40114000	30803000	44345000	27131000	120772	synemin-like [Carassius auratus]
756	1450	XP_026075894.1	1.86	7	2	2		0	12556000	0	411850	0	0	67222000	25727000	8638400	4715900	5018200	21828000	7555900	12065000	11066000	0	12556000	0	411850	0	0	67222000	25727000	8638400	4715900	5018200	21828000	7555900	12065000	11066000	9601400	26576000	11507000	9601400	26576000	11507000	53582	collagenase 3-like [Carassius auratus]
757	2176	XP_026144810.1	14.39	12	4	4		28776000	36704000	46750000	22424000	24426000	22933000	44832000	28551000	27470000	53525000	38524000	51914000	61148000	53847000	41129000	26620000	33456000	41720000	21131000	22881000	22933000	41774000	25480000	25344000	49515000	36892000	50469000	54208000	47538000	37882000	41449000	40544000	49312000	38794000	37478000	45398000	65776	asparagine synthetase [glutamine-hydrolyzing]-like [Carassius auratus]
758	1472	XP_026110380.1	5.73	43	9	9	Carbamidomethylation; Acetylation (Protein N-term)	68090000	109600000	106260000	48957000	32325000	66731000	139250000	127830000	82572000	69433000	49634000	44418000	92269000	115700000	67060000	52038000	80254000	76741000	37144000	28944000	60093000	100530000	89622000	62607000	55972000	40826000	37631000	70418000	80560000	51607000	82058000	110000000	83080000	60195000	76115000	56831000	36089	delta-aminolevulinic acid dehydratase [Carassius auratus]
759	2405	XP_026076292.1	8.44	13	5	5	Acetylation (Protein N-term); Oxidation (M)	318750000	268340000	283830000	204330000	215470000	259440000	258160000	337510000	246950000	313110000	316260000	336090000	280780000	377840000	274290000	270890000	235630000	260880000	184770000	182330000	229790000	230890000	303430000	218650000	263200000	270820000	283710000	263000000	348910000	248580000	260370000	283390000	319150000	228270000	249190000	285100000	64284	PDZ and LIM domain protein 5-like isoform X1 [Carassius auratus]
760	4225	XP_026114783.1	7.41	30	6	6	Carbamidomethylation; Oxidation (M)	721370000	679560000	783900000	383840000	371890000	722960000	702000000	816220000	617790000	854330000	477070000	681910000	476170000	788100000	368300000	519240000	502740000	574330000	278110000	268320000	465700000	509820000	584350000	469870000	636380000	358840000	505750000	355880000	592320000	276770000	588110000	742660000	559880000	428550000	533220000	417910000	24705	ependymin-like [Carassius auratus]
761	2058	XP_026066831.1	1.95	15	2	2		13286000	22807000	33189000	26325000	21094000	18647000	35909000	23283000	28047000	28487000	20122000	20907000	35620000	31103000	29974000	13286000	22807000	33189000	26325000	21094000	18647000	35909000	23283000	28047000	28487000	20122000	20907000	35620000	31103000	29974000	23340000	26875000	27958000	23340000	26875000	27958000	22384	ras-related protein Rab-1B [Carassius auratus]
762	3753	XP_026064406.1	0.25	45	7	7	Carbamidomethylation	208980000	225320000	303320000	214640000	172510000	160710000	191400000	210580000	226840000	261840000	179720000	186520000	248710000	181860000	174350000	154540000	164170000	220190000	157510000	142370000	130060000	142190000	160820000	179880000	217810000	151640000	156200000	207560000	153680000	138820000	229100000	223340000	217750000	167750000	175640000	175370000	14851	60S ribosomal protein L23 [Carassius auratus]
763	1488	XP_026084095.1	4.02	11	4	4	Carbamidomethylation; Acetylation (Protein N-term)	80459000	98526000	133220000	85178000	62883000	90258000	109700000	121610000	96680000	134040000	86299000	77083000	117330000	121630000	91241000	78781000	95858000	129040000	85178000	62883000	86860000	105010000	117730000	93268000	129550000	82671000	72856000	111310000	115910000	86481000	93191000	110460000	98718000	90348000	106480000	93846000	52955	methanethiol oxidase-like isoform X2 [Carassius auratus]
764	3303	XP_026051203.1	6.72	24	5	5		133050000	149260000	226700000	147470000	126820000	170930000	225060000	177770000	125640000	194470000	116120000	151310000	178380000	169640000	137710000	115010000	135310000	196560000	125320000	102990000	157830000	188870000	176370000	124870000	151230000	112900000	128200000	154850000	149680000	120090000	158140000	195160000	155390000	135040000	159830000	134120000	22884	high mobility group protein B3-like [Carassius auratus]
765	3099	XP_026100700.1	4.11	28	8	8	Carbamidomethylation	164100000	176570000	128300000	130150000	163600000	86035000	110910000	125750000	164710000	134820000	136300000	121660000	117350000	137200000	160710000	111660000	128960000	91493000	100080000	120230000	63302000	75821000	95410000	122370000	109260000	107430000	86978000	91075000	101090000	119360000	154140000	137310000	136510000	110480000	103590000	101190000	56533	thioredoxin reductase 2 mitochondrial [Carassius auratus]
766	1949	XP_026120153.1	29.85	4	1	1		7112600	5097600	12745000	7352600	4079600	8904200	6868600	9088500	4059100	5353500	2076500	2642200	2581500	2564800	2485100	7112600	5097600	12745000	7352600	4079600	8904200	6868600	9088500	4059100	5353500	2076500	2642200	2581500	2564800	2485100	8770300	8123800	2470000	8770300	8123800	2470000	34036	60S ribosomal protein L5 [Carassius auratus]
767	1942	XP_026131649.1	0.38	22	7	7		50957000	65488000	98940000	68137000	49810000	53573000	82711000	62366000	54318000	72837000	52577000	51189000	84233000	62648000	50683000	34806000	39904000	64501000	45047000	35239000	37090000	57920000	43557000	37809000	51354000	36732000	36291000	61774000	46490000	36706000	67227000	66051000	60678000	43900000	45546000	43599000	46538	eukaryotic initiation factor 4A-III [Carassius auratus]
768	1123	XP_026052330.1	9.32	3	1	1	Acetylation (Protein N-term)	2773900	5779100	4038600	2139900	2253400	4069400	7151600	4133300	5039100	5811500	3780100	3033700	5938000	3699500	3465900	2773900	5779100	4038600	2139900	2253400	4069400	7151600	4133300	5039100	5811500	3780100	3033700	5938000	3699500	3465900	4054200	5666500	5164900	4054200	5666500	5164900	86681	calpastatin isoform X9 [Carassius auratus]
769	1833	XP_026088980.1	1.93	32	3	3	Carbamidomethylation	27991000	46502000	64857000	32170000	26651000	28053000	16875000	36444000	49053000	61628000	38938000	31305000	53715000	61582000	39191000	27991000	46502000	64857000	32170000	26651000	28053000	16875000	36444000	49053000	61628000	38938000	31305000	53715000	61582000	39191000	48958000	49817000	56163000	48958000	49817000	56163000	25028	peroxiredoxin-6-like [Carassius auratus]
770	4309	XP_026087421.1	1.31	6	1	1	Carbamidomethylation	0	1293600	6499400	0	0	0	2925700	4283100	2513800	2546700	2049100	0	8104500	6829700	2763500	0	1293600	6499400	0	0	0	2925700	4283100	2513800	2546700	2049100	0	8104500	6829700	2763500	3896500	3067300	4936700	3896500	3067300	4936700	28290	acidic leucine-rich nuclear phosphoprotein 32 family member E-like isoform X2 [Carassius auratus]
771	6226	XP_026106098.1	15.94	30	3	3		79386000	80432000	78862000	66682000	69741000	95446000	99895000	89134000	73341000	113160000	76149000	88540000	76775000	74092000	68306000	68906000	67452000	63998000	55338000	61040000	87232000	99895000	79682000	66538000	105780000	72666000	88540000	69206000	74092000	62872000	75976000	96299000	79521000	64302000	88336000	74026000	14051	activated RNA polymerase II transcriptional coactivator p15-like [Carassius auratus]
772	3689	XP_026057174.1	28.43	21	2	2		37056000	34779000	23324000	36516000	43035000	41461000	48957000	42537000	47198000	47009000	35271000	33761000	28609000	28249000	33938000	37056000	34779000	23324000	36516000	43035000	41461000	48957000	42537000	47198000	47009000	35271000	33761000	28609000	28249000	33938000	39488000	45432000	33596000	39488000	45432000	33596000	20157	cytochrome c oxidase subunit 4 isoform 1 mitochondrial-like [Carassius auratus]
773	2480	XP_026098151.1	8.36	9	3	3	Carbamidomethylation	7254100	11483000	13960000	9330600	8371000	7022000	8981200	8519900	6558300	6650600	7934800	8118700	6811100	7047500	6933700	7254100	11483000	13960000	9330600	8371000	7022000	8981200	8519900	6558300	6650600	7934800	8118700	6811100	7047500	6933700	10434000	8345400	8525200	10434000	8345400	8525200	68651	dolichyl-diphosphooligosaccharide--protein glycosyltransferase subunit 2-like isoform X2 [Carassius auratus]
775	1188	XP_026130726.1	18.66	4	1	1		1454600	634260	0	1919200	0	0	0	873980	0	0	0	2426800	0	0	0	1454600	634260	0	1919200	0	0	0	873980	0	0	0	2426800	0	0	0	1336000	873980	2426800	1336000	873980	2426800	80373	junction plakoglobin-like [Carassius auratus]
776	1524	XP_026138106.1	3.04	8	2	2		35573000	28425000	42820000	40677000	46104000	35342000	26966000	32209000	36698000	36681000	37450000	32698000	33185000	35064000	36596000	35573000	28425000	42820000	40677000	46104000	35342000	26966000	32209000	36698000	36681000	37450000	32698000	33185000	35064000	36596000	39640000	33986000	35244000	39640000	33986000	35244000	33799	prohibitin-2-like isoform X1 [Carassius auratus]
777	2284	XP_026075999.1	2.33	38	7	7	Carbamidomethylation; Acetylation (Protein N-term)	58780000	68921000	88736000	75931000	60648000	48883000	79320000	62332000	63143000	85258000	64564000	65361000	87367000	87749000	58377000	38554000	40668000	55792000	47393000	46012000	33637000	49621000	43113000	44115000	64658000	42531000	48798000	57389000	75633000	42537000	76710000	77248000	88935000	47028000	55357000	65890000	42406	beta-centractin [Carassius auratus]
778	939	XP_026130471.1	9.13	1	1	1		1949700	4623300	2866300	3100300	2129900	562810	0	4523500	0	2076400	510180	1550700	1460800	1438100	0	1949700	4623300	2866300	3100300	2129900	562810	0	4523500	0	2076400	510180	1550700	1460800	1438100	0	2933900	2387600	1239900	2933900	2387600	1239900	264305	filamin-B-like [Carassius auratus]
779	3783	XP_026051634.1	19.56	30	4	4		3853100	11516000	10186000	5325400	3402100	12501000	39438000	17349000	13199000	23437000	15600000	26570000	26840000	24918000	11947000	3853100	11018000	10186000	5325400	3402100	11988000	38467000	17349000	12494000	23437000	15600000	26570000	26840000	24918000	11947000	9183800	22321000	21655000	8685700	21591000	21655000	21144	rho-related GTP-binding protein RhoG-like [Carassius auratus]
780	2111	XP_026136704.1	13.83	5	2	2	Carbamidomethylation	32878000	25469000	57277000	34340000	30564000	51057000	74829000	60839000	46035000	67878000	48945000	57580000	59231000	49181000	39730000	32878000	25469000	57277000	34340000	30564000	51057000	74829000	60839000	46035000	67878000	48945000	57580000	59231000	49181000	39730000	37485000	60128000	50933000	37485000	60128000	50933000	87838	integrin beta-1-A-like [Carassius auratus]
781	2813	XP_026057803.1	4.04	27	5	5	Carbamidomethylation; Acetylation (Protein N-term)	34891000	59864000	68460000	36577000	32457000	48340000	82635000	62693000	34037000	72521000	41595000	64092000	60591000	60459000	62744000	33809000	48288000	55014000	36577000	32457000	48340000	73330000	46886000	34037000	53191000	30675000	44601000	44202000	41649000	42719000	53586000	71116000	58833000	41229000	52823000	40769000	39915	twinfilin-1-like [Carassius auratus]
782	5701	XP_026054065.1	7.18	13	2	2	Acetylation (Protein N-term)	3487200	3839500	16401000	10981000	9378800	10156000	29765000	6052900	8123900	39185000	22756000	15028000	20713000	25981000	28183000	1400100	3839500	14746000	10981000	9378800	0	12584000	893530	8123900	19989000	12171000	9303000	18646000	19618000	19747000	10633000	26370000	26312000	8762500	11440000	17236000	20636	cold-inducible RNA-binding protein B-like isoform X2 [Carassius auratus]
783	1064	XP_026101527.1	7.73	1	1	1		1022100	0	1247600	0	0	0	0	0	0	2343000	0	0	1156300	0	674230	1022100	0	1247600	0	0	0	0	0	0	2343000	0	0	1156300	0	674230	1134900	2343000	915260	1134900	2343000	915260	195915	filamin-B-like [Carassius auratus]
784	1821	XP_026062923.1	2.3	12	7	7		96171000	94269000	104230000	114810000	75021000	51737000	81373000	90298000	64440000	88767000	88303000	87675000	85081000	70445000	58847000	62559000	58707000	67078000	78190000	45138000	32215000	57398000	76487000	43888000	63863000	59653000	61704000	60523000	52757000	42470000	98000000	75874000	78555000	62334000	54770000	55421000	100199	cadherin-2-like [Carassius auratus]
785	4351	XP_026124411.1	4.45	23	2	2		956900000	880820000	1638000000	962710000	437630000	1033500000	1536500000	1140700000	718040000	748280000	810110000	650130000	907240000	882150000	680170000	956900000	880820000	1638000000	962710000	437630000	1033500000	1536500000	1140700000	718040000	748280000	810110000	650130000	907240000	882150000	680170000	975210000	1035400000	785960000	975210000	1035400000	785960000	13828	histone H2A-like [Carassius auratus]
786	1118	XP_026135703.1	3.14	2	3	3	Carbamidomethylation	132120	644350	12921000	1853500	0	4118800	2937600	4196700	4267500	6837100	3805800	277880	7495500	8014100	5397700	132120	644350	12921000	1853500	0	4118800	2937600	4196700	4267500	6837100	3805800	277880	7495500	8014100	5397700	10619000	5161100	5806600	10619000	5161100	5806600	190450	coagulation factor VIII-like [Carassius auratus]
787	1938	XP_026077037.1	0.3	27	8	8	Carbamidomethylation	41804000	47892000	37692000	32702000	39236000	22721000	40375000	32129000	49974000	42684000	47523000	32939000	31292000	48716000	50712000	25251000	32194000	18342000	19947000	22633000	15283000	31708000	24865000	29922000	24522000	24513000	14644000	17213000	31420000	32469000	46813000	43485000	50684000	28154000	26601000	29608000	50517	cysteine desulfurase mitochondrial-like [Carassius auratus]
788	4279	XP_026096402.1	2.73	28	8	8	Oxidation (M)	1288400000	1646700000	1626900000	1316700000	978390000	1582800000	1319400000	1606300000	1372100000	1665600000	1270800000	1617900000	1338800000	1468400000	1335700000	1152900000	1454900000	1406900000	1136100000	845820000	1383800000	1153300000	1411600000	1210400000	1483500000	1133100000	1447200000	1178500000	1300300000	1200800000	1373000000	1509700000	1408400000	1199300000	1328500000	1252000000	23656	heat shock protein beta-1-like [Carassius auratus]
789	3435	XP_026085491.1	20.73	30	7	7	Carbamidomethylation	89619000	110030000	150600000	80253000	77153000	100310000	128360000	104810000	79666000	132050000	72252000	78940000	101290000	92287000	71998000	77916000	97172000	127790000	67942000	63185000	87209000	99769000	87606000	66766000	97373000	52402000	58038000	70419000	62103000	52480000	101940000	113440000	89038000	86802000	90208000	64774000	36354	cathepsin B-like [Carassius auratus]
790	2627	XP_026052085.1	37.4	4	1	1	Acetylation (Protein N-term)	0	0	853750	0	1772900	1039100	0	0	0	0	0	0	0	0	0	0	0	853750	0	1772900	1039100	0	0	0	0	0	0	0	0	0	1313300	1039100	0	1313300	1039100	0	34011	erythrocyte band 7 integral membrane protein-like isoform X1 [Carassius auratus]
791	1675	XP_026141486.1	0.98	1	2	2		13078000	11177000	16906000	27171000	23506000	37448000	15567000	19354000	11829000	30145000	21472000	18486000	24673000	13808000	19333000	13078000	11177000	16906000	27171000	23506000	37448000	15567000	19354000	11829000	30145000	21472000	18486000	24673000	13808000	19333000	19221000	23443000	20501000	19221000	23443000	20501000	236099	ankyrin-3-like isoform X30 [Carassius auratus]
792	1224	XP_026147399.1	16.78	6	9	9	Carbamidomethylation	44669000	63153000	77464000	67031000	48003000	51218000	44600000	60936000	44498000	68756000	46477000	48548000	52743000	47872000	45252000	37076000	45836000	61623000	52599000	38678000	36816000	30281000	38975000	30425000	43478000	30147000	32776000	34906000	30081000	29872000	61564000	54804000	48465000	47162000	35995000	31557000	208461	laminin subunit alpha-4 [Carassius auratus]
793	3055	XP_026086997.1	17.82	6	2	2		4871000	7665900	9479500	8037200	6162200	786930	3627300	2980100	2637600	4696600	3669400	5181100	3702700	4610300	4755100	4871000	7665900	9479500	8037200	6162200	786930	3627300	2980100	2637600	4696600	3669400	5181100	3702700	4610300	4755100	7729700	3280500	5091300	7729700	3280500	5091300	41331	26S proteasome non-ATPase regulatory subunit 8-like isoform X1 [Carassius auratus]
794	2596	XP_026067529.1	22.54	5	3	3	Carbamidomethylation	13655000	18766000	12948000	21509000	22438000	3173400	2537400	11519000	1250200	4276000	10152000	15651000	8236500	7409100	7925300	13655000	18766000	12948000	21509000	22438000	3173400	2537400	11519000	1250200	4276000	10152000	15651000	8236500	7409100	7925300	20264000	9312100	10312000	20264000	9312100	10312000	106995	armadillo repeat protein deleted in velo-cardio-facial syndrome homolog isoform X11 [Carassius auratus]
795	2749	XP_026090840.1	2.99	4	1	1	Acetylation (Protein N-term)	547330	948010	6582600	3234100	5813400	10127000	15083000	0	6821700	1290500	2777400	3955900	7120600	3673300	2262700	547330	948010	6582600	3234100	5813400	10127000	15083000	0	6821700	1290500	2777400	3955900	7120600	3673300	2262700	3425100	8330500	3958000	3425100	8330500	3958000	31571	erythrocyte band 7 integral membrane protein isoform X2 [Carassius auratus]
796	3683	XP_026084881.1	0.48	31	7	7	Carbamidomethylation; Oxidation (M)	358710000	353520000	299250000	284760000	376750000	411090000	284930000	375400000	331410000	381800000	333250000	429430000	313980000	320680000	312850000	293010000	297810000	268230000	251610000	320540000	336590000	242260000	311560000	283260000	303120000	279380000	338580000	281770000	287430000	277740000	337780000	360150000	345300000	286240000	295360000	292980000	20780	troponin I cardiac muscle-like isoform X1 [Carassius auratus]
797	3258	XP_026067292.1	1.78	6	2	2		0	5205400	1698700	3420100	13888000	3658600	13865000	6190300	8288000	2809300	5041100	3750500	1812500	9709600	5029200	0	0	0	3420100	8898600	1707700	7563800	2277900	3737200	2809300	3656700	2282400	1812500	6426300	3571600	10124000	7797900	5448200	6159400	3619200	3549900	46726	corticosteroid-binding globulin-like [Carassius auratus]
798	2698	XP_026063866.1	22.12	17	2	2		11427000	12335000	14643000	14242000	13645000	13832000	24742000	14010000	15971000	21969000	18422000	21516000	22107000	21619000	15384000	11427000	12335000	14643000	14242000	13645000	13832000	24742000	14010000	15971000	21969000	18422000	21516000	22107000	21619000	15384000	14662000	18868000	19810000	14662000	18868000	19810000	23643	ras-related protein Rab-5C-like [Carassius auratus]
799	1889	XP_026098868.1	2.37	8	3	3	Carbamidomethylation	6357700	3132800	4277700	4081500	33430000	30466000	10771000	19204000	19427000	27829000	26974000	19897000	14283000	20509000	1560300	6357700	0	0	2118700	33430000	28453000	10771000	19204000	16429000	27829000	24432000	18690000	9414000	17236000	0	35953000	23043000	21545000	32829000	20537000	18855000	55348	aldehyde dehydrogenase family 9 member A1-A [Carassius auratus]
800	2888	XP_026052173.1	8.26	56	8	8	Carbamidomethylation; Acetylation (Protein N-term)	212910000	442470000	512990000	247090000	149120000	240910000	139520000	232060000	142760000	169070000	255960000	186950000	155890000	198510000	202880000	171360000	325040000	383920000	203310000	132460000	193830000	93406000	153350000	109610000	115190000	198350000	138750000	145060000	156780000	155350000	328070000	195400000	224370000	243220000	133080000	158860000	23732	heat shock protein beta-11-like [Carassius auratus]
801	3245	XP_026087433.1	3.56	56	10	10		200010000	223630000	286550000	232680000	179740000	190780000	225460000	217290000	201910000	206800000	180160000	182540000	223540000	195010000	159260000	127940000	157220000	195430000	155420000	121270000	129110000	166300000	154570000	142980000	158590000	129510000	129770000	159610000	147290000	121700000	231410000	214130000	193300000	151450000	150310000	137570000	16328	40S ribosomal protein S16 [Carassius auratus]
802	6268	XP_026141692.1	5.82	36	1	1	Carbamidomethylation	238840000	270290000	442390000	323090000	256550000	250960000	379290000	233270000	233310000	301430000	204240000	259630000	287660000	245560000	211840000	238840000	270290000	442390000	323090000	256550000	250960000	379290000	233270000	233310000	301430000	204240000	259630000	287660000	245560000	211840000	306230000	279650000	241780000	306230000	279650000	241780000	8582	cysteine-rich protein 1 [Carassius auratus]
803	5410	XP_026069975.1	6.29	32	4	4		450930000	354780000	426150000	428620000	456190000	343060000	288510000	266180000	408010000	424510000	354900000	346760000	397820000	387990000	367710000	268550000	223180000	296390000	260760000	272350000	220700000	185050000	171180000	256950000	268760000	235350000	219040000	254600000	263750000	265520000	423330000	346050000	371030000	264250000	220530000	247650000	11500	cytochrome c [Carassius auratus]
804	3156	XP_026127587.1	10.46	6	1	1		6638500	11400000	6986600	6891800	4845200	8843800	9385500	10020000	0	9925300	5959700	8089900	2146500	9406900	5714000	6638500	11400000	6986600	6891800	4845200	8843800	9385500	10020000	0	9925300	5959700	8089900	2146500	9406900	5714000	7352500	9543600	6263400	7352500	9543600	6263400	25955	ubiquitin carboxyl-terminal hydrolase isozyme L3-like [Carassius auratus]
805	3708	XP_026104261.1	6.64	42	7	7	Carbamidomethylation	34956000	53975000	77582000	40972000	30100000	37235000	96437000	72418000	67063000	67106000	54642000	61162000	90148000	78013000	78762000	28592000	45271000	57985000	31783000	23040000	31819000	69596000	57955000	49111000	45604000	35895000	54897000	62465000	53661000	56152000	60158000	77009000	78083000	45619000	54876000	54468000	25752	ran-specific GTPase-activating protein-like isoform X1 [Carassius auratus]
806	3731	XP_026105153.1	2.61	35	6	6	Carbamidomethylation; Acetylation (Protein N-term)	67243000	70389000	108790000	41631000	68684000	75102000	105360000	92354000	95870000	69470000	65243000	85332000	91601000	88586000	77387000	57663000	63160000	89252000	35013000	63025000	71720000	83800000	74140000	73977000	53760000	52933000	71047000	74847000	68889000	60976000	89899000	97934000	81630000	74934000	80130000	65738000	22365	transgelin-like [Carassius auratus]
807	2383	XP_026139630.1	1.22	4	2	2		6026000	7701500	9147500	13134000	13740000	11603000	5710100	5992400	5421500	14116000	9451000	10073000	7611300	8047800	7259000	6026000	7701500	9147500	13134000	13740000	11603000	5710100	5992400	5421500	14116000	9451000	10073000	7611300	8047800	7259000	10897000	12257000	9109800	10897000	12257000	9109800	66133	NADP-dependent malic enzyme-like isoform X1 [Carassius auratus]
808	3004	XP_026145750.1	5.61	18	2	2		15376000	20020000	28270000	8831700	11273000	20146000	34925000	20921000	20337000	23749000	18255000	14191000	29145000	28599000	19641000	15376000	20020000	28270000	8831700	11273000	20146000	34925000	20921000	20337000	23749000	18255000	14191000	29145000	28599000	19641000	18813000	24015000	22964000	18813000	24015000	22964000	23508	ras-related protein Rab-5A [Carassius auratus]
809	3249	XP_026064516.1	2.58	11	3	3		20364000	38502000	49962000	37392000	21197000	28273000	83389000	43390000	29232000	44785000	17945000	32610000	49879000	44085000	30065000	20364000	38502000	49962000	37392000	21197000	28273000	83389000	43390000	29232000	44785000	17945000	32610000	49879000	44085000	30065000	35633000	47049000	36749000	35633000	47049000	36749000	46953	2' 3'-cyclic-nucleotide 3'-phosphodiesterase-like [Carassius auratus]
810	2702	XP_026084046.1	10.96	57	10	10	Carbamidomethylation	214870000	260550000	291570000	245970000	202260000	230100000	265930000	233930000	207260000	270990000	140690000	161190000	231140000	149950000	184820000	146450000	179560000	210200000	177980000	142720000	155170000	181520000	151280000	140940000	179760000	80317000	98813000	166630000	98246000	136910000	250750000	242810000	207650000	171380000	161730000	150060000	15973	40S ribosomal protein S19 [Carassius auratus]
811	2399	XP_026138189.1	9.93	3	3	3		52816000	74350000	77576000	62141000	78604000	30283000	72135000	33576000	62678000	56775000	40590000	78977000	83275000	129710000	67592000	52816000	74350000	77576000	62141000	73214000	30283000	62469000	33576000	58248000	46475000	40590000	65336000	77029000	116650000	67592000	73408000	54678000	85062000	68019000	46547000	74082000	163261	alpha-2-macroglobulin-like isoform X3 [Carassius auratus]
812	2494	XP_026061497.1	5.58	2	1	1		1909800	2679400	0	0	596730	1813800	5461200	4584900	7228800	0	528020	0	5326500	8820500	4994500	1909800	2679400	0	0	596730	1813800	5461200	4584900	7228800	0	528020	0	5326500	8820500	4994500	1728600	4772200	4917400	1728600	4772200	4917400	87769	integrin beta-1-like isoform X2 [Carassius auratus]
813	1907	XP_026144789.1	28.38	44	9	9	Carbamidomethylation	88514000	118950000	120960000	98929000	97214000	97486000	40498000	85084000	75661000	74789000	73435000	66034000	84955000	70940000	71468000	51281000	73629000	71140000	61599000	59605000	60242000	31758000	54053000	44915000	40881000	34311000	40924000	39641000	27140000	33017000	111060000	87683000	79637000	64466000	46370000	36623000	37566	GMP reductase 1 [Carassius auratus]
814	4647	XP_026094991.1	2.67	21	7	7	Carbamidomethylation	209470000	233840000	251900000	159370000	231970000	154720000	356610000	138870000	241470000	110040000	222340000	111810000	291670000	322550000	185510000	171110000	205740000	220590000	141300000	179990000	130630000	284320000	127590000	185600000	74203000	152750000	80561000	213080000	229580000	132580000	223130000	210460000	231140000	183740000	160470000	161710000	31187	uncharacterized protein LOC113067024 [Carassius auratus]
815	1436	XP_026117464.1	10.43	10	4	4	Carbamidomethylation	22019000	30528000	27813000	21889000	8387900	30693000	23694000	25986000	23232000	25119000	18680000	26136000	12789000	13156000	16431000	21281000	29253000	26820000	20957000	7362900	29321000	22911000	24772000	22075000	24523000	18680000	26136000	12789000	13156000	16431000	24033000	25745000	18774000	23040000	24720000	18774000	62361	phosphoglucomutase-like protein 5 [Carassius auratus]
816	4064	XP_026144397.1	25.64	35	2	2		19694000	14272000	12371000	21568000	20168000	14296000	13263000	16311000	18817000	14675000	26988000	31506000	20225000	24607000	28750000	19694000	14272000	12371000	21568000	20168000	14296000	13263000	16311000	18817000	14675000	26988000	31506000	20225000	24607000	28750000	17615000	15472000	26415000	17615000	15472000	26415000	13293	cytochrome b-c1 complex subunit 7-like [Carassius auratus]
817	4332	XP_026053453.1	9.87	62	4	4	Carbamidomethylation	284500000	341980000	377560000	304980000	264860000	355980000	531270000	396010000	324280000	431160000	319230000	383410000	425010000	427240000	319400000	240930000	296220000	336550000	263470000	229200000	301210000	459610000	339160000	279670000	381040000	282750000	338880000	388750000	394340000	289400000	314780000	407740000	374860000	273270000	352140000	338820000	11671	peptidyl-prolyl cis-trans isomerase FKBP1A-like [Carassius auratus]
818	6246	XP_026140433.1	11.76	71	5	5		416900000	579090000	796750000	506100000	426560000	520640000	648250000	569200000	480610000	618440000	373430000	417900000	550200000	454180000	479080000	347290000	464620000	634850000	408280000	361600000	419460000	516380000	489530000	384390000	527130000	297530000	360790000	430130000	372520000	365640000	545080000	587010000	469950000	443330000	467380000	365320000	9704	protein S100-A1-like [Carassius auratus]
819	3061	XP_026124186.1	9.25	29	5	5	Carbamidomethylation	30266000	52377000	44595000	33098000	29555000	33469000	56744000	45466000	39660000	48944000	36355000	49947000	41566000	46972000	40018000	22537000	41385000	29705000	23945000	20359000	29577000	48818000	38356000	35428000	44135000	32050000	44769000	32321000	37709000	36281000	50083000	47135000	46859000	39691000	41541000	38277000	37257	26S proteasome non-ATPase regulatory subunit 7-like [Carassius auratus]
820	3018	XP_026085131.1	7.59	8	2	2	Carbamidomethylation	54805000	52268000	55708000	45372000	61798000	49399000	53296000	15665000	58294000	43321000	62198000	54353000	53234000	66142000	73818000	54805000	52268000	55708000	45372000	61798000	49399000	53296000	15665000	58294000	43321000	62198000	54353000	53234000	66142000	73818000	55448000	44599000	63346000	55448000	44599000	63346000	52006	dihydrolipoyllysine-residue succinyltransferase component of 2-oxoglutarate dehydrogenase complex mitochondrial-like [Carassius auratus]
821	2075	XP_026112266.1	7.41	18	5	5		20525000	39747000	46811000	37205000	25121000	40433000	49751000	45792000	31604000	57121000	27988000	27552000	58509000	48954000	34278000	16643000	31319000	36547000	31103000	23349000	35230000	40884000	38191000	29411000	45401000	23660000	27552000	46824000	39172000	30467000	38574000	46034000	41253000	31547000	37823000	33852000	46039	lupus La protein homolog [Carassius auratus]
822	2005	XP_026099886.1	10.37	9	4	4		51547000	52141000	42225000	48603000	53100000	28394000	34812000	34469000	52625000	33965000	44964000	53373000	38652000	48438000	58583000	43970000	43869000	36282000	40996000	45060000	21957000	30558000	28585000	44734000	29159000	38341000	46473000	33366000	42615000	50141000	49523000	37999000	48802000	42035000	32145000	42187000	71595	carnitine O-acetyltransferase-like [Carassius auratus]
823	2341	XP_026141222.1	5.36	49	8	8	Carbamidomethylation	78816000	117080000	114610000	97499000	81442000	94236000	160250000	123390000	117650000	110050000	106340000	103230000	138930000	131740000	104580000	59731000	91181000	94705000	71092000	62839000	78385000	125590000	98453000	89069000	81797000	78900000	73885000	100990000	97506000	73382000	99046000	123150000	118240000	75909000	94660000	84933000	23515	ras-related protein Rab-2A-like [Carassius auratus]
824	1864	XP_026130810.1	5.71	7	5	5	Carbamidomethylation	0	12882000	9927400	2318400	781800	15741000	9481600	43226000	3896900	90648000	9119200	13136000	0	12870000	614630	0	12882000	8566100	2248400	781800	15123000	9481600	37726000	3340000	80745000	9119200	12909000	0	11689000	614630	11286000	45162000	11177000	10570000	39636000	10473000	106656	collagen alpha-1(VI) chain-like [Carassius auratus]
825	3553	XP_026061461.1	4.03	29	6	6	Carbamidomethylation; Oxidation (M)	22767000	30925000	44299000	26390000	24122000	38003000	90351000	39573000	34214000	35615000	23462000	19489000	52603000	52056000	28341000	22767000	30925000	40813000	24163000	22863000	32640000	76280000	33490000	29671000	30491000	23018000	19489000	39447000	41488000	25861000	31331000	51810000	41462000	28306000	42443000	29861000	32780	biliverdin reductase A-like [Carassius auratus]
826	2610	XP_026056582.1	35.69	5	3	3	Acetylation (Protein N-term)	12000000	24166000	47799000	27821000	17136000	19332000	25067000	24073000	22579000	20382000	10020000	10500000	14325000	16898000	16640000	9394000	17432000	31652000	18342000	13435000	14740000	19364000	16761000	16128000	20382000	7816300	8391100	7981000	9226400	10814000	27133000	23489000	14349000	19400000	17475000	9518300	52068	caveolae-associated protein 1-like [Carassius auratus]
827	2624	XP_026130183.1	12.24	29	8	8	Carbamidomethylation; Oxidation (M)	139910000	123510000	99034000	101370000	129380000	61197000	100540000	83355000	117280000	92160000	93120000	88575000	92759000	106290000	112980000	97454000	78685000	64510000	72398000	89642000	52100000	59383000	47535000	82291000	63443000	61236000	55425000	61526000	66467000	68524000	124630000	103230000	99590000	84682000	67040000	62636000	42394	short-chain specific acyl-CoA dehydrogenase mitochondrial isoform X2 [Carassius auratus]
828	2265	XP_026097285.1	12.8	1	1	1		0	0	5565200	0	0	6837700	0	7448600	0	8480500	0	4263600	5447500	0	0	0	0	5565200	0	0	6837700	0	7448600	0	8480500	0	4263600	5447500	0	0	5565200	7589000	4855500	5565200	7589000	4855500	391097	dystrophin-like isoform X4 [Carassius auratus]
829	2057	XP_026133772.1	7.05	14	6	6		18113000	25990000	33491000	24452000	18933000	11781000	17449000	26712000	14046000	27708000	13435000	18044000	30389000	26018000	16384000	16017000	16198000	17839000	21896000	16787000	9834500	5799300	18710000	9130000	21229000	10990000	13761000	19792000	17845000	12851000	29031000	22647000	24375000	17747000	15178000	15755000	67577	eukaryotic translation initiation factor 3 subunit L-like [Carassius auratus]
830	2084	XP_026139386.1	7.08	36	10	10	Carbamidomethylation	80478000	86155000	113300000	64930000	58431000	95949000	157860000	106480000	84553000	155670000	70371000	64852000	135220000	104000000	69288000	61078000	70984000	80866000	49819000	46163000	70838000	85417000	75777000	61141000	92605000	56749000	44702000	84309000	78496000	53064000	85025000	133140000	104430000	61782000	77156000	63464000	33579	rRNA 2'-O-methyltransferase fibrillarin-like [Carassius auratus]
831	2580	XP_026102500.1	7.26	6	1	1		0	788640	743550	887890	0	0	1859200	1165100	0	0	2621400	2014900	2197700	2542600	378060	0	788640	743550	887890	0	0	1859200	1165100	0	0	2621400	2014900	2197700	2542600	378060	806690	1512100	1950900	806690	1512100	1950900	37949	methylthioribose-1-phosphate isomerase [Carassius auratus]
832	1689	XP_026130268.1	2.59	6	2	2	Carbamidomethylation	6491900	2846300	1161100	6848800	6329000	4046800	5752700	7221800	0	8655600	6920200	6292300	9828100	7485200	1455300	6491900	2846300	1161100	6848800	6329000	4046800	5752700	7221800	0	8655600	6920200	6292300	9828100	7485200	1455300	6257200	7211100	7995300	6257200	7211100	7995300	67547	calcium/calmodulin-dependent protein kinase type II delta chain isoform X18 [Carassius auratus]
833	2889	XP_026110992.1	9.96	18	4	4	Carbamidomethylation	6590100	18882000	30104000	18067000	8413500	14281000	65822000	37536000	22930000	37753000	20751000	36449000	42266000	34299000	25657000	6132400	18882000	28155000	16927000	8413500	14281000	65822000	35132000	21964000	36178000	20751000	34130000	42266000	32692000	25657000	20182000	38534000	33062000	19000000	36885000	31099000	40855	actin-related protein 2/3 complex subunit 1B-like [Carassius auratus]
834	5950	XP_026132132.1	0.16	20	2	2		335470000	554120000	752910000	425360000	328860000	389370000	549770000	433040000	387130000	441080000	306910000	355690000	662370000	546810000	455420000	335470000	554120000	752910000	425360000	328860000	389370000	549770000	433040000	387130000	441080000	306910000	355690000	662370000	546810000	455420000	479340000	440080000	465440000	479340000	440080000	465440000	22246	cold-inducible RNA-binding protein-like [Carassius auratus]
835	1912	XP_026076049.1	1.74	14	2	2	Carbamidomethylation	5975600	6852900	10022000	6166500	857720	5770800	12778000	6494200	5127800	7647100	5458100	6553800	8210800	8487900	4688200	5975600	6852900	10022000	6166500	857720	5770800	12778000	6494200	5127800	7647100	5458100	6553800	8210800	8487900	4688200	7717000	8069300	7451000	7717000	8069300	7451000	23161	ras-related protein rab7-like [Carassius auratus]
836	1070	XP_026141892.1	0.38	23	10	10	Carbamidomethylation	56792000	68189000	170920000	80146000	59360000	38868000	83866000	119430000	114310000	42667000	57409000	34628000	52316000	128870000	56303000	27112000	25363000	121900000	37779000	27334000	21508000	57725000	101860000	76768000	12606000	44235000	13200000	21754000	106730000	29744000	91231000	96169000	79427000	48337000	64226000	50553000	76886	acetyl-coenzyme A synthetase 2-like mitochondrial [Carassius auratus]
837	3080	XP_026055977.1	0.46	17	4	4		44960000	82136000	126240000	61371000	46778000	49193000	78714000	61697000	58122000	61533000	49475000	44309000	98309000	101810000	54251000	41903000	71242000	109750000	52133000	40926000	45010000	72897000	56976000	51112000	57921000	48311000	41388000	89466000	94984000	50267000	77475000	70388000	79423000	67520000	64670000	73236000	39586	heterogeneous nuclear ribonucleoprotein A3 homolog 1-like [Carassius auratus]
838	1651	XP_026064545.1	8.81	5	2	2		1371300	3680700	5136200	3270400	753120	3853000	4964800	3352800	2386700	2598400	1948400	2070800	2851800	2701300	1780800	1371300	3680700	5136200	3270400	753120	3853000	4964800	3352800	2386700	2598400	1948400	2070800	2851800	2701300	1780800	3552900	4000200	2520100	3552900	4000200	2520100	44043	mitogen-activated protein kinase 1-like [Carassius auratus]
839	2183	XP_026147189.1	0.11	9	1	1		36372000	38924000	55699000	33801000	28391000	48553000	22905000	33605000	36070000	54244000	39046000	25771000	45416000	45997000	30127000	36372000	38924000	55699000	33801000	28391000	48553000	22905000	33605000	36070000	54244000	39046000	25771000	45416000	45997000	30127000	38638000	39076000	37271000	38638000	39076000	37271000	25011	peroxiredoxin-6-like [Carassius auratus]
840	5617	XP_026097319.1	26.98	32	3	3		1987300000	2085400000	1836000000	1812200000	1745700000	1785800000	1850200000	1759800000	1677300000	1904500000	1390600000	1637900000	1352000000	1389400000	1511400000	1986600000	2083300000	1832600000	1810200000	1744700000	1784000000	1847400000	1757400000	1674500000	1899700000	1389500000	1637500000	1349300000	1387300000	1508300000	1893300000	1798900000	1458600000	1891500000	1796000000	1456700000	18473	troponin C slow skeletal and cardiac muscles [Carassius auratus]
841	2125	XP_026091148.1	3	21	10	10	Carbamidomethylation	205080000	231390000	142280000	275560000	179370000	187200000	195130000	229860000	287970000	162580000	121900000	175070000	260250000	283600000	215250000	146870000	177950000	110400000	221500000	118390000	100750000	79137000	124930000	216450000	90239000	42945000	107170000	191240000	212350000	153000000	227580000	217300000	232600000	169880000	122300000	161700000	56877	lysosome membrane protein 2-like [Carassius auratus]
842	3217	XP_026108639.1	1.68	16	3	3		8746400	18565000	15378000	9430700	11144000	6861700	16408000	13697000	11409000	11683000	12034000	17863000	23863000	26328000	6224700	8746400	18565000	15378000	9430700	11144000	6861700	16408000	13697000	11409000	11683000	12034000	17863000	23863000	26328000	6224700	14606000	14333000	20516000	14606000	14333000	20516000	48596	calreticulin-like [Carassius auratus]
843	4098	XP_026093161.1	15.15	6	1	1		3898700	5130700	18661000	12676000	3521700	6244100	4881200	2615600	13375000	3756000	0	0	2765900	0	0	3898700	5130700	18661000	12676000	3521700	6244100	4881200	2615600	13375000	3756000	0	0	2765900	0	0	8777600	6174400	2765900	8777600	6174400	2765900	19991	myosin regulatory light polypeptide 9-like [Carassius auratus]
844	2500	XP_026111013.1	6.54	3	1	1		3650700	2842000	2587000	2871200	3131600	1543700	2678300	2906200	3138400	0	1615500	2230400	0	3085900	2298400	3650700	2842000	2587000	2871200	3131600	1543700	2678300	2906200	3138400	0	1615500	2230400	0	3085900	2298400	3016500	2566700	2307600	3016500	2566700	2307600	33954	mitochondrial 2-oxoglutarate/malate carrier protein-like [Carassius auratus]
845	3701	XP_026085136.1	2.06	39	6	6	Carbamidomethylation	33527000	125010000	91236000	47630000	8113500	8037800	4815300	95753000	53067000	32457000	41116000	207990	26128000	145570000	18059000	29929000	116900000	78729000	45271000	8113500	6894600	2594400	86678000	40039000	30816000	39213000	0	22461000	119140000	15807000	76380000	61026000	73491000	69734000	51596000	56032000	22820	vitelline membrane outer layer protein 1-like [Carassius auratus]
846	2966	XP_026124769.1	3.37	11	2	2	Carbamidomethylation	1802700	3874600	7151300	3847400	1825300	2714500	0	0	3754900	5221800	4652600	4272700	6353300	4212200	3686200	1802700	3874600	7151300	3847400	1825300	2714500	0	0	3754900	5221800	4652600	4272700	6353300	4212200	3686200	4174200	3897100	4635400	4174200	3897100	4635400	40042	septin-2 [Carassius auratus]
847	2835	XP_026126827.1	10.45	6	1	1		10537000	15324000	21549000	14839000	15312000	7219300	8022600	9976800	16807000	19618000	9641400	10941000	12919000	9521300	10490000	10537000	15324000	21549000	14839000	15312000	7219300	8022600	9976800	16807000	19618000	9641400	10941000	12919000	9521300	10490000	15512000	12329000	10955000	15512000	12329000	10955000	28067	60S ribosomal protein L8 [Carassius auratus]
848	1267	XP_026132197.1	1.49	17	10	10	Carbamidomethylation	33012000	43472000	80844000	58901000	41293000	35567000	53249000	51840000	58011000	73853000	46472000	56445000	67110000	37258000	57549000	18916000	26865000	38778000	27541000	19962000	16609000	29617000	24191000	30450000	38941000	24259000	27679000	36849000	27241000	29812000	54115000	57915000	57837000	26621000	29199000	29587000	94108	actin-binding LIM protein 1-like isoform X16 [Carassius auratus]
849	1288	XP_026107130.1	17.07	15	8	8	Carbamidomethylation	30887000	42180000	40803000	13750000	26867000	55713000	84360000	52966000	35189000	30726000	27101000	35878000	24363000	25485000	27727000	24409000	30173000	26209000	10755000	20217000	40021000	56983000	37357000	25536000	27655000	20036000	25802000	16440000	16291000	15459000	34388000	54495000	32471000	23643000	37510000	20830000	83828	LOW QUALITY PROTEIN: coagulation factor XIII A chain-like [Carassius auratus]
850	2175	XP_026097869.1	5.19	18	2	2		38742000	40149000	38847000	24250000	32245000	16352000	21286000	28078000	38273000	28289000	28951000	24851000	30766000	42185000	35469000	38742000	40149000	38847000	24250000	32245000	16352000	21286000	28078000	38273000	28289000	28951000	24851000	30766000	42185000	35469000	35422000	29886000	32831000	35422000	29886000	32831000	27108	3-hydroxyacyl-CoA dehydrogenase type-2 [Carassius auratus]
851	892	XP_026088733.1	0.76	16	10	10	Carbamidomethylation	15039000	49273000	47905000	34401000	15804000	12651000	38767000	29542000	19968000	21679000	20403000	29775000	29258000	30369000	29681000	3047400	29317000	27959000	19103000	9850200	8779400	12327000	9739200	10828000	14931000	9484600	8045600	14155000	9963900	12532000	50642000	37774000	35456000	31219000	11905000	11700000	102270	staphylococcal nuclease domain-containing protein 1-like [Carassius auratus]
852	3364	XP_026141550.1	23.48	11	4	4	Carbamidomethylation	30363000	31304000	33228000	32183000	39303000	22366000	21848000	21389000	28457000	25241000	28825000	22748000	26632000	27403000	20221000	28910000	31304000	32407000	31675000	38011000	21000000	21848000	20450000	27266000	25241000	28825000	22748000	26632000	27403000	20221000	33480000	24327000	25166000	32461000	23161000	25166000	35798	hydroxymethylglutaryl-CoA lyase mitochondrial-like isoform X1 [Carassius auratus]
853	3508	XP_026063882.1	3.5	9	2	2		6094500	24509000	31099000	19412000	6520800	24144000	60212000	26019000	7090400	28468000	3891800	4973800	27543000	34089000	12036000	6094500	24509000	31099000	19412000	6520800	24144000	60212000	26019000	7090400	28468000	3891800	4973800	27543000	34089000	12036000	17527000	34372000	22863000	17527000	34372000	22863000	45264	2' 3'-cyclic-nucleotide 3'-phosphodiesterase-like [Carassius auratus]
854	2259	XP_026142413.1	6.45	4	2	2		7552400	11586000	12019000	4637500	4421600	9538600	29544000	13464000	15685000	7940700	9798600	2787300	20582000	18613000	5825000	7552400	11586000	12019000	4637500	4421600	9538600	29544000	13464000	15685000	7940700	9798600	2787300	20582000	18613000	5825000	8043300	22141000	14280000	8043300	22141000	14280000	61684	bifunctional epoxide hydrolase 2-like [Carassius auratus]
855	1643	XP_026113180.1	8.55	12	2	2		1268500	4073400	6843000	2196800	2091400	3220200	7010900	5010800	2361600	8010900	5700100	5596100	17388000	8817700	3533100	1268500	4073400	6843000	2196800	2091400	3220200	7010900	5010800	2361600	8010900	5700100	5596100	17388000	8817700	3533100	5466300	8037400	10068000	5466300	8037400	10068000	43238	interleukin enhancer-binding factor 2 homolog [Carassius auratus]
856	3047	XP_026053362.1	5.32	19	3	3	Acetylation (Protein N-term)	299000000	294010000	257060000	484310000	409550000	341430000	79635000	46244000	234700000	414870000	339170000	382530000	368550000	78678000	253360000	299000000	294010000	257060000	484310000	409550000	341430000	79635000	46244000	234700000	414870000	339170000	382530000	368550000	78678000	253360000	348780000	223380000	284460000	348780000	223380000	284460000	24601	ras-related protein Rab-11B-like isoform X1 [Carassius auratus]
857	4863	XP_026147232.1	0.46	37	5	5	Carbamidomethylation	82451000	35670000	123960000	66318000	125280000	36386000	118650000	64287000	79929000	92224000	80654000	81061000	66528000	75379000	113540000	71383000	29633000	92571000	48741000	102890000	26924000	94085000	47604000	56902000	71274000	64257000	63067000	46089000	52684000	81320000	96691000	90212000	87138000	76549000	70585000	65189000	17389	glutaredoxin-related protein 5 mitochondrial [Carassius auratus]
858	2336	XP_026059998.1	3.79	10	3	3		16014000	28381000	29729000	20766000	14076000	24332000	33259000	27491000	19277000	34208000	19685000	18884000	33173000	29647000	31173000	16014000	28381000	29729000	20766000	14076000	24332000	33259000	27491000	19277000	34208000	19685000	18884000	33173000	29647000	31173000	21793000	27713000	26512000	21793000	27713000	26512000	40184	sialic acid synthase-like [Carassius auratus]
859	2339	XP_026110541.1	1.22	25	7	7	Carbamidomethylation	34878000	44466000	58108000	35290000	24785000	41053000	60433000	56630000	42077000	56568000	43624000	52726000	62124000	59952000	49313000	28172000	39174000	49509000	28284000	20492000	29984000	45393000	39187000	29744000	36380000	30865000	31184000	42194000	40620000	36951000	40427000	54428000	56297000	33126000	36137000	36363000	44861	heterogeneous nuclear ribonucleoprotein K-like isoform X5 [Carassius auratus]
860	2072	XP_026071466.1	5.3	11	8	8		39724000	41351000	31876000	41272000	30453000	38018000	33463000	46105000	46056000	38357000	36941000	39461000	41580000	41580000	36831000	31040000	33723000	28261000	28204000	25052000	28391000	20057000	36069000	31342000	24441000	27126000	25944000	27516000	27389000	23346000	40539000	46637000	39739000	29256000	30447000	26415000	98713	cytoplasmic aconitate hydratase [Carassius auratus]
861	2116	XP_026111953.1	15.21	3	2	2		5553400	8947800	4226300	10286000	5128900	6812000	7382500	4082700	3541900	1931000	1626700	876870	2982600	4050600	2514000	5553400	8947800	4226300	10286000	5128900	6812000	7382500	4082700	3541900	1931000	1626700	876870	2982600	4050600	2514000	6828500	4750000	2681300	6828500	4750000	2681300	113700	DNA damage-binding protein 1-like [Carassius auratus]
862	1574	XP_026077366.1	3.65	19	4	4	Carbamidomethylation	5479300	25976000	38742000	21027000	17807000	14681000	29281000	21323000	16625000	25370000	15017000	15313000	27729000	17438000	13172000	4719200	25252000	38742000	21027000	16806000	14681000	29281000	21323000	16625000	24392000	13398000	14563000	25171000	16654000	13172000	25491000	22238000	18020000	24662000	21260000	16592000	40697	guanine nucleotide-binding protein G(i) subunit alpha-2-like [Carassius auratus]
863	4438	XP_026127667.1	22.45	45	5	5		429680000	510720000	472580000	430470000	373950000	341400000	395330000	372620000	421780000	320450000	297980000	344390000	282360000	317310000	336980000	401000000	485100000	459150000	415720000	353220000	323880000	387620000	365220000	416390000	310030000	293930000	332780000	278640000	309990000	329090000	443480000	371950000	319210000	422840000	360630000	308890000	10790	10 kDa heat shock protein mitochondrial-like isoform X3 [Carassius auratus]
864	4147	XP_026070653.1	1.9	41	6	6	Oxidation (M)	2259700000	1889600000	3322700000	2345200000	1291500000	3458900000	2144300000	2492600000	1829500000	2211300000	2338200000	1680600000	2271200000	2402300000	1707000000	1931500000	1628600000	2830800000	2029700000	1129600000	3037300000	1909400000	2158400000	1593900000	1992100000	2099900000	1513300000	2029400000	2143200000	1538200000	2229300000	2429600000	2086000000	1911400000	2138200000	1868200000	15814	histone H2B-like [Carassius auratus]
865	2866	XP_026139034.1	9.71	6	1	1		6390900	6496600	8230300	0	0	0	5570800	0	2703100	6627200	3781900	5283600	5523100	5588700	2781600	6390900	6496600	8230300	0	0	0	5570800	0	2703100	6627200	3781900	5283600	5523100	5588700	2781600	7039300	4967000	4591800	7039300	4967000	4591800	48489	septin-7-like isoform X2 [Carassius auratus]
866	3639	XP_026099706.1	20.66	1	1	1		15619000	16226000	12843000	14753000	16569000	7809500	8610600	10921000	11128000	11832000	11713000	17021000	10638000	12288000	13223000	15619000	16226000	12843000	14753000	16569000	7809500	8610600	10921000	11128000	11832000	11713000	17021000	10638000	12288000	13223000	15202000	10060000	12976000	15202000	10060000	12976000	85564	ATP-dependent 6-phosphofructokinase muscle type-like isoform X1 [Carassius auratus]
867	1347	XP_026092571.1	4.93	2	5	5	Carbamidomethylation	9715000	15581000	25793000	11630000	9782000	28446000	22741000	22429000	8199200	20459000	20773000	30592000	15543000	21267000	7852500	9715000	15581000	18041000	11630000	9782000	28446000	22741000	22429000	8199200	19440000	19753000	17388000	15543000	21267000	7852500	20701000	21871000	29534000	12950000	20852000	16361000	383301	basement membrane-specific heparan sulfate proteoglycan core protein-like isoform X12 [Carassius auratus]
868	1742	XP_026058029.1	11.66	23	7	7		54566000	64078000	60783000	56199000	51860000	34810000	51766000	35330000	56892000	59241000	48701000	34793000	46664000	42353000	54547000	41167000	45633000	55692000	47243000	40138000	31053000	42033000	28791000	44503000	47641000	35237000	31554000	38217000	37378000	42185000	61834000	51773000	48979000	45975000	38804000	36914000	42849	NADH dehydrogenase [ubiquinone] 1 alpha subcomplex subunit 9 mitochondrial-like [Carassius auratus]
869	3090	XP_026073676.1	13.17	28	3	3	Carbamidomethylation	18032000	19358000	29863000	25542000	12564000	13250000	18734000	17262000	14430000	16532000	14646000	10918000	10150000	5585600	11098000	18032000	19358000	29863000	25542000	12564000	13250000	18734000	17262000	14430000	16532000	14646000	10918000	10150000	5585600	11098000	23128000	17416000	12489000	23128000	17416000	12489000	22733	ATP synthase subunit O mitochondrial-like [Carassius auratus]
870	2497	XP_026093574.1	4.88	4	1	1	Acetylation (Protein N-term)	14526000	16969000	37359000	24770000	15182000	18763000	20585000	17951000	14557000	24816000	7303800	17425000	17279000	18626000	13332000	14526000	16969000	37359000	24770000	15182000	18763000	20585000	17951000	14557000	24816000	7303800	17425000	17279000	18626000	13332000	21761000	19335000	14793000	21761000	19335000	14793000	52245	caveolae-associated protein 1-like [Carassius auratus]
871	2049	XP_026058789.1	2.59	2	2	2	Carbamidomethylation	10302000	5840900	3007600	5115800	23670000	1360200	6907000	6623600	1801600	2951300	7848200	7032200	7869400	6294600	4116600	6541100	4322400	1401700	5115800	16694000	1360200	6907000	6366100	1801600	2951300	5502300	5079500	6713200	5506900	2534100	11312000	5390400	7376200	7846600	5132900	5811200	112521	fatty acyl-CoA hydrolase precursor medium chain-like [Carassius auratus]
872	4346	XP_026084670.1	10.91	24	4	4	Carbamidomethylation	123720000	123130000	163990000	149780000	144820000	79089000	82003000	124300000	143710000	109280000	143300000	86718000	100480000	115060000	100970000	106650000	114830000	148360000	133320000	125990000	71400000	82003000	124300000	128090000	96757000	129260000	86718000	94870000	102770000	89301000	141090000	116910000	118410000	125830000	104970000	107510000	42584	2-oxoisovalerate dehydrogenase subunit beta mitochondrial-like [Carassius auratus]
873	1497	XP_026057867.1	10.08	9	3	3	Carbamidomethylation	0	895550	4169200	2444400	2242400	3937200	40186000	3758100	8373400	6042900	5060400	3209300	6404700	7819000	4347300	0	895550	4169200	2444400	2242400	3937200	40186000	3758100	8373400	6042900	5060400	3209300	6404700	7819000	4347300	2437900	17935000	5368100	2437900	17935000	5368100	75369	fibulin-1 isoform X2 [Carassius auratus]
874	4185	XP_026094886.1	0.19	19	3	3		122830000	156820000	150750000	48669000	63228000	11706000	128510000	188540000	198040000	108560000	79280000	103120000	78666000	142340000	116550000	104110000	136350000	121960000	35510000	48927000	11706000	111520000	166080000	164860000	96808000	65959000	86909000	64841000	122350000	102410000	114650000	143750000	103990000	95218000	119240000	88494000	15932	cytochrome c oxidase subunit 5A mitochondrial-like [Carassius auratus]
875	3231	XP_026109973.1	3.53	38	6	6	Carbamidomethylation	222700000	273290000	453550000	172260000	165080000	245110000	455880000	423770000	312020000	287070000	209260000	160620000	391490000	462710000	307850000	163820000	185750000	339170000	114770000	127390000	160180000	324440000	299920000	219840000	213690000	146370000	104640000	286850000	339600000	220050000	283840000	357030000	317800000	212640000	255880000	230920000	22536	flavin reductase (NADPH)-like [Carassius auratus]
876	3575	XP_026076629.1	4.51	2	1	1	Carbamidomethylation	10873000	10817000	20070000	13199000	9955900	9338600	12074000	12768000	8295700	8836800	0	8221100	12416000	11348000	7369400	10873000	10817000	20070000	13199000	9955900	9338600	12074000	12768000	8295700	8836800	0	8221100	12416000	11348000	7369400	12983000	10263000	9838500	12983000	10263000	9838500	68930	dolichyl-diphosphooligosaccharide--protein glycosyltransferase subunit 2-like isoform X2 [Carassius auratus]
877	2617	XP_026112993.1	16.45	17	4	4	Carbamidomethylation	14059000	28524000	42736000	26477000	23147000	56326000	39828000	53613000	41049000	51710000	35616000	33319000	33392000	39109000	33804000	13126000	26304000	42736000	26477000	23147000	51868000	37113000	49999000	39388000	51081000	33894000	33319000	33392000	38878000	33804000	30084000	52239000	35634000	28507000	49624000	34658000	40067	guanine nucleotide-binding protein G(o) subunit alpha-like isoform X3 [Carassius auratus]
878	2909	XP_026123363.1	20.68	15	5	5	Carbamidomethylation	32344000	27010000	41348000	35023000	21911000	46825000	64740000	62440000	51657000	90103000	46125000	31075000	66630000	66089000	55498000	29809000	22918000	37361000	31309000	17971000	45272000	59062000	58338000	46078000	77273000	37482000	24877000	58780000	59260000	49769000	36226000	65011000	58182000	30778000	57205000	50517000	68081	alpha-ketoglutarate-dependent dioxygenase FTO-like [Carassius auratus]
879	1839	XP_026093566.1	6.21	29	8	8		96310000	99099000	144260000	109550000	53230000	58470000	84120000	93761000	101030000	84509000	93660000	105100000	97035000	90495000	102220000	60046000	66511000	78368000	70316000	29898000	27550000	40569000	53313000	60242000	53994000	62418000	65247000	59390000	55670000	61838000	113650000	98948000	98747000	68009000	57288000	60913000	49779	thioredoxin domain-containing protein 5-like isoform X2 [Carassius auratus]
880	4374	XP_026130882.1	9.27	14	2	2	Carbamidomethylation	33505000	27599000	43072000	23840000	25239000	36549000	64401000	36890000	36711000	53013000	33472000	38822000	52632000	23247000	26156000	33505000	27599000	43072000	23840000	25239000	36549000	64401000	36890000	36711000	53013000	33472000	38822000	52632000	23247000	26156000	32315000	45513000	39207000	32315000	45513000	39207000	21213	cell division control protein 42 homolog isoform X1 [Carassius auratus]
881	2495	XP_026113706.1	10.26	11	5	5	Carbamidomethylation	11587000	18498000	16901000	25130000	22104000	18393000	17712000	17358000	22161000	32233000	21059000	22155000	35227000	30724000	25502000	9003400	14793000	14517000	20149000	20003000	15676000	17712000	13962000	21215000	26580000	20182000	19873000	30535000	25549000	20989000	20154000	24865000	29541000	16738000	20066000	25079000	80543	calpain-1 catalytic subunit-like isoform X1 [Carassius auratus]
882	2937	XP_026078471.1	7.6	3	1	1		1334300	1617200	1789200	1632700	0	0	623410	1094000	0	0	853500	0	0	1198000	582700	1334300	1617200	1789200	1632700	0	0	623410	1094000	0	0	853500	0	0	1198000	582700	1593400	858700	878050	1593400	858700	878050	42279	protein phosphatase 1B-like isoform X2 [Carassius auratus]
883	1950	XP_026094012.1	17.82	1	1	1	Carbamidomethylation	0	0	1884100	0	0	809980	1593100	2051900	742520	1015100	0	0	2082400	0	0	0	0	1884100	0	0	809980	1593100	2051900	742520	1015100	0	0	2082400	0	0	1884100	1242500	2082400	1884100	1242500	2082400	88376	integrin beta-1-like isoform X2 [Carassius auratus]
884	2743	XP_026077551.1	1.38	14	6	6		11670000	8852300	25386000	10990000	14132000	16707000	13243000	13428000	8605600	19964000	13593000	16418000	18882000	8975600	13311000	9382700	6460200	20524000	10990000	12868000	13546000	7568400	7492600	5095400	16437000	10073000	10941000	15230000	8975600	11266000	21239000	18561000	17404000	14531000	12809000	12307000	79435	DCC-interacting protein 13-alpha-like isoform X2 [Carassius auratus]
885	4797	XP_026100028.1	1.32	9	5	5		52310000	122590000	129900000	31378000	22807000	37263000	115870000	92619000	100350000	53232000	58695000	15845000	143280000	103010000	37394000	46077000	103310000	106340000	27440000	20016000	33260000	103120000	79894000	84481000	47304000	54780000	15184000	121520000	87637000	32784000	73591000	81370000	75833000	62431000	71112000	64927000	57668	cytosolic phospholipase A2 gamma-like [Carassius auratus]
886	1632	XP_026095765.1	10.69	13	7	7		1214700000	1167900000	1079500000	1026600000	1095400000	1224500000	1498000000	1215000000	1040400000	1375700000	990890000	1220900000	878050000	925270000	1030000000	1212000000	1162300000	1077500000	1021100000	1085500000	1224500000	1496100000	1211400000	1037700000	1374800000	988610000	1212800000	875990000	918440000	1025900000	1119600000	1275300000	1011800000	1111700000	1271100000	1005300000	81473	heat shock protein 75 kDa mitochondrial-like [Carassius auratus]
887	5226	XP_026055311.1	8.17	13	2	2	Carbamidomethylation	19529000	24461000	41697000	24930000	13612000	34619000	40724000	31771000	27168000	31539000	20752000	22650000	31262000	29521000	21831000	19529000	24461000	37192000	23430000	13612000	30046000	35845000	27081000	23205000	27442000	18449000	19971000	28201000	26662000	20158000	26647000	33164000	25203000	23645000	28724000	22688000	11908	peptidyl-prolyl cis-trans isomerase FKBP1A-like [Carassius auratus]
888	3066	XP_026052706.1	1.41	12	3	3		17046000	21219000	45897000	25682000	5369600	19034000	18385000	14775000	14628000	20103000	15512000	12886000	23091000	16521000	11398000	17046000	21219000	45897000	25682000	5369600	19034000	18385000	14775000	14628000	20103000	15512000	12886000	23091000	16521000	11398000	26580000	17385000	15881000	26580000	17385000	15881000	35589	annexin A13-like [Carassius auratus]
889	2146	XP_026098284.1	3.7	17	7	7		24979000	34455000	57120000	50494000	39827000	30278000	41815000	32264000	26706000	45921000	29657000	36769000	33495000	26197000	24830000	20591000	25746000	43285000	37180000	32836000	22559000	28262000	21325000	21073000	36025000	25050000	32075000	27464000	20110000	21090000	44126000	42633000	36989000	33681000	32724000	28954000	67497	dolichyl-diphosphooligosaccharide--protein glycosyltransferase subunit 1-like [Carassius auratus]
890	3236	XP_026116430.1	23.78	53	7	7	Carbamidomethylation; Acetylation (Protein N-term)	73671000	323510000	160100000	104340000	70758000	682900000	333680000	585040000	254720000	251550000	43974000	95352000	145700000	116720000	182990000	45395000	271790000	92485000	52574000	39224000	650840000	248050000	525210000	204010000	217680000	32307000	56490000	69471000	62563000	140200000	207090000	427070000	124930000	159820000	369160000	73514000	19666	actin-related protein 2/3 complex subunit 4-like [Carassius auratus]
891	1863	XP_026071834.1	32.92	21	7	7	Carbamidomethylation	50194000	63898000	59719000	62377000	52646000	32347000	39699000	44406000	56094000	45954000	37524000	42738000	39323000	41327000	40771000	34696000	44122000	40157000	44474000	37117000	27469000	23781000	27102000	33779000	26736000	24747000	30405000	23965000	24795000	25487000	58390000	46725000	41769000	40736000	29619000	26073000	46122	2-amino-3-ketobutyrate coenzyme A ligase mitochondrial-like [Carassius auratus]
892	2117	XP_026055828.1	5.96	9	3	3	Carbamidomethylation	14553000	22307000	26443000	22294000	14218000	21320000	44300000	28394000	21607000	24892000	24236000	26437000	33271000	43674000	11850000	14553000	22307000	26443000	22294000	14218000	21320000	44300000	28394000	21607000	24892000	24236000	26437000	33271000	43674000	11850000	20221000	28103000	31170000	20221000	28103000	31170000	53267	6-phosphogluconate dehydrogenase decarboxylating-like [Carassius auratus]
893	3796	XP_026098019.1	12.31	3	1	1		0	0	15094000	0	0	4893800	13553000	10090000	6222400	7254700	4190200	6645800	12222000	9135700	9273100	0	0	15094000	0	0	4893800	13553000	10090000	6222400	7254700	4190200	6645800	12222000	9135700	9273100	15094000	8402600	8293400	15094000	8402600	8293400	36719	heterogeneous nuclear ribonucleoprotein A1-like [Carassius auratus]
894	3475	XP_026140071.1	8.15	26	4	4		82343000	81059000	120300000	84873000	52875000	78607000	95332000	96944000	83878000	94732000	60057000	71221000	88509000	84978000	69068000	82183000	80344000	119690000	84532000	52704000	78435000	95107000	96189000	83617000	94460000	59914000	71100000	88335000	84696000	68850000	91208000	89899000	77174000	90809000	89561000	76986000	21674	60S ribosomal protein L18 [Carassius auratus]
895	2395	XP_026134837.1	2.59	8	1	1		4917600	7349700	9186100	5428900	5746200	3694200	8590100	7030500	6774500	5315000	5642800	5707600	10306000	8530100	7718500	4917600	7349700	9186100	5428900	5746200	3694200	8590100	7030500	6774500	5315000	5642800	5707600	10306000	8530100	7718500	6525700	6280900	7581000	6525700	6280900	7581000	22339	ras-related protein Rab-1A [Carassius auratus]
896	2272	XP_026144132.1	3.64	12	2	2	Acetylation (Protein N-term)	23565000	38600000	49264000	27557000	20806000	31059000	56584000	37717000	30772000	38262000	22464000	26885000	51350000	39510000	18268000	23565000	38600000	49264000	27557000	20806000	31059000	56584000	37717000	30772000	38262000	22464000	26885000	51350000	39510000	18268000	31959000	38879000	31695000	31959000	38879000	31695000	27018	chloride intracellular channel protein 1-like [Carassius auratus]
897	4113	XP_026128668.1	1.58	39	5	5		94407000	126210000	113770000	83112000	77094000	88412000	121650000	92556000	73705000	87169000	79773000	101980000	92494000	91019000	92965000	60906000	77615000	61854000	48942000	52200000	62676000	81115000	63716000	48254000	60167000	58016000	72576000	50241000	48750000	55900000	102440000	95168000	92500000	63824000	64471000	57096000	19113	translationally-controlled tumor protein homolog [Carassius auratus]
898	2894	XP_026117557.1	17.25	13	6	6	Carbamidomethylation	5184700	4954400	6685100	1231100	1259700	12751000	34495000	20682000	14704000	15774000	4271800	7736100	28823000	26299000	6822900	5184700	4954400	6685100	1231100	1259700	9516200	32857000	15186000	14704000	15774000	3501300	7736100	22295000	25007000	6822900	6438300	23504000	21030000	6438300	18321000	16734000	100157	complement component C7-like [Carassius auratus]
899	2628	XP_026132803.1	2.21	25	4	4	Carbamidomethylation	17808000	23306000	23971000	7183100	3666100	13633000	32881000	23280000	11272000	17300000	19316000	21833000	10678000	22900000	28114000	17808000	23306000	22836000	7183100	3064500	13633000	32881000	20497000	11272000	17300000	19316000	21833000	10248000	18855000	25542000	19814000	24041000	26497000	18945000	21258000	24148000	38678	macrophage-capping protein-like [Carassius auratus]
900	3049	XP_026080008.1	4.61	4	1	1	Carbamidomethylation	4560600	4820300	7126300	5966300	4527200	4831400	6792200	5561100	4524200	7220900	3995100	4927500	5564100	4694800	5078000	4560600	4820300	7126300	5966300	4527200	4831400	6792200	5561100	4524200	7220900	3995100	4927500	5564100	4694800	5078000	5400100	5786000	4851900	5400100	5786000	4851900	42750	protein phosphatase 1B-like [Carassius auratus]
[truncated: 1,557 more rows]

## Sheet: Perseus_processed
Filtered, imputed and log2 transformed LFQ data
Explanation of columns
N: 5 days normoxia
A: 5 days anoxia
R: 5 days anoxia followed by 1 day reoxygenation
N3	N4	N5	N6	N7	A9	A10	A11	A12	A13	R16	R17	R18	R19	R20	Accession	Description
[truncated: 2,410 more rows]

## Sheet: significant_proteins
Differentially regulated proteins after applying ANOVA and Tukey's post-hoc test with FDR < 0.05, showing proteins with fold change > 2.
[truncated: 250 more rows]

[truncated: 2 more sheets: enrichment_analysis, PCA_loadings]
