# Supplementary material for: Surviving without oxygen involves major tissue specific changes in the proteome of crucian carp (Carassius carassius)
Source: PeerJ. 2023 Mar 8;11:e14890. doi: 10.7717/peerj.14890 (PMC10007964; doi:10.7717/peerj.14890)
Supplement: File S3 — Label-free quantitation, data processing, statistical analyses and complete list of significant proteins in liver tissue. [file peerj-11-14890-s003.xlsx]

## Sheet: PEAKS_LFQ
Output from label-free quantitation in PEAKS +
Duplicated protein groups were removed.
Protein Group	Protein Group	Accession	Significance	Coverage (%)	#Peptides	#Unique	PTM	Sample 1 Area	Sample 3 Area	Sample 5 Area	Sample 6 Area	Sample 7 Area	Sample 8 Area	Sample 11 Area	Sample 12 Area	Sample 13 Area	Sample 14 Area	Sample 16 Area	Sample 17 Area	Sample 1 Area (top-3 peptides)	Sample 3 Area (top-3 peptides)	Sample 5 Area (top-3 peptides)	Sample 6 Area (top-3 peptides)	Sample 7 Area (top-3 peptides)	Sample 8 Area (top-3 peptides)	Sample 11 Area (top-3 peptides)	Sample 12 Area (top-3 peptides)	Sample 13 Area (top-3 peptides)	Sample 14 Area (top-3 peptides)	Sample 16 Area (top-3 peptides)	Sample 17 Area (top-3 peptides)	L_Normoxia Area	L_Anoxia Area	L_Reoxygenation Area	L_Normoxia Area (top-3 peptides)	L_Anoxia Area (top-3 peptides)	L_Reoxygenation Area (top-3 peptides)	Avg. Mass	Description
1	1	XP_026051799.1	7.55	20	11	11	Carbamidomethylation; Oxidation (M)	1062700000	892560000	928570000	839100000	1006600000	615380000	945650000	971240000	1044000000	924950000	947760000	980750000	577250000	465310000	490320000	425450000	299970000	304120000	565220000	507280000	685130000	583640000	510460000	522950000	941010000	1164200000	984160000	489580000	582310000	575550000	129773	pyruvate carboxylase mitochondrial [Carassius auratus]
2	2	XP_026124485.1	4.88	41	32	32	Carbamidomethylation; Oxidation (M)	1116500000	937850000	1021700000	1131300000	1471500000	924720000	810960000	845380000	1169800000	1191700000	1414700000	1193000000	265370000	254590000	232050000	295170000	465160000	394420000	255810000	210500000	289580000	277530000	373020000	272380000	1108900000	1164400000	1264700000	261800000	331470000	303130000	130204	pyruvate carboxylase mitochondrial-like [Carassius auratus]
3	3	XP_026079461.1	12.95	28	23	23	Carbamidomethylation; Oxidation (M)	1026700000	917730000	1139500000	1069300000	669060000	652400000	868730000	1163700000	933970000	912850000	731720000	1005100000	401980000	435020000	463550000	449620000	479750000	464780000	419670000	484790000	411450000	373810000	384360000	425900000	1042400000	1100000000	907640000	437540000	513360000	398880000	98367	glycogen phosphorylase liver form [Carassius auratus]
4	4	XP_026090522.1	6.67	8	8	8		225740000	122550000	128610000	140060000	21969000	5651800	129950000	118060000	183740000	219090000	147060000	147310000	205430000	107770000	101390000	113990000	14350000	5651800	120290000	101380000	163900000	200210000	123580000	126050000	156520000	131580000	179790000	132150000	113600000	153440000	130042	pyruvate carboxylase mitochondrial-like [Carassius auratus]
5	5	XP_026133859.1	4.76	27	19	19	Carbamidomethylation	1110100000	1042300000	1236800000	1297700000	546240000	996890000	1021900000	1515900000	925030000	845930000	766210000	1198200000	520260000	465120000	713380000	721770000	161500000	277370000	475300000	816250000	467730000	415220000	356760000	688620000	1278300000	1324900000	1007900000	705750000	647060000	550530000	98443	glycogen phosphorylase liver form-like [Carassius auratus]
6	6	XP_026052290.1	1.01	1	1	1		9211900	6630600	16627000	17813000	0	0	4216400	14053000	8812300	14988000	4849600	11798000	9211900	6630600	16627000	17813000	0	0	4216400	14053000	8812300	14988000	4849600	11798000	12570000	9134800	10276000	12570000	9134800	10276000	282453	spectrin alpha chain non-erythrocytic 1 isoform X5 [Carassius auratus]
7	7	XP_026066229.1	5.6	11	17	17		222090000	188080000	217150000	181550000	112630000	131460000	180080000	180880000	157750000	187340000	186680000	221640000	93967000	85804000	104110000	100470000	50665000	87651000	85670000	94490000	66405000	88409000	83443000	98261000	213710000	186650000	189700000	96087000	87982000	84130000	228010	myosin-9-like isoform X1 [Carassius auratus]
8	8	XP_026096178.1	0.07	3	3	3		17657000	32282000	28866000	26329000	31671000	36283000	17327000	22004000	30436000	22081000	28245000	25158000	17657000	32282000	28866000	26329000	31671000	36283000	17327000	22004000	30436000	22081000	28245000	25158000	26284000	28674000	26480000	26284000	28674000	26480000	231425	myosin-9-like isoform X3 [Carassius auratus]
9	9	XP_026104615.1	1.02	19	7	7	Carbamidomethylation	842840000	659580000	903290000	805770000	704460000	1138200000	967590000	1098000000	646120000	665440000	1053000000	835470000	820810000	585100000	783300000	738690000	514100000	1066000000	870950000	989590000	628700000	596360000	978650000	780360000	810150000	1152900000	804340000	731980000	1017000000	746020000	36675	fructose-1 6-bisphosphatase 1-like [Carassius auratus]
10	10	XP_026062230.1	12.34	21	19	19	Carbamidomethylation; Oxidation (M)	1490200000	1051000000	1229900000	999400000	706300000	1207200000	1005000000	1607900000	874620000	785160000	847570000	1241100000	568710000	522170000	618520000	457940000	523960000	598180000	538800000	712040000	347050000	346800000	397810000	526990000	1194200000	1297400000	958150000	541840000	593240000	404660000	174320	glycogen debranching enzyme-like isoform X1 [Carassius auratus]
11	11	XP_026063883.1	2.65	12	8	8	Carbamidomethylation; Oxidation (M)	210990000	204320000	637610000	215960000	140890000	359860000	212810000	251290000	357450000	206090000	442920000	225940000	152990000	132970000	411610000	141150000	52746000	199880000	156930000	158940000	259740000	137550000	274520000	146880000	323600000	322700000	310470000	213240000	211950000	205260000	119802	ATP-citrate synthase [Carassius auratus]
12	12	XP_026067750.1	1.18	18	5	5	Carbamidomethylation	1118400000	1002600000	1024300000	989060000	951120000	768360000	1214800000	1403500000	662790000	749510000	1062100000	1206300000	1021900000	905620000	977130000	914690000	754130000	739830000	1075200000	1262100000	619060000	692660000	1035600000	1139600000	1033600000	1268700000	920180000	954850000	1111900000	871750000	36715	fructose-1 6-bisphosphatase 1-like [Carassius auratus]
13	13	XP_026135652.1	0.6	16	3	3		2807400000	3122800000	4324400000	2539300000	2210100000	2786200000	3954200000	3143500000	2420300000	2952500000	3927200000	3054300000	2663900000	2968600000	4060400000	2385600000	1615000000	2650200000	3770100000	2963100000	2340300000	2797500000	3701400000	2890200000	3198500000	3809700000	3088600000	3019600000	3531700000	2932300000	39435	fructose-bisphosphate aldolase B [Carassius auratus]
14	14	XP_026139333.1	6.35	21	22	22	Carbamidomethylation; Oxidation (M)	488210000	304160000	384560000	321460000	107680000	168080000	225600000	479290000	304190000	242380000	305600000	338580000	249640000	163600000	177290000	138850000	30759000	46064000	119040000	227570000	143060000	119380000	141370000	168620000	386160000	423700000	307360000	182340000	210900000	143110000	174095	glycogen debranching enzyme-like isoform X1 [Carassius auratus]
15	15	XP_026090570.1	2.03	2	2	2		30199000	20113000	122770000	19500000	53397000	32544000	43214000	42944000	25162000	32363000	61365000	24422000	30199000	20113000	122770000	19500000	53397000	32544000	43214000	42944000	25162000	32363000	61365000	24422000	51368000	48355000	42358000	51368000	48355000	42358000	274666	fatty acid synthase-like [Carassius auratus]
16	16	XP_026077533.1	2.8	4	8	8	Carbamidomethylation	95031000	135650000	146320000	68673000	117890000	169990000	102240000	174970000	92884000	87064000	166000000	132200000	74041000	111790000	110920000	53983000	91996000	167990000	80261000	135440000	81316000	68271000	141290000	99974000	115400000	171820000	120830000	88141000	127910000	98354000	273492	filamin-B-like isoform X2 [Carassius auratus]
17	17	XP_026102380.1	2.24	3	3	3		14903000	7956100	18131000	16410000	288470	0	10582000	11392000	9382900	18850000	12522000	12933000	14903000	7956100	18131000	16410000	288470	0	10582000	11392000	9382900	18850000	12522000	12933000	15861000	10787000	14224000	15861000	10787000	14224000	185491	LOW QUALITY PROTEIN: spectrin alpha chain non-erythrocytic 1-like [Carassius auratus]
18	18	XP_026064363.1	1.98	4	3	3	Oxidation (M)	165340000	136420000	443330000	177700000	118760000	324650000	161790000	202480000	239200000	177330000	369540000	192860000	161680000	132900000	427350000	172500000	109580000	285130000	157750000	195640000	238920000	171630000	368320000	190370000	231010000	250120000	246780000	223610000	234960000	242310000	119882	ATP-citrate synthase-like isoform X2 [Carassius auratus]
19	19	XP_026108603.1	6.93	22	5	5	Carbamidomethylation; Oxidation (M)	1279100000	1111900000	1273100000	1196500000	425100000	713980000	1299300000	975960000	738920000	888010000	1243000000	1101500000	1194400000	951760000	1098700000	1055200000	183530000	567240000	1179500000	866910000	683260000	782700000	1080400000	1002100000	1232100000	1282900000	995200000	1075000000	1119400000	887100000	44174	betaine--homocysteine S-methyltransferase 1-like [Carassius auratus]
20	20	XP_026078157.1	15.12	1	1	1		0	0	3352400	0	0	7604300	1590600	0	283270	0	0	0	0	0	3352400	0	0	7604300	1590600	0	283270	0	0	0	3352400	4597400	283270	3352400	4597400	283270	274577	fatty acid synthase-like [Carassius auratus]
21	21	XP_026067165.1	1.84	17	19	19	Carbamidomethylation	154710000	112770000	152870000	156700000	55137000	28281000	148130000	148050000	146940000	131020000	132520000	186390000	69273000	38336000	54162000	70005000	0	0	113540000	58702000	58282000	60013000	63091000	77467000	145360000	164560000	152920000	57944000	86123000	64713000	189297	ras GTPase-activating-like protein IQGAP1 [Carassius auratus]
22	22	XP_026112448.1	7.52	16	13	13	Carbamidomethylation	95743000	95266000	111320000	107320000	62636000	80962000	72601000	117060000	97969000	93314000	108560000	122060000	42819000	45370000	51721000	50664000	32384000	32864000	42094000	49231000	47984000	47418000	49530000	51803000	110240000	116410000	108880000	47644000	49465000	49184000	190647	ras GTPase-activating-like protein IQGAP1 [Carassius auratus]
23	23	XP_026106796.1	3.54	9	3	3	Oxidation (M)	270480000	220600000	356100000	255460000	119950000	193520000	242000000	255970000	253850000	285710000	281000000	259230000	257390000	208880000	331600000	239070000	99554000	193520000	239460000	255820000	238100000	271770000	267950000	252680000	278090000	298760000	273090000	259240000	277030000	257620000	55098	ATP synthase subunit beta mitochondrial-like [Carassius auratus]
24	24	XP_026073715.1	0.43	40	15	15	Carbamidomethylation; Oxidation (M)	340740000	323860000	687170000	333250000	297800000	673500000	308320000	235870000	420190000	427670000	728380000	376650000	120810000	137520000	269050000	138490000	170030000	418300000	151760000	105880000	154690000	146660000	263410000	141430000	425340000	474840000	503530000	167770000	214100000	176550000	61259	60 kDa heat shock protein mitochondrial-like [Carassius auratus]
25	25	XP_026118749.1	16.65	5	2	2		438530000	714120000	668750000	638220000	685350000	1165900000	587350000	494960000	433580000	483630000	540740000	462490000	352690000	432200000	393210000	398790000	360990000	894360000	410020000	310210000	314630000	303330000	339300000	317430000	614900000	733390000	480110000	394220000	493890000	318670000	44141	betaine--homocysteine S-methyltransferase 1 [Carassius auratus]
26	26	XP_026141131.1	5.38	58	38	38	Carbamidomethylation; Oxidation (M)	1756800000	1966300000	1907300000	1892800000	1823600000	1532900000	1746400000	2204100000	1414600000	1802600000	1449600000	2142900000	415710000	507010000	474820000	463210000	356060000	460570000	489060000	483210000	327490000	418620000	389630000	463150000	1913100000	2287600000	1745000000	465190000	547330000	399720000	98341	C-1-tetrahydrofolate synthase cytoplasmic isoform X2 [Carassius auratus]
27	27	XP_026111340.1	2.08	57	24	24	Carbamidomethylation; Oxidation (M)	9630300000	7310300000	7363100000	7147200000	4529200000	6159300000	7508700000	9108100000	6705900000	6946200000	8256000000	8566300000	3745800000	3330300000	3173700000	2976400000	1372600000	2618900000	3455900000	3710800000	2866700000	2638400000	3776200000	3397800000	7869600000	9015900000	7640900000	3308100000	3915300000	3169800000	44931	4-hydroxyphenylpyruvate dioxygenase [Carassius auratus]
28	28	XP_026098543.1	4.39	22	5	5	Carbamidomethylation	2814700000	2212800000	2572700000	2283700000	85661000	87314000	2418800000	2674500000	1713200000	2239800000	2599200000	2642800000	1628100000	1232200000	1429700000	1259200000	84347000	87314000	1315800000	1590100000	1018900000	1259300000	1566400000	1568700000	2473400000	2477200000	2304300000	1389700000	1406100000	1358800000	39572	fructose-bisphosphate aldolase B-like [Carassius auratus]
29	29	XP_026064907.1	4.66	25	6	6	Carbamidomethylation	188400000	202160000	251740000	198530000	216880000	387530000	187880000	260920000	164980000	162050000	238540000	220530000	141120000	146210000	191230000	147400000	175240000	273010000	136330000	196020000	118240000	122870000	166600000	164480000	210210000	273420000	196530000	156490000	205260000	143050000	50504	rab GDP dissociation inhibitor beta [Carassius auratus]
30	30	XP_026059050.1	7.66	31	11	11	Carbamidomethylation; Oxidation (M)	1111900000	662580000	984840000	1043500000	1009100000	171370000	719100000	771820000	630880000	810650000	417430000	674880000	602510000	379220000	579670000	616500000	771590000	0	354810000	475390000	288170000	462260000	266050000	413230000	965860000	944380000	640520000	544470000	572440000	357430000	59573	catalase-like [Carassius auratus]
31	31	XP_026076820.1	4.46	5	1	1	Oxidation (M)	6492500	10320000	26638000	8966100	16092000	24531000	11610000	20567000	12034000	14360000	10712000	16314000	6492500	10320000	26638000	8966100	16092000	24531000	11610000	20567000	12034000	14360000	10712000	16314000	14286000	18200000	14174000	14286000	18200000	14174000	55165	ATP synthase subunit beta mitochondrial [Carassius auratus]
32	32	XP_026139244.1	3.42	7	2	2	Carbamidomethylation; Acetylation (Protein N-term)	31287000	35315000	46910000	54216000	33359000	94815000	36344000	46957000	51146000	49359000	62341000	48360000	31287000	35315000	46910000	54216000	33359000	94815000	36344000	46957000	51146000	45453000	54454000	48360000	41932000	52869000	55750000	41932000	52869000	49853000	57386	pyruvate kinase PKM-like isoform X3 [Carassius auratus]
34	34	XP_026140054.1	12.18	56	12	12	Carbamidomethylation; Oxidation (M)	6422400000	6827200000	7606800000	6117400000	8733500000	12206000000	8254400000	8302100000	4917500000	5634800000	8122800000	6738900000	4383600000	5143600000	5606900000	4468700000	6346300000	8729000000	6119200000	5814000000	3352700000	4050700000	5532400000	4940300000	6801800000	9455500000	6386500000	4900700000	6752100000	4469000000	35756	glyceraldehyde-3-phosphate dehydrogenase [Carassius auratus]
35	35	XP_026052199.1	7.4	80	18	18	Carbamidomethylation; Acetylation (Protein N-term); Oxidation (M)	3836800000	3952300000	4678100000	3544600000	3784700000	5024900000	4425300000	4594500000	3068600000	3102900000	3262600000	4197300000	1779900000	1875000000	2151300000	1637000000	1692000000	2873200000	2126600000	2138700000	1355600000	1395500000	1546500000	2046100000	4014400000	5035800000	3416600000	1860800000	2467600000	1585900000	28233	glutathione S-transferase theta-3-like [Carassius auratus]
37	37	XP_026093072.1	6.24	3	2	2		889490000	443580000	159100000	419190000	0	0	402220000	435670000	548670000	805240000	473070000	488370000	767810000	320750000	15669000	301430000	0	0	344840000	296520000	441060000	622220000	359880000	355910000	477840000	418950000	578840000	351420000	320680000	444770000	47512	beta-enolase-like [Carassius auratus]
38	38	XP_026096241.1	2.63	25	6	6	Carbamidomethylation	142960000	198120000	188890000	176430000	214740000	333590000	135490000	205880000	179910000	148690000	250260000	207170000	128630000	154330000	148070000	142060000	165650000	274600000	126250000	159780000	136940000	123120000	195720000	160660000	187330000	245420000	197360000	147420000	185910000	154110000	50583	rab GDP dissociation inhibitor beta-like [Carassius auratus]
39	39	XP_026069691.1	0.26	35	12	12	Carbamidomethylation	355030000	380830000	786240000	413010000	425510000	639930000	440270000	402510000	363050000	338100000	873350000	429490000	167230000	212030000	414330000	210420000	279240000	311360000	217240000	187370000	164460000	162350000	436280000	208700000	487100000	520600000	509400000	251000000	266750000	242950000	56353	protein disulfide-isomerase [Carassius auratus]
40	40	XP_026094415.1	1.51	8	3	3		499750000	264790000	200810000	382110000	150120000	0	327320000	247120000	294080000	398570000	203190000	269010000	434970000	252000000	170810000	336650000	150120000	0	309710000	217680000	265930000	366990000	181240000	239760000	336860000	303240000	291210000	298610000	279720000	263480000	59562	catalase-like [Carassius auratus]
41	41	XP_026106154.1	3.31	21	13	13	Carbamidomethylation	320390000	288510000	444150000	375400000	291040000	374430000	280200000	395270000	273740000	321010000	375850000	403870000	154740000	148860000	189540000	154290000	224950000	200400000	137550000	196200000	115550000	134440000	185200000	186840000	371750000	411780000	353160000	163470000	216560000	156900000	95958	elongation factor 2-like [Carassius auratus]
42	42	XP_026061062.1	4.29	5	3	3		21854000	11655000	54750000	24151000	5108800	8157900	22733000	30729000	38796000	21527000	40056000	18401000	21854000	11655000	54750000	24151000	5108800	8157900	22733000	30729000	38796000	21527000	40056000	18401000	32721000	25859000	29695000	32721000	25859000	29695000	95537	elongation factor 2 [Carassius auratus]
43	43	XP_026069737.1	8.52	56	40	40	Carbamidomethylation	2231200000	2035600000	1842300000	1994500000	1520400000	949750000	2098600000	2587700000	1282700000	1660100000	1404000000	2424400000	404180000	498020000	415170000	423100000	528440000	434580000	585030000	493450000	267530000	356410000	353490000	531100000	2033400000	2322700000	1699400000	435120000	511130000	377130000	99856	cytosolic 10-formyltetrahydrofolate dehydrogenase-like [Carassius auratus]
44	44	XP_026094270.1	5.51	10	2	2	Carbamidomethylation; Oxidation (M)	103480000	69632000	55125000	94355000	107250000	168270000	58859000	144320000	51544000	58183000	92993000	77122000	100230000	69632000	55125000	93093000	104960000	168270000	58859000	131250000	50925000	58183000	91437000	72393000	84030000	126350000	71754000	79519000	115830000	68234000	43652	L-lactate dehydrogenase B-B chain isoform X2 [Carassius auratus]
45	45	XP_026138510.1	6.08	28	17	17	Carbamidomethylation; Oxidation (M)	6332600000	3930000000	4826500000	5392800000	2666200000	4627100000	5213000000	5063900000	4170200000	3967100000	4104600000	4927900000	3756300000	2265700000	3073700000	3392000000	1207200000	2408800000	2835400000	2652800000	2353400000	2410100000	2143200000	2866700000	5136700000	5915100000	4315300000	3121900000	3119200000	2443400000	79692	1 4-alpha-glucan-branching enzyme-like [Carassius auratus]
46	46	XP_026067183.1	2.1	7	2	2	Carbamidomethylation; Acetylation (Protein N-term)	351690000	347580000	395870000	391930000	313660000	650350000	336300000	378890000	278660000	386930000	295880000	427780000	351690000	347580000	395370000	391930000	313660000	650350000	336300000	378890000	276500000	370030000	278510000	426860000	372140000	419800000	350160000	371640000	419800000	337970000	41753	actin cytoplasmic 1 [Carassius auratus]
47	47	XP_026093506.1	1	27	10	10	Carbamidomethylation; Oxidation (M)	242880000	383310000	757820000	375150000	716420000	638760000	365860000	375520000	354850000	459930000	608100000	370030000	227410000	328800000	674960000	309390000	680320000	601560000	309690000	298690000	347860000	385710000	518320000	303600000	441550000	560710000	462620000	385140000	472560000	388870000	69838	phosphoenolpyruvate carboxykinase cytosolic [GTP]-like [Carassius auratus]
48	48	XP_026059037.1	0.86	64	31	31	Carbamidomethylation; Oxidation (M)	1763500000	1524000000	2642200000	2688300000	1435200000	1483700000	1450900000	1827400000	2002200000	2326400000	1591000000	1687600000	418940000	428500000	704550000	662900000	477110000	606290000	363450000	497640000	533220000	570420000	509640000	397290000	2163700000	1985100000	1929200000	553720000	517450000	502650000	72357	histidine ammonia-lyase [Carassius auratus]
49	49	XP_026132555.1	9.09	3	2	2	Carbamidomethylation	17433000	5413700	24327000	8329100	0	0	8253600	9863500	30958000	21030000	18802000	9574000	17433000	5413700	24327000	8329100	0	0	8253600	9863500	30958000	21030000	18802000	9574000	15693000	9058500	20091000	15693000	9058500	20091000	95545	elongation factor 2 [Carassius auratus]
50	50	XP_026068847.1	3.9	8	4	4	Carbamidomethylation	496170000	272050000	410600000	496550000	258000000	0	300270000	405260000	350800000	494140000	463020000	401770000	346390000	210200000	347970000	406550000	258000000	0	235560000	327900000	255690000	407490000	385370000	321420000	418840000	412370000	427430000	327780000	341330000	342490000	47892	adenosylhomocysteinase B-like [Carassius auratus]
51	51	XP_026084801.1	11.45	50	13	13	Carbamidomethylation; Oxidation (M)	2905300000	5278700000	7301300000	5654600000	6878800000	9302800000	7008000000	7040400000	4405400000	5172400000	7438600000	5697700000	1923500000	3617800000	5157900000	3722600000	5664600000	6391200000	4864900000	4538800000	2486400000	3285700000	4727200000	3716600000	5309800000	8666900000	5713200000	3605500000	5874300000	3554000000	35684	glyceraldehyde-3-phosphate dehydrogenase-like [Carassius auratus]
52	52	XP_026114193.1	1.51	5	1	1	Carbamidomethylation; Acetylation (Protein N-term); Oxidation (M)	45735000	48646000	54762000	48419000	41128000	74300000	45998000	60990000	39103000	55893000	30364000	62170000	44959000	48646000	54181000	48419000	40234000	74300000	45998000	59368000	38711000	55121000	30198000	58771000	49729000	56233000	46882000	49051000	54975000	45700000	41767	actin cytoplasmic 1 [Carassius auratus]
53	53	XP_026083706.1	6.68	18	8	8	Oxidation (M)	1642800000	1616300000	1783900000	1683400000	2225600000	3234100000	1847300000	2019700000	1330100000	1344200000	1632400000	1775100000	1159100000	1025000000	1197100000	1138500000	1286300000	2279200000	1262900000	1387600000	991940000	935460000	1150700000	1242400000	1681600000	2337300000	1520600000	1129900000	1554000000	1080100000	57614	pyruvate kinase PKM-like [Carassius auratus]
54	54	XP_026115985.1	3.28	43	19	19	Carbamidomethylation	891380000	684370000	1038900000	854390000	488770000	618160000	814050000	1164700000	665000000	783020000	664540000	1105100000	394320000	257640000	471630000	367290000	115360000	199070000	316700000	446320000	256970000	347640000	261340000	429040000	874010000	1002800000	814690000	372720000	394660000	323750000	74866	urocanate hydratase [Carassius auratus]
55	55	XP_026132381.1	0.96	1	2	2	Carbamidomethylation	3068900	0	11220000	1902100	0	0	1063800	4234200	4648600	1765700	6278900	3565900	3068900	0	11220000	1902100	0	0	1063800	4234200	4648600	1765700	6278900	3565900	5397100	3269100	4726100	5397100	3269100	4726100	274668	fatty acid synthase-like [Carassius auratus]
56	56	XP_026090414.1	16.59	3	3	3	Carbamidomethylation	14135000	11460000	12099000	10427000	8590100	21488000	10617000	11369000	16648000	15234000	20278000	20245000	14135000	11460000	12099000	10427000	8590100	21488000	10617000	11369000	16648000	15234000	20278000	20245000	12408000	15777000	18101000	12408000	15777000	18101000	156266	spectrin alpha chain non-erythrocytic 1-like [Carassius auratus]
57	57	XP_026121991.1	10.61	3	2	2		31450000	31758000	61177000	32249000	30628000	0	62833000	59503000	20444000	38495000	34589000	33957000	31450000	14309000	42421000	8078800	30628000	0	21302000	32003000	20444000	18285000	15102000	14193000	44190000	62493000	36827000	24065000	27978000	17006000	47973	adenosylhomocysteinase B [Carassius auratus]
58	58	XP_026094450.1	6.94	3	2	2	Oxidation (M)	241290000	158670000	244920000	262310000	0	0	161230000	117890000	145110000	180770000	151270000	177620000	220700000	144610000	219920000	238860000	0	0	146920000	106160000	123940000	169640000	135290000	167970000	226800000	139560000	163690000	206020000	126540000	149210000	59534	catalase [Carassius auratus]
59	59	XP_026067848.1	1.68	26	40	40	Carbamidomethylation	150060000	209960000	178700000	220110000	158270000	83851000	190320000	174270000	171900000	220830000	210710000	191480000	36850000	46556000	50249000	48669000	66973000	16320000	57591000	43271000	23748000	43516000	43092000	48385000	217600000	241680000	210960000	45581000	57911000	39685000	255396	spectrin beta chain non-erythrocytic 1-like isoform X5 [Carassius auratus]
60	60	XP_026059369.1	26.79	6	1	1		0	0	0	0	2029400	0	0	0	1029400	95561	7293900	0	0	0	0	0	2029400	0	0	0	1029400	95561	7293900	0	0	2029400	2806300	0	2029400	2806300	56648	UTP--glucose-1-phosphate uridylyltransferase-like isoform X1 [Carassius auratus]
61	61	XP_026053743.1	7.1	8	3	3		193590000	142470000	223340000	220280000	117320000	56960000	184140000	129420000	130920000	165030000	176190000	155430000	178660000	124820000	202050000	202120000	117320000	56960000	161210000	113630000	115800000	149530000	149330000	140560000	194920000	145020000	157790000	176920000	125670000	138800000	50535	tubulin beta chain-like [Carassius auratus]
62	62	XP_026087520.1	1.79	59	19	19	Carbamidomethylation; Oxidation (M)	2737300000	2851600000	4208200000	3061600000	2851100000	3745400000	3181600000	3661400000	3128400000	2375700000	3554200000	3203400000	1405000000	1714800000	2497000000	1707100000	1580700000	2436500000	1984800000	1956200000	1906000000	1267400000	2179300000	1639700000	3246300000	3913000000	3113400000	1831000000	2248000000	1748100000	50005	elongation factor 1-alpha-like [Carassius auratus]
63	63	XP_026118143.1	3.02	3	3	3	Carbamidomethylation	6253100	7056900	14850000	10237000	5297600	0	6056300	11262000	8536400	10546000	9161400	11856000	6253100	7056900	14850000	10237000	5297600	0	6056300	11262000	8536400	10546000	9161400	11856000	11019000	10266000	10025000	11019000	10266000	10025000	191836	clathrin heavy chain 1-like isoform X4 [Carassius auratus]
64	64	XP_026069410.1	0.29	45	19	19	Carbamidomethylation; Oxidation (M)	1257000000	805850000	1279600000	970930000	585620000	450980000	916460000	1265100000	832450000	890180000	839370000	1191700000	344080000	251460000	339730000	287310000	261790000	248090000	249430000	423950000	241890000	275250000	241330000	446740000	1086000000	1153100000	955260000	305650000	378260000	301300000	61158	phosphoglucomutase-1-like [Carassius auratus]
65	65	XP_026067005.1	0.81	3	1	1	Carbamidomethylation	5064600	6265600	8808600	9235300	8490500	20511000	3687300	11082000	7055400	6025200	7380300	9160300	5064600	6265600	8808600	9235300	8490500	20511000	3687300	11082000	7055400	6025200	7380300	9160300	7343500	10943000	7405300	7343500	10943000	7405300	95916	elongation factor 2-like [Carassius auratus]
66	66	XP_026071574.1	4.72	4	2	2		1689500	2133700	1263900	1971100	1522900	4486000	0	3475600	369850	901690	3899200	0	1689500	1498400	130950	1308000	1423800	4486000	0	2124000	369850	411570	3899200	0	1967200	3403300	2050300	1156700	2677900	1560200	49637	tubulin beta-4B chain-like [Carassius auratus]
67	67	XP_026056875.1	1.14	13	6	6	Carbamidomethylation	180580000	160120000	283220000	156880000	250250000	235360000	167980000	159000000	198380000	214540000	222720000	155580000	160080000	154780000	255860000	139130000	237990000	235360000	165500000	147990000	177750000	183450000	193680000	142400000	199210000	229520000	201340000	177460000	209530000	174320000	69744	phosphoenolpyruvate carboxykinase cytosolic [GTP]-like [Carassius auratus]
68	68	XP_026101527.1	0.06	1	2	2	Carbamidomethylation	52100000	41848000	56216000	37887000	0	0	38094000	53485000	46336000	46852000	38802000	51375000	52100000	41848000	56216000	37887000	0	0	38094000	53485000	46336000	46852000	38802000	51375000	47013000	45789000	45841000	47013000	45789000	45841000	195915	filamin-B-like [Carassius auratus]
69	69	XP_026060466.1	7.84	57	25	25	Carbamidomethylation; Acetylation (Protein N-term); Oxidation (M)	729920000	691500000	899370000	656190000	732720000	887190000	675520000	871180000	641990000	673930000	766650000	864540000	206880000	222300000	291080000	190990000	341310000	314330000	232120000	236680000	155330000	196380000	232040000	234060000	752980000	956660000	744140000	227810000	311830000	204450000	64297	bifunctional purine biosynthesis protein PURH [Carassius auratus]
70	70	XP_026097061.1	2.92	5	2	2	Carbamidomethylation	8896000	5381900	18413000	8211100	542320	8090600	5665200	8372100	10676000	5257600	9862000	12638000	8896000	5381900	18413000	8211100	542320	8090600	5665200	8372100	10676000	5257600	9862000	12638000	10225000	7776800	10822000	10225000	7776800	10822000	83678	heat shock protein HSP 90-beta isoform X1 [Carassius auratus]
71	71	XP_026116121.1	5.11	28	12	12	Carbamidomethylation	307610000	436880000	542260000	411000000	555750000	317220000	441030000	492270000	254980000	332860000	477590000	371240000	183350000	296860000	387480000	279310000	496590000	250560000	301640000	277930000	139470000	223340000	320190000	206070000	455900000	615750000	401810000	305090000	411100000	251260000	67811	transketolase-like isoform X1 [Carassius auratus]
72	72	XP_026067457.1	5.79	9	2	2		5224800	6224000	14627000	2003800	5238400	13307000	0	6797000	15716000	12246000	15090000	7478700	5224800	6224000	14627000	2003800	5238400	13307000	0	6797000	15716000	12246000	15090000	7478700	11588000	10005000	12633000	11588000	10005000	12633000	49815	tubulin beta-4B chain [Carassius auratus]
73	73	XP_026078482.1	6.9	19	6	6	Carbamidomethylation; Oxidation (M)	395430000	466690000	427860000	532270000	552100000	437580000	463520000	404290000	634590000	515370000	632560000	539430000	290380000	368320000	327480000	390260000	414000000	349670000	381900000	327090000	427850000	358010000	481010000	398150000	463050000	524860000	584300000	349810000	409810000	419770000	60094	glutamate dehydrogenase mitochondrial-like [Carassius auratus]
74	74	XP_026141500.1	5.45	17	12	12		93304000	53062000	77984000	80039000	39096000	86469000	37108000	86903000	62620000	67026000	41561000	60204000	62541000	32508000	45966000	50644000	17118000	42076000	21043000	56036000	36976000	40945000	20417000	38936000	85181000	82881000	62153000	54090000	46919000	36994000	97148	glycogen phosphorylase brain form [Carassius auratus]
75	75	XP_026057108.1	2.05	40	11	11	Carbamidomethylation; Oxidation (M)	1674100000	1491600000	2138700000	1814800000	1025100000	993000000	1785700000	2036100000	1042700000	1514600000	1509300000	2203100000	1004500000	902730000	1234400000	982090000	756880000	945560000	1099000000	1110000000	583110000	823540000	899530000	1253900000	1783100000	1922800000	1570800000	1033200000	1120900000	890600000	49883	homogentisate 1 2-dioxygenase-like [Carassius auratus]
76	76	XP_026099038.1	0.7	28	9	9	Carbamidomethylation; Oxidation (M)	860690000	651780000	680310000	682270000	502480000	680300000	714920000	704360000	570320000	659200000	738100000	726730000	488760000	403090000	405240000	388580000	320830000	358530000	480090000	443690000	306560000	376780000	470170000	479960000	721680000	783540000	674700000	421420000	483420000	408370000	44674	phosphoglycerate kinase 1 [Carassius auratus]
77	77	XP_026094271.1	32.68	6	1	1	Acetylation (Protein N-term)	0	0	0	0	4509400	2173900	0	0	0	2318200	2265600	0	0	0	0	0	4509400	2173900	0	0	0	2318200	2265600	0	0	3341700	2291900	0	3341700	2291900	37195	L-lactate dehydrogenase B-B chain isoform X3 [Carassius auratus]
78	78	XP_026134648.1	3.88	3	2	2		42171000	23503000	30122000	41423000	0	0	28884000	29194000	20352000	29350000	16958000	30992000	38119000	18267000	27564000	35302000	0	0	22870000	21376000	18824000	25566000	14972000	27240000	34305000	29039000	24413000	29813000	22123000	21651000	43237	S-adenosylmethionine synthase-like [Carassius auratus]
79	79	XP_026069764.1	9.04	50	20	20	Carbamidomethylation	442300000	384460000	948360000	577380000	388190000	750010000	487260000	447130000	303440000	339590000	429880000	362530000	166480000	163910000	343900000	211950000	169760000	442070000	212230000	169130000	132600000	130290000	175510000	136170000	595950000	570260000	365120000	221560000	248300000	143990000	73970	peroxisomal acyl-coenzyme A oxidase 1 isoform X1 [Carassius auratus]
80	80	XP_026132158.1	4.93	17	6	6	Carbamidomethylation; Oxidation (M)	181400000	128440000	117780000	156250000	3897000	2476900	135230000	109980000	188090000	161390000	173940000	209200000	171960000	115490000	109830000	135280000	1640600	0	134640000	107710000	160940000	137370000	165490000	159350000	155290000	125260000	191160000	135010000	119090000	155790000	60099	glutamate dehydrogenase mitochondrial [Carassius auratus]
81	81	XP_026113067.1	3.18	3	5	5		28501000	27177000	27098000	25247000	8036300	63449000	29652000	33629000	17380000	11297000	34266000	23483000	22448000	22759000	25011000	22200000	2932200	52558000	26547000	30020000	15225000	8730800	28105000	19199000	27451000	40003000	26323000	23104000	33728000	21846000	229237	myosin-10 isoform X3 [Carassius auratus]
82	82	XP_026080060.1	6.65	2	1	1		12339000	9194900	10859000	11191000	0	0	16351000	13290000	10334000	11020000	15084000	12380000	12339000	9194900	10859000	11191000	0	0	16351000	13290000	10334000	11020000	15084000	12380000	10896000	14821000	12205000	10896000	14821000	12205000	43249	S-adenosylmethionine synthase-like [Carassius auratus]
83	83	XP_026053262.1	4.96	9	4	4		138790000	57884000	93820000	126520000	26316000	22694000	54419000	130950000	70276000	87614000	50923000	116460000	131880000	51945000	91117000	118340000	11765000	16815000	54419000	121770000	66944000	84848000	47363000	112720000	104600000	100720000	81548000	98671000	90852000	78201000	59197	formimidoyltransferase-cyclodeaminase-like [Carassius auratus]
84	84	XP_026113747.1	1.12	16	4	4		89943000	71599000	109980000	98152000	66788000	95110000	77553000	116610000	65362000	90693000	91675000	81798000	85456000	71599000	108010000	96828000	66788000	95110000	75320000	112350000	65362000	90693000	91675000	81798000	93068000	114040000	82382000	90474000	110790000	82382000	45877	aspartate aminotransferase cytoplasmic-like [Carassius auratus]
85	85	XP_026083239.1	4.86	22	7	7	Carbamidomethylation	61596000	36554000	62417000	54878000	53299000	45594000	21796000	66071000	53479000	56081000	66283000	49055000	48141000	31652000	31302000	36965000	53299000	45594000	15176000	43694000	47445000	38579000	47478000	43309000	60008000	68524000	61935000	39356000	48133000	44203000	60398	T-complex protein 1 subunit gamma [Carassius auratus]
86	86	XP_026146609.1	8.02	17	36	36	Carbamidomethylation	107220000	254280000	237720000	184620000	117340000	111890000	135890000	177850000	36192000	121000000	106570000	145210000	39695000	71732000	72826000	61790000	66098000	34928000	49523000	51689000	7615900	36833000	32175000	31556000	220540000	171190000	128180000	61511000	53490000	33447000	386374	LOW QUALITY PROTEIN: apolipoprotein B-100-like [Carassius auratus]
87	87	XP_026053863.1	7.19	3	2	2		0	8101700	4041700	10492000	10269000	0	0	0	28667000	9273200	0	0	0	8101700	4041700	10492000	10269000	0	0	0	28667000	9273200	0	0	7545100	10269000	18970000	7545100	10269000	18970000	147911	vitellogenin-like [Carassius auratus]
88	88	XP_026069247.1	0.38	31	12	12	Carbamidomethylation	69002000	171230000	185480000	217350000	281380000	65736000	57563000	101420000	195100000	214710000	70468000	109300000	34207000	99661000	105360000	115640000	201500000	48437000	42282000	60917000	88945000	113920000	36087000	58473000	165180000	154910000	150850000	89957000	98093000	75173000	61611	uncharacterized protein LOC113050481 isoform X1 [Carassius auratus]
89	89	XP_026097920.1	2.14	6	6	6	Carbamidomethylation	36188000	41965000	60665000	47200000	29462000	20555000	56348000	33723000	33407000	48696000	50566000	49122000	32502000	37235000	51907000	40287000	28536000	20555000	55013000	29324000	26618000	45122000	43382000	46051000	48975000	47132000	47630000	41876000	43802000	40293000	272723	filamin-A-like [Carassius auratus]
90	90	XP_026099122.1	1.9	5	3	3		61331000	66016000	161030000	83963000	96313000	60177000	58583000	78545000	53562000	63652000	154900000	83936000	59107000	58634000	140820000	74824000	76544000	57412000	55171000	70663000	51401000	58085000	146270000	77636000	93085000	82549000	89012000	83346000	74092000	83348000	72293	endoplasmic reticulum chaperone BiP [Carassius auratus]
91	91	XP_026141683.1	2.11	7	4	4		49304000	39096000	86100000	57298000	64705000	29823000	44452000	54619000	43429000	49302000	49061000	44954000	42748000	30891000	72980000	48919000	54465000	15759000	37108000	42528000	37155000	42678000	40835000	34951000	57950000	59274000	46686000	48884000	48339000	38905000	82870	trifunctional enzyme subunit alpha mitochondrial-like isoform X1 [Carassius auratus]
92	92	XP_026065589.1	4.5	21	4	4	Carbamidomethylation; Oxidation (M)	1526200000	1355700000	1171900000	1398900000	2244100000	70119000	1457300000	1367000000	963180000	1194500000	1154900000	1398000000	1341700000	1214000000	1062900000	1256000000	2243400000	70119000	1324400000	1205900000	859270000	1067900000	1041500000	1263800000	1364600000	1728700000	1181200000	1218700000	1581400000	1060700000	36378	L-lactate dehydrogenase B-A chain [Carassius auratus]
93	93	XP_026053143.1	23.74	3	2	2		61432000	27321000	27398000	35220000	57614000	70378000	39958000	53602000	25564000	22403000	30675000	33078000	40176000	13609000	15735000	16419000	38142000	36467000	24558000	31149000	10142000	11194000	11663000	17441000	37843000	55388000	27930000	21485000	32579000	12610000	59144	LOW QUALITY PROTEIN: formimidoyltransferase-cyclodeaminase-like [Carassius auratus]
94	94	XP_026093346.1	2.01	18	6	6	Carbamidomethylation; Acetylation (Protein N-term)	27377000	20503000	24518000	36320000	17225000	28231000	12158000	22572000	19445000	27218000	14535000	19756000	24390000	15692000	16457000	20794000	7391200	28231000	10940000	18622000	17199000	23468000	13541000	14955000	37515000	32020000	21792000	19333000	19602000	17291000	59453	T-complex protein 1 subunit epsilon [Carassius auratus]
95	95	XP_026106247.1	1.71	3	1	1		22010000	23293000	32889000	27986000	29655000	54212000	22920000	28351000	23694000	21078000	40231000	29905000	22010000	23293000	32889000	27986000	29655000	54212000	22920000	28351000	23694000	21078000	40231000	29905000	26545000	33784000	28727000	26545000	33784000	28727000	89444	transitional endoplasmic reticulum ATPase-like [Carassius auratus]
96	96	XP_026067012.1	2.15	3	1	1		10870000	6294800	12031000	7936700	11552000	18285000	8951400	8951000	10031000	8077600	16935000	8893000	10870000	6294800	12031000	7936700	11552000	18285000	8951400	8951000	10031000	8077600	16935000	8893000	9283200	11935000	10984000	9283200	11935000	10984000	89476	transitional endoplasmic reticulum ATPase [Carassius auratus]
97	97	XP_026115964.1	11.59	12	6	6	Carbamidomethylation	28692000	21337000	20862000	20680000	13245000	29916000	2294200	32670000	15406000	13860000	15221000	19859000	24613000	16505000	19324000	17227000	11225000	22765000	2294200	24361000	12670000	13430000	9210800	15124000	25116000	26591000	18227000	19417000	18157000	12859000	97008	glycogen phosphorylase brain form-like [Carassius auratus]
98	98	XP_026120783.1	1.2	34	11	11	Carbamidomethylation	285580000	198140000	291150000	202930000	188980000	104010000	307000000	354950000	122170000	184690000	296140000	330040000	165070000	162620000	189980000	147310000	177600000	91433000	226770000	240300000	47654000	130280000	195130000	207290000	259240000	347300000	260500000	166250000	232850000	165350000	61380	phosphoglucomutase-1-like [Carassius auratus]
99	99	XP_026055710.1	10.21	57	20	20	Carbamidomethylation; Oxidation (M)	1180200000	1290800000	1520100000	1327800000	1086400000	1074000000	1497300000	1604900000	954180000	1187700000	1176900000	1720800000	337310000	649740000	709160000	625590000	799910000	820490000	784860000	784290000	353540000	518350000	532660000	799490000	1331700000	1590100000	1264200000	580450000	797390000	551010000	53086	aldehyde dehydrogenase family 8 member A1 [Carassius auratus]
100	100	XP_026053868.1	5.82	1	1	1		0	43771000	39565000	51413000	145460000	1219600	0	0	133670000	81868000	0	0	0	43771000	39565000	51413000	145460000	1219600	0	0	133670000	81868000	0	0	44916000	73338000	107770000	44916000	73338000	107770000	147332	vitellogenin-like [Carassius auratus]
101	101	XP_026060094.1	8.95	41	15	15	Carbamidomethylation	420430000	597080000	389480000	357260000	574790000	451120000	415390000	461820000	384330000	351750000	372360000	498900000	201880000	327740000	205090000	200820000	425460000	307800000	248340000	244650000	163890000	181480000	213970000	246160000	443290000	562370000	409400000	233880000	326630000	201380000	66689	cystathionine beta-synthase-like [Carassius auratus]
102	102	XP_026117182.1	1.34	16	5	5		223950000	173320000	264520000	227400000	200570000	177940000	289400000	268940000	182280000	196990000	216640000	260610000	207720000	165940000	256110000	220390000	200570000	177940000	278750000	258670000	164900000	190180000	207130000	249090000	222440000	291340000	214980000	212540000	279840000	202830000	50231	tubulin alpha chain-like [Carassius auratus]
103	103	XP_026085248.1	0.84	18	7	7	Carbamidomethylation	117780000	175490000	208180000	206360000	143880000	170580000	151560000	232750000	96240000	164580000	142620000	196450000	76232000	135510000	162310000	135290000	118160000	128590000	110630000	156930000	89638000	118320000	95453000	169120000	181840000	198860000	168970000	127340000	128580000	118130000	63846	asparagine--tRNA ligase cytoplasmic-like isoform X2 [Carassius auratus]
104	104	XP_026133741.1	10.09	3	1	1		24834000	22847000	0	32206000	0	0	26297000	0	9383800	0	15414000	23393000	24834000	22847000	0	32206000	0	0	26297000	0	9383800	0	15414000	23393000	26629000	26297000	16063000	26629000	26297000	16063000	45812	aspartate aminotransferase cytoplasmic-like [Carassius auratus]
105	105	XP_026077734.1	1.77	7	2	2	Carbamidomethylation	17263000	19603000	16582000	30277000	24379000	44688000	15468000	27314000	25454000	20296000	20697000	24394000	17263000	19603000	16582000	30277000	24379000	44688000	15468000	27314000	25454000	20296000	20697000	24394000	20931000	33743000	22710000	20931000	33743000	22710000	75490	protein O-GlcNAcase-like [Carassius auratus]
106	106	XP_026067290.1	3.48	8	3	3	Carbamidomethylation; Oxidation (M)	91928000	71109000	87753000	80984000	60926000	143850000	83289000	94690000	50421000	75538000	74570000	83438000	91344000	70561000	87753000	80323000	59230000	140480000	83008000	93096000	50122000	75538000	74570000	83222000	83093000	103380000	71120000	82495000	101640000	70863000	53253	serine hydroxymethyltransferase cytosolic-like [Carassius auratus]
107	107	XP_026146936.1	7.49	13	9	9	Carbamidomethylation	53053000	58875000	148610000	74164000	38412000	46755000	22586000	75632000	79033000	107980000	77669000	67959000	27587000	44680000	108150000	34747000	29085000	32708000	15500000	52204000	49017000	72429000	61429000	45761000	106770000	70730000	83834000	76476000	50962000	57159000	142904	phosphoribosylformylglycinamidine synthase-like [Carassius auratus]
108	108	XP_026052492.1	4.79	12	6	6		273120000	313280000	423390000	278020000	132720000	179840000	273050000	305320000	280970000	291620000	302840000	303020000	221960000	240010000	312310000	206560000	79807000	99542000	221240000	235010000	225890000	219250000	243290000	233410000	321950000	322950000	294610000	245210000	243860000	230460000	59708	ATP synthase subunit alpha mitochondrial [Carassius auratus]
109	109	XP_026103582.1	0.77	17	8	8	Carbamidomethylation	81653000	81509000	148360000	65612000	49185000	91399000	74684000	102650000	65168000	64504000	96735000	107140000	53281000	51841000	92737000	41931000	30631000	59057000	48498000	68309000	45192000	48843000	65001000	64895000	94284000	99565000	88368000	59948000	64898000	55982000	82139	trifunctional enzyme subunit alpha mitochondrial-like [Carassius auratus]
110	110	XP_026139630.1	2.03	29	10	10	Carbamidomethylation; Oxidation (M)	209010000	137340000	137260000	103370000	118850000	251850000	125460000	249570000	112940000	62535000	170680000	194400000	132900000	92650000	92996000	69727000	81274000	161720000	88707000	153200000	82396000	46073000	127730000	122130000	152080000	207550000	137130000	97663000	134610000	94583000	66133	NADP-dependent malic enzyme-like isoform X1 [Carassius auratus]
111	111	XP_026058908.1	8.46	33	14	14	Carbamidomethylation; Oxidation (M)	488960000	431700000	512420000	515700000	272910000	436580000	290470000	520170000	441020000	424470000	445220000	504820000	258260000	239860000	269940000	267860000	185820000	374220000	182980000	287730000	189630000	190500000	216530000	256320000	490920000	514730000	458680000	259640000	293110000	214750000	62034	glucose-6-phosphate isomerase-like [Carassius auratus]
112	112	XP_026089611.1	2.51	44	21	21	Carbamidomethylation; Oxidation (M)	597720000	364070000	605920000	498800000	144040000	567430000	556350000	660970000	489550000	331170000	555630000	547960000	160910000	134610000	186200000	135920000	61407000	284970000	193800000	248390000	114000000	54809000	129760000	189760000	527070000	654170000	508690000	155680000	229840000	141440000	80732	glycogen [starch] synthase liver-like isoform X2 [Carassius auratus]
113	113	XP_026077729.1	4.3	3	1	1		24479000	43291000	53991000	42211000	72605000	78646000	37151000	42511000	33887000	47159000	46795000	29956000	24479000	43291000	53991000	42211000	72605000	78646000	37151000	42511000	33887000	47159000	46795000	29956000	40993000	57728000	39449000	40993000	57728000	39449000	75617	protein O-GlcNAcase-like [Carassius auratus]
114	114	XP_026140300.1	10.54	39	11	11	Carbamidomethylation	1534900000	1129800000	1115600000	1251900000	1263000000	1135800000	1230200000	1221700000	789820000	1091900000	1079100000	1193100000	880950000	733970000	696790000	723800000	971710000	1125000000	851490000	820670000	457690000	649450000	750660000	797020000	1266800000	1428000000	1051800000	758880000	942230000	663700000	26748	triosephosphate isomerase B isoform X2 [Carassius auratus]
116	116	XP_026127371.1	0.43	32	10	10		91539000	109060000	309360000	123200000	180170000	210070000	96358000	97608000	139550000	152450000	241910000	121430000	48364000	55200000	149530000	59918000	70122000	129010000	58319000	49618000	70110000	71655000	125840000	61098000	163430000	157660000	168690000	80707000	76766000	84003000	61206	60 kDa heat shock protein mitochondrial [Carassius auratus]
117	117	XP_026053866.1	12.87	1	1	1		0	0	0	19258000	20627000	0	0	0	29241000	16770000	0	0	0	0	0	19258000	20627000	0	0	0	29241000	16770000	0	0	19258000	20627000	23006000	19258000	20627000	23006000	146409	vitellogenin-like [Carassius auratus]
118	118	XP_026056802.1	1.91	7	3	3	Carbamidomethylation; Acetylation (Protein N-term)	20668000	13633000	19338000	20263000	14697000	44293000	10126000	18115000	11020000	19079000	14009000	19196000	20668000	13633000	19338000	20263000	14697000	44293000	10126000	18115000	11020000	19079000	14009000	19196000	18647000	24385000	17976000	18647000	24385000	17976000	59375	T-complex protein 1 subunit epsilon-like [Carassius auratus]
119	119	XP_026129575.1	10.54	9	2	2		45563000	36514000	79642000	39661000	78862000	58388000	55018000	54247000	31112000	34113000	54690000	40658000	45563000	36514000	79642000	39661000	78862000	58388000	55018000	54247000	31112000	34113000	54690000	40658000	52631000	61629000	44724000	52631000	61629000	44724000	71259	heat shock cognate 71 kDa protein [Carassius auratus]
120	120	XP_026064035.1	9.76	11	4	4	Acetylation (Protein N-term); Oxidation (M)	56298000	90838000	93431000	72882000	99708000	77982000	100940000	88747000	46827000	72290000	73657000	75557000	54465000	87819000	89696000	69506000	97016000	77982000	99762000	86355000	45797000	70146000	71144000	74708000	78962000	103310000	68378000	75371000	100610000	65920000	56744	UTP--glucose-1-phosphate uridylyltransferase-like isoform X1 [Carassius auratus]
121	121	XP_026051134.1	2.46	21	6	6		664690000	476630000	540980000	474250000	316310000	139800000	546800000	546380000	340900000	449540000	560070000	533170000	587350000	411070000	469350000	415400000	240140000	0	469660000	460900000	298010000	399480000	483720000	476260000	539810000	537370000	470920000	470790000	431770000	414370000	44494	phosphoglycerate kinase 1-like [Carassius auratus]
122	122	XP_026106171.1	0	2	1	1	Carbamidomethylation	35858000	0	0	0	0	0	0	27386000	18660000	0	0	0	35858000	0	0	0	0	0	0	27386000	18660000	0	0	0	35858000	27386000	18660000	35858000	27386000	18660000	53296	serine hydroxymethyltransferase cytosolic-like [Carassius auratus]
123	123	XP_026094902.1	17.11	49	34	34	Carbamidomethylation	379400000	342100000	364070000	404790000	250630000	154570000	224600000	332050000	448870000	401570000	416230000	391440000	93274000	86340000	90927000	97987000	61214000	75628000	68198000	81044000	106350000	99867000	138250000	99450000	383910000	349120000	422030000	92719000	86941000	110980000	104742	alpha-aminoadipic semialdehyde synthase mitochondrial [Carassius auratus]
124	124	XP_026095312.1	2.59	40	14	14	Carbamidomethylation; Acetylation (Protein N-term); Oxidation (M)	654750000	591300000	748820000	601100000	485510000	930520000	482950000	773240000	534590000	553450000	718130000	767540000	296600000	291030000	365760000	297240000	329060000	725030000	243150000	360230000	211490000	240090000	332170000	354210000	671210000	778770000	656670000	312990000	415290000	284490000	62031	glucose-6-phosphate isomerase-like [Carassius auratus]
125	125	XP_026097477.1	2.46	16	11	11		60942000	49440000	73704000	59170000	68974000	66080000	35753000	67183000	73049000	68350000	81925000	59197000	25935000	25015000	46780000	28537000	55819000	29404000	18217000	32215000	32000000	40917000	44509000	31379000	72676000	92631000	76690000	40764000	52880000	41454000	117910	ubiquitin-like modifier-activating enzyme 1 [Carassius auratus]
126	126	XP_026130471.1	1.5	2	2	2	Carbamidomethylation	66480000	64759000	57886000	41973000	64379000	107010000	36758000	82729000	32761000	32786000	67385000	86292000	66480000	64759000	57886000	41973000	64379000	107010000	36758000	82729000	32761000	32786000	67385000	86292000	57775000	77661000	54806000	57775000	77661000	54806000	264305	filamin-B-like [Carassius auratus]
127	127	XP_026080424.1	9.99	20	8	8		91701000	84956000	89366000	95262000	73112000	0	66512000	61010000	64219000	101800000	86353000	81976000	79784000	64553000	64490000	71389000	59383000	0	54948000	45877000	51090000	77914000	65456000	62442000	93198000	82024000	87620000	70054000	64699000	64225000	60158	glutamate dehydrogenase mitochondrial-like [Carassius auratus]
128	128	XP_026125905.1	1.75	16	5	5	Carbamidomethylation	61504000	72424000	117720000	101680000	49312000	169420000	81994000	76024000	71991000	60432000	101780000	74402000	58279000	69683000	102010000	74753000	46963000	163040000	79610000	73063000	56320000	56821000	96148000	57048000	95947000	112660000	81344000	76180000	109140000	67253000	50247	tubulin alpha-8 chain-like [Carassius auratus]
129	129	XP_026084464.1	4.46	21	5	5	Carbamidomethylation	1588000000	1158900000	1133900000	1188800000	1390900000	659660000	1062500000	1171600000	856370000	1250500000	965220000	1124500000	1574400000	1131400000	1107900000	1156400000	1345700000	659660000	1053200000	1142400000	853260000	1231800000	950690000	1110800000	1267400000	1319400000	1052000000	1242500000	1279000000	1036700000	26815	triosephosphate isomerase B [Carassius auratus]
130	130	XP_026089580.1	19.3	3	1	1		51920000	22253000	31238000	32248000	0	0	29595000	28148000	38355000	34352000	41670000	36670000	51920000	22253000	31238000	32248000	0	0	29595000	28148000	38355000	34352000	41670000	36670000	34415000	28871000	37762000	34415000	28871000	37762000	36286	L-lactate dehydrogenase B-A chain-like [Carassius auratus]
132	132	XP_026136522.1	4.5	69	16	16	Carbamidomethylation; Oxidation (M)	902340000	647750000	733960000	783270000	764280000	1130300000	568760000	956390000	548990000	758960000	568160000	865220000	472690000	403350000	463320000	439860000	615630000	885090000	378770000	546850000	295450000	472860000	341810000	517710000	781540000	966600000	700030000	450990000	607850000	415490000	40089	alcohol dehydrogenase class-3 [Carassius auratus]
133	133	XP_026067984.1	3.23	10	11	11	Carbamidomethylation	53766000	85195000	82540000	43394000	68285000	115770000	44312000	58945000	37796000	23355000	74809000	53075000	24964000	52420000	50751000	28077000	56820000	87201000	29793000	20092000	22615000	9775400	53774000	22055000	79447000	106360000	62716000	45278000	63096000	38514000	184369	complement C3-like [Carassius auratus]
134	134	XP_026053424.1	0.75	43	22	22	Carbamidomethylation	178590000	190230000	183580000	189830000	209870000	150630000	103390000	202740000	195500000	181010000	168220000	174390000	59369000	70755000	62088000	57277000	122920000	87075000	37182000	65247000	67598000	60681000	64371000	52381000	189640000	202320000	184930000	62372000	84397000	61258000	76706	glutamine--fructose-6-phosphate aminotransferase [isomerizing] 1-like [Carassius auratus]
135	135	XP_026064814.1	0.06	39	6	6	Carbamidomethylation; Oxidation (M)	550090000	651790000	410010000	807940000	580860000	409530000	434370000	832630000	545990000	663380000	499300000	646540000	401240000	478400000	298580000	571880000	428290000	377970000	338870000	573730000	403490000	447730000	372700000	445470000	618600000	671100000	592710000	438800000	465890000	417350000	34754	phenylalanine-4-hydroxylase-like [Carassius auratus]
136	136	XP_026064928.1	1.24	75	18	18	Carbamidomethylation; Oxidation (M)	12164000000	11499000000	14788000000	10530000000	7900800000	8824200000	17241000000	15683000000	11299000000	11145000000	11353000000	15856000000	6229000000	6270400000	8692300000	5904200000	5463700000	6284000000	9870400000	8973300000	5037700000	5697200000	6606900000	8808100000	12251000000	15927000000	12420000000	6774000000	8865800000	6537500000	23527	glutathione S-transferase P-like [Carassius auratus]
137	137	XP_026070150.1	9.34	1	1	1		7261500	4679100	4569200	3957000	0	0	0	4329200	8295100	3561500	6722000	6301400	7261500	4679100	4569200	3957000	0	0	0	4329200	8295100	3561500	6722000	6301400	5116700	4329200	6220000	5116700	4329200	6220000	228793	myosin-10-like isoform X3 [Carassius auratus]
138	138	XP_026100049.1	0.74	4	2	2		4795900	3393400	13878000	11650000	0	0	5717400	8252200	3917100	7517100	20887000	9803300	4795900	3393400	13878000	11650000	0	0	5717400	8252200	3917100	7517100	20887000	9803300	10807000	6984800	11960000	10807000	6984800	11960000	72351	endoplasmic reticulum chaperone BiP-like [Carassius auratus]
139	139	XP_026071465.1	0.09	38	21	21	Carbamidomethylation; Acetylation (Protein N-term); Oxidation (M)	219780000	220650000	237650000	206780000	211770000	181230000	175350000	252330000	226600000	248590000	214300000	235560000	66207000	72909000	79293000	65458000	61238000	73976000	69496000	79360000	79397000	83594000	59162000	68464000	227690000	278080000	239120000	70967000	84729000	72654000	98713	cytoplasmic aconitate hydratase [Carassius auratus]
140	140	XP_026052750.1	0.8	4	1	1		14153000	4300300	20834000	18446000	0	0	4684500	19027000	15192000	14706000	14906000	12908000	14153000	4300300	20834000	18446000	0	0	4684500	19027000	15192000	14706000	14906000	12908000	14433000	11856000	14605000	14433000	11856000	14605000	64109	asparagine--tRNA ligase cytoplasmic-like [Carassius auratus]
141	141	XP_026139224.1	1.6	22	16	16	Carbamidomethylation	91348000	108500000	122480000	104180000	110960000	77169000	78391000	158960000	82786000	106050000	87242000	121090000	33470000	37747000	45023000	36710000	56920000	16897000	33155000	48737000	24383000	36851000	32738000	42930000	107550000	134750000	102040000	38238000	46781000	34225000	111776	dihydropyrimidine dehydrogenase [NADP(+)] [Carassius auratus]
142	142	XP_026119161.1	0.24	17	6	6		91887000	100910000	191740000	100280000	81218000	169330000	120710000	95204000	77739000	64770000	224560000	109020000	63032000	62479000	114000000	61451000	32067000	105770000	86355000	61822000	59707000	41760000	153870000	70315000	121200000	135990000	119620000	75241000	90872000	82006000	58588	protein disulfide-isomerase-like isoform X1 [Carassius auratus]
143	143	XP_026124499.1	3.19	8	2	2	Carbamidomethylation	9318300	14244000	20080000	11675000	13356000	21123000	5954100	18936000	7786000	13692000	6449200	12765000	9318300	14244000	20080000	11675000	13356000	21123000	5954100	18936000	7786000	13692000	6449200	12765000	15124000	14842000	11246000	15124000	14842000	11246000	59603	T-complex protein 1 subunit eta [Carassius auratus]
144	144	XP_026070081.1	2.17	54	16	16	Carbamidomethylation; Acetylation (Protein N-term); Oxidation (M)	10816000000	11650000000	12692000000	11036000000	8629700000	8383900000	10448000000	11905000000	10802000000	10393000000	10890000000	12050000000	4350600000	6791700000	6959000000	5824700000	4488600000	4849300000	5431200000	5874300000	4670900000	5346100000	5637400000	5727400000	11553000000	12133000000	11042000000	5981500000	6271300000	5345400000	32786	regucalcin-like [Carassius auratus]
145	145	XP_026135650.1	5.36	5	1	1	Carbamidomethylation	2066600000	2333600000	3134500000	2050500000	2177200000	5049000000	2896500000	3158300000	1885800000	1607400000	2742600000	2500300000	2066600000	2333600000	3134500000	2050500000	2177200000	5049000000	2896500000	3158300000	1885800000	1607400000	2742600000	2500300000	2396300000	3320300000	2184100000	2396300000	3320300000	2184100000	39329	fructose-bisphosphate aldolase B-like isoform X2 [Carassius auratus]
146	146	XP_026113463.1	2.44	12	16	16	Carbamidomethylation	65369000	43677000	53335000	54527000	30627000	20923000	44305000	47034000	54243000	44542000	54330000	63852000	23655000	22284000	29327000	27475000	22235000	18080000	28070000	22635000	19844000	22456000	23536000	31012000	59636000	50949000	59123000	25685000	24982000	24212000	227717	myosin-11-like isoform X2 [Carassius auratus]
147	147	XP_026092633.1	1.65	22	7	7	Carbamidomethylation	168120000	77497000	98031000	103840000	45429000	90473000	89882000	125090000	72157000	93556000	110780000	179130000	141290000	67726000	88737000	93313000	30177000	90473000	80038000	110980000	62712000	84719000	94766000	161850000	113910000	120470000	115440000	97767000	105720000	101010000	53199	6-phosphogluconate dehydrogenase decarboxylating [Carassius auratus]
148	148	XP_026122515.1	5.83	62	15	15	Carbamidomethylation; Oxidation (M)	742340000	576970000	606280000	645140000	610060000	738200000	600060000	743290000	439090000	545580000	716410000	793720000	324870000	248820000	261930000	309610000	401350000	521190000	311580000	298360000	150040000	256320000	347270000	348870000	683390000	844600000	651200000	324540000	415440000	295360000	46803	probable imidazolonepropionase [Carassius auratus]
149	149	XP_026118308.1	3.23	8	3	3	Carbamidomethylation	27358000	17323000	32330000	17502000	15724000	23847000	20167000	23656000	30812000	18954000	27202000	24572000	27358000	17323000	32330000	17502000	15724000	23847000	20167000	23656000	30812000	18954000	27202000	24572000	24478000	27200000	25869000	24478000	27200000	25869000	59851	ATP synthase subunit alpha mitochondrial-like [Carassius auratus]
150	150	XP_026132670.1	6.07	3	1	1		26261000	5182500	13858000	13941000	0	0	7043900	4978900	15476000	11982000	3907900	6744600	26261000	5182500	13858000	13941000	0	0	7043900	4978900	15476000	11982000	3907900	6744600	14811000	6011400	9782000	14811000	6011400	9782000	41995	actin aortic smooth muscle [Carassius auratus]
151	151	XP_026088600.1	0.45	38	10	10	Carbamidomethylation; Oxidation (M)	863430000	1051100000	797340000	1169200000	889590000	566990000	731780000	996590000	803230000	930600000	898340000	996060000	411810000	588420000	396220000	562360000	686030000	485900000	342940000	427450000	441050000	446280000	505830000	441970000	975330000	987360000	907580000	489700000	535770000	458780000	51456	LOW QUALITY PROTEIN: phenylalanine-4-hydroxylase [Carassius auratus]
152	152	XP_026061934.1	5.51	22	12	12	Carbamidomethylation; Oxidation (M)	143340000	172470000	200230000	165850000	203100000	101830000	176180000	249270000	158860000	191900000	109600000	166880000	85891000	132080000	148890000	116440000	197970000	101830000	128460000	166910000	87346000	132430000	80331000	114720000	176260000	224560000	159710000	120830000	159990000	103710000	79842	adseverin-like [Carassius auratus]
153	153	XP_026097313.1	0.89	39	14	14	Carbamidomethylation; Acetylation (Protein N-term)	229770000	163370000	479480000	297970000	182820000	355580000	208080000	270560000	225490000	235600000	351190000	277590000	105040000	58227000	229170000	144960000	70734000	129510000	90665000	120980000	90812000	103750000	129100000	121320000	303440000	326750000	278170000	134350000	137980000	111240000	54479	6-phosphofructo-2-kinase/fructose-2 6-bisphosphatase-like isoform X3 [Carassius auratus]
154	154	XP_026092134.1	5.33	28	12	12	Carbamidomethylation	151320000	166140000	214690000	165630000	116170000	218670000	197260000	214910000	148560000	153540000	204430000	240680000	65451000	87519000	120810000	87170000	107100000	193130000	108620000	109340000	80006000	85466000	128650000	119790000	175920000	236320000	195520000	90550000	131890000	104850000	77762	calpain-2 catalytic subunit-like [Carassius auratus]
155	155	XP_026088733.1	0.15	31	23	23	Carbamidomethylation; Acetylation (Protein N-term)	67174000	78186000	190170000	106500000	57172000	108220000	70014000	82564000	130480000	87357000	160030000	93670000	19325000	20636000	46116000	28371000	20003000	46906000	30629000	24527000	27238000	23008000	38475000	25487000	120590000	113040000	122690000	28612000	36937000	28552000	102270	staphylococcal nuclease domain-containing protein 1-like [Carassius auratus]
156	156	XP_026058456.1	4.01	19	6	6		119560000	101360000	186330000	143420000	40733000	61632000	115120000	135820000	99367000	108090000	192510000	135940000	95425000	90269000	135700000	105830000	39688000	61632000	102900000	103680000	83242000	82431000	150730000	104820000	138470000	132410000	135440000	106810000	109180000	105310000	55038	protein disulfide-isomerase A3 [Carassius auratus]
157	157	XP_026103255.1	0.61	3	2	2	Carbamidomethylation	7461300	8215500	32220000	15768000	0	0	9468900	13543000	7572400	16519000	16312000	13792000	7461300	8215500	32220000	15768000	0	0	9468900	13543000	7572400	16519000	16312000	13792000	20490000	11506000	17806000	20490000	11506000	17806000	71238	heat shock cognate 71 kDa protein-like [Carassius auratus]
158	158	XP_026130646.1	5.79	9	13	13		22951000	27185000	62496000	35919000	18316000	26357000	17277000	28628000	33578000	31811000	47029000	37543000	9258300	13249000	25056000	20781000	10871000	10802000	8902300	11492000	7454000	19223000	11726000	20002000	46881000	37501000	46534000	19096000	14004000	14601000	270944	spectrin beta chain non-erythrocytic 1-like isoform X4 [Carassius auratus]
159	159	XP_026139121.1	0.62	91	19	19	Carbamidomethylation; Acetylation (Protein N-term); Oxidation (M)	42711000000	26139000000	32279000000	30672000000	23065000000	7908100000	44716000000	38141000000	23972000000	28000000000	37908000000	40705000000	29074000000	19687000000	19616000000	18405000000	18582000000	5614600000	33399000000	26198000000	17068000000	17585000000	28531000000	27785000000	32954000000	41540000000	32689000000	21696000000	28723000000	22742000000	14104	fatty acid-binding protein 10-A liver basic [Carassius auratus]
160	160	XP_026052493.1	0.44	40	17	17	Carbamidomethylation; Oxidation (M)	878740000	1345500000	1964900000	972040000	639020000	1932800000	898090000	1353600000	676950000	956060000	1950900000	802460000	213620000	455440000	692880000	266760000	300440000	1286500000	226310000	456620000	248380000	279380000	862280000	289450000	1352600000	1497900000	1147300000	432930000	621110000	428730000	57454	succinyl-CoA:3-ketoacid coenzyme A transferase 1 mitochondrial-like [Carassius auratus]
161	161	XP_026067656.1	24.5	20	2	2	Carbamidomethylation; Oxidation (M)	1480100000	818280000	855230000	1233800000	2906100000	3670400000	3281300000	2698200000	2376400000	1015900000	1869400000	1187300000	1349700000	763960000	775310000	1131300000	2419900000	3443600000	2972900000	2411900000	2224000000	923720000	1773600000	1081600000	1096800000	3140200000	1614800000	1005100000	2812100000	1500700000	16327	hemoglobin subunit beta-like isoform X1 [Carassius auratus]
162	162	XP_026071290.1	2.83	3	1	1		205930	424340	1117400	5579600	5162400	399520	2153200	3907800	1374400	10904000	731260	5522400	205930	424340	1117400	5579600	5162400	399520	2153200	3907800	1374400	10904000	731260	5522400	1831800	2905700	4633100	1831800	2905700	4633100	59731	T-complex protein 1 subunit eta-like [Carassius auratus]
163	163	XP_026082712.1	3.02	13	5	5	Carbamidomethylation	80693000	48311000	84593000	84428000	38686000	17284000	36323000	80737000	70210000	89084000	52056000	66160000	55976000	36528000	67818000	70645000	29959000	0	26142000	63718000	51656000	69123000	39489000	61461000	76025000	64918000	72666000	59261000	48975000	56805000	79926	1 4-alpha-glucan-branching enzyme-like [Carassius auratus]
164	164	XP_026109644.1	0.13	29	11	11	Carbamidomethylation; Acetylation (Protein N-term)	50573000	51235000	90836000	87547000	55537000	80735000	41851000	111890000	45903000	69606000	69357000	108430000	28488000	29970000	69594000	66341000	39498000	37004000	28067000	79897000	23999000	52038000	48773000	75766000	77752000	93592000	73855000	54063000	56998000	50144000	65438	serine/threonine-protein phosphatase 2A 65 kDa regulatory subunit A beta isoform [Carassius auratus]
165	165	XP_026072029.1	4.18	25	7	7	Carbamidomethylation; Oxidation (M)	1050600000	657140000	927920000	827100000	442780000	701650000	871460000	915090000	550250000	607500000	783770000	922690000	831490000	540600000	808180000	712950000	278170000	467370000	744690000	732270000	473020000	531880000	658750000	753730000	881210000	885290000	731040000	726420000	683680000	606840000	49806	fumarylacetoacetase-like [Carassius auratus]
166	166	XP_026118205.1	9.96	54	17	17	Carbamidomethylation; Oxidation (M)	299520000	200660000	198040000	293240000	199800000	198910000	247400000	281150000	229000000	273180000	206910000	247970000	118400000	110660000	122020000	126190000	165190000	114820000	142370000	141040000	79742000	104730000	102320000	118910000	270900000	296200000	245080000	120100000	148540000	102230000	52959	LOW QUALITY PROTEIN: tetratricopeptide repeat protein 38-like [Carassius auratus]
167	167	XP_026071700.1	1.18	52	18	18	Carbamidomethylation; Oxidation (M)	767600000	548880000	672520000	697530000	398760000	618950000	491690000	818530000	611190000	673380000	605030000	885400000	284620000	256330000	282120000	273010000	181440000	441300000	222050000	346300000	277610000	269240000	267360000	354180000	679730000	752110000	711890000	274020000	345540000	292100000	49410	mitochondrial enolase superfamily member 1 [Carassius auratus]
168	168	XP_026122682.1	5.34	21	8	8	Carbamidomethylation; Acetylation (Protein N-term)	871530000	697780000	1202900000	836240000	600280000	815690000	1009600000	851590000	440550000	659150000	701600000	845020000	611850000	553250000	887180000	636380000	566960000	815690000	818790000	683040000	327150000	490280000	550610000	728710000	902120000	932830000	663030000	672160000	752710000	524190000	46638	fumarylacetoacetase [Carassius auratus]
169	169	XP_026062676.1	8.53	33	14	14	Carbamidomethylation	462300000	361220000	547220000	624730000	555170000	70024000	331010000	334710000	311040000	437010000	208050000	358970000	239370000	215170000	296150000	309820000	411570000	26753000	213900000	160100000	165920000	240070000	128480000	197580000	511290000	443810000	366990000	265130000	255840000	190430000	58016	non-specific lipid-transfer protein-like isoform X2 [Carassius auratus]
170	170	XP_026137818.1	1.61	9	5	5	Carbamidomethylation	54356000	65557000	91321000	73067000	76602000	73972000	52389000	69227000	49473000	74644000	69517000	70635000	44451000	54597000	77669000	61441000	72956000	71249000	47885000	59630000	38299000	64258000	56531000	60375000	71075000	77070000	66067000	59539000	68654000	54866000	70624	heat shock cognate 71 kDa protein-like [Carassius auratus]
171	171	XP_026130199.1	6.03	37	11	11	Carbamidomethylation; Oxidation (M)	1107400000	769800000	706910000	587820000	577650000	892240000	1390200000	2100400000	415490000	507580000	625260000	1962700000	586480000	464630000	426530000	354390000	433540000	623460000	875950000	1162700000	224010000	313030000	375180000	1145600000	802340000	1452900000	898570000	458010000	775550000	514450000	35632	annexin A4-like [Carassius auratus]
172	172	XP_026097000.1	5.59	6	2	2	Carbamidomethylation	6887300	1624600	1531200	1410400	0	0	1015900	2087400	3736900	0	0	3151800	6887300	1624600	1531200	1410400	0	0	1015900	2087400	3736900	0	0	3151800	4117400	1551700	3444400	4117400	1551700	3444400	97332	importin subunit beta-1-like [Carassius auratus]
173	173	XP_026055828.1	1.61	14	5	5	Carbamidomethylation	56029000	26648000	43484000	56456000	18187000	30447000	30528000	62018000	51823000	42195000	37370000	57509000	40858000	20692000	33972000	43520000	18187000	30447000	25814000	47243000	39230000	32310000	28508000	42518000	49634000	50825000	47366000	38740000	41081000	35783000	53267	6-phosphogluconate dehydrogenase decarboxylating-like [Carassius auratus]
174	174	XP_026124839.1	6.89	59	18	18	Carbamidomethylation; Oxidation (M)	420200000	265920000	406720000	317930000	244800000	198480000	227230000	410450000	308470000	330130000	375350000	397190000	181270000	107500000	127830000	123040000	89248000	75622000	96169000	140180000	111080000	180620000	119400000	153860000	356400000	358320000	377000000	134910000	125020000	154250000	41610	3-ketoacyl-CoA thiolase mitochondrial [Carassius auratus]
175	175	XP_026141135.1	3.21	26	7	7	Carbamidomethylation	262480000	236140000	212080000	212160000	305170000	319800000	194930000	250330000	148300000	213030000	230880000	264650000	243520000	211520000	210910000	188200000	284940000	297420000	192890000	214900000	135520000	199200000	219180000	248330000	239030000	278340000	218340000	216110000	251110000	203760000	33493	glycine N-methyltransferase-like isoform X2 [Carassius auratus]
176	176	XP_026058792.1	1.75	5	6	6	Carbamidomethylation; Oxidation (M)	28024000	24325000	66309000	25168000	7912300	51339000	19485000	31417000	12635000	10287000	32605000	39179000	19933000	18282000	49826000	20148000	7203800	42312000	15508000	23620000	11178000	8921200	28572000	31074000	35956000	33150000	24923000	27047000	24443000	19936000	177197	uncharacterized protein LOC113043556 [Carassius auratus]
177	177	XP_026129153.1	1.9	39	27	27	Carbamidomethylation	266860000	215150000	253470000	270290000	146340000	92051000	144520000	180320000	284650000	318580000	200930000	228630000	61344000	60173000	64479000	66542000	84693000	54143000	46775000	45350000	60670000	70343000	57010000	55591000	254520000	186160000	268430000	63135000	57740000	60904000	101658	sarcosine dehydrogenase mitochondrial-like [Carassius auratus]
178	178	XP_026079915.1	1.34	31	8	8	Carbamidomethylation; Oxidation (M)	550890000	328940000	595690000	515120000	417590000	455640000	394830000	582210000	350690000	480090000	358540000	549720000	300480000	180650000	359660000	291300000	237040000	291850000	253770000	373090000	212830000	290180000	223750000	302750000	498330000	549250000	440450000	283020000	349700000	257380000	40271	alcohol dehydrogenase 1-like isoform X2 [Carassius auratus]
179	179	XP_026115194.1	2.86	25	18	18	Carbamidomethylation	167350000	176470000	206520000	213270000	225220000	205160000	109900000	190400000	166550000	198550000	135530000	165090000	71014000	86756000	98146000	94779000	142270000	103100000	67726000	83329000	65502000	92589000	78543000	81234000	197740000	222780000	178940000	87674000	105310000	79467000	111589	dihydropyrimidine dehydrogenase [NADP(+)]-like isoform X1 [Carassius auratus]
180	180	XP_026106564.1	0.31	3	2	2		2832700	14192000	23766000	13348000	14080000	15898000	5412100	7336400	12638000	9900200	16205000	8087400	2832700	10234000	15720000	7831400	6201800	15898000	5412100	4812200	10966000	5774700	12262000	5730700	14995000	13282000	11708000	9154500	8081100	8683300	63188	asparagine--tRNA ligase cytoplasmic-like [Carassius auratus]
181	181	XP_026097967.1	3.86	9	4	4		276320000	227270000	329180000	304860000	231350000	338530000	239930000	350060000	194990000	225350000	315630000	251700000	206730000	206750000	271300000	254060000	231350000	338530000	213430000	324580000	152270000	184090000	290100000	226170000	284810000	350370000	251230000	235110000	324380000	217480000	67961	transketolase-like [Carassius auratus]
182	182	XP_026094861.1	4.65	16	5	5		63258000	55681000	55961000	56015000	14933000	34073000	63139000	52675000	67429000	52052000	109740000	61062000	48872000	44120000	48034000	45317000	14933000	34073000	48727000	41900000	52553000	42287000	85926000	48601000	57729000	63160000	73167000	46586000	50566000	57938000	54794	protein disulfide-isomerase A3-like [Carassius auratus]
183	183	XP_026098868.1	0.58	16	4	4	Carbamidomethylation	164120000	102330000	87659000	112090000	66374000	101360000	67311000	203930000	118620000	97875000	85304000	166540000	159850000	100150000	86775000	110160000	66374000	94904000	66531000	200380000	116930000	96816000	84553000	163680000	116730000	123390000	117920000	114230000	119290000	115490000	55348	aldehyde dehydrogenase family 9 member A1-A [Carassius auratus]
184	184	XP_026053910.1	3.87	20	9	9	Carbamidomethylation	91548000	93127000	103580000	131840000	27684000	36588000	89333000	122180000	88647000	106420000	77844000	116910000	52106000	63664000	55766000	70929000	19496000	27790000	68219000	68299000	43648000	57762000	44265000	68737000	105810000	109110000	98257000	60616000	67625000	53603000	77832	calpain-2 catalytic subunit-like [Carassius auratus]
185	185	XP_026059535.1	4.18	23	6	6	Oxidation (M)	2288000000	2222300000	2250900000	1887000000	2988000000	1489800000	2611800000	2105200000	1868100000	1740800000	2060300000	2197000000	1896500000	1800500000	1809800000	1479700000	2396200000	949050000	2211200000	1673400000	1443300000	1370800000	1545300000	1792400000	2162000000	2437000000	1967800000	1746700000	1908200000	1538600000	36245	malate dehydrogenase cytoplasmic-like [Carassius auratus]
186	186	XP_026137390.1	4.51	9	3	3		6452400	14039000	12047000	10187000	14291000	21356000	9236500	15023000	6823300	8150900	12030000	14731000	6452400	14039000	12047000	10187000	14291000	21356000	9236500	15023000	6823300	8150900	12030000	14731000	13518000	17983000	12547000	13518000	17983000	12547000	99648	LOW QUALITY PROTEIN: 26S proteasome non-ATPase regulatory subunit 2-like [Carassius auratus]
187	187	XP_026074967.1	5.68	6	8	8	Carbamidomethylation	22601000	19608000	16034000	21176000	25226000	15045000	21198000	24494000	10483000	17539000	15322000	24556000	12276000	13200000	10877000	12694000	17713000	14492000	10652000	13603000	5996900	10368000	10034000	12859000	20507000	29237000	19338000	12262000	15589000	9814400	270921	talin-1-like isoform X2 [Carassius auratus]
188	188	XP_026109981.1	41.59	20	1	1	Carbamidomethylation; Oxidation (M)	0	0	0	0	0	4257400	7376700	0	4047300	7833100	19376000	0	0	0	0	0	0	4257400	7376700	0	4047300	7833100	19376000	0	0	5817100	10419000	0	5817100	10419000	16341	hemoglobin subunit beta [Carassius auratus]
189	189	XP_026124474.1	4.62	33	16	16	Carbamidomethylation	148200000	98465000	254460000	221090000	47906000	143570000	142190000	181200000	64396000	71137000	102080000	186300000	69626000	38345000	73619000	99623000	16984000	68685000	50260000	102390000	15091000	10393000	36343000	95799000	229740000	203760000	139020000	108370000	113810000	68695000	80033	peroxisomal acyl-coenzyme A oxidase 3 [Carassius auratus]
190	190	XP_026081395.1	0.15	13	6	6	Carbamidomethylation	23017000	25673000	63097000	33209000	26182000	45997000	21068000	27132000	26412000	27627000	74676000	36313000	18922000	21100000	53021000	26195000	26182000	45997000	21068000	25284000	19713000	22498000	62122000	29341000	39602000	33787000	43770000	32707000	31939000	35260000	91589	endoplasmin-like [Carassius auratus]
191	191	XP_026067137.1	8.74	42	9	9	Carbamidomethylation; Acetylation (Protein N-term)	37778000	48430000	47076000	58848000	26359000	70248000	35221000	58653000	32961000	39478000	25294000	36270000	29561000	32423000	34135000	41051000	6388200	52593000	29889000	35418000	23141000	31029000	23698000	28551000	55371000	65232000	39244000	38710000	41626000	27576000	36725	fructose-1 6-bisphosphatase 1-like [Carassius auratus]
192	192	XP_026140375.1	7.38	38	12	12	Carbamidomethylation	353480000	326260000	327070000	402670000	446480000	371080000	255680000	295950000	247250000	311590000	345680000	272500000	207550000	231140000	219850000	248740000	388330000	364680000	183160000	193580000	148430000	180590000	234050000	169000000	362190000	393760000	301160000	232140000	297680000	186410000	47248	flotillin-1-like [Carassius auratus]
193	193	XP_026146927.1	1.03	13	4	4	Carbamidomethylation	56960000	127570000	82640000	70482000	119120000	40729000	50961000	68664000	69455000	88198000	51743000	68481000	51901000	124660000	75550000	64361000	119120000	40729000	48831000	66027000	65694000	81101000	49644000	65190000	139380000	140090000	69469000	134090000	137710000	65407000	47062	multifunctional protein ADE2-like isoform X2 [Carassius auratus]
194	194	XP_026065884.1	3.4	30	9	9	Carbamidomethylation; Acetylation (Protein N-term)	77612000	134290000	156950000	111060000	215950000	140340000	64271000	123150000	81434000	130730000	103300000	91466000	60504000	80331000	93303000	86686000	149000000	114190000	49196000	88745000	62582000	79255000	73437000	69608000	146220000	165150000	108400000	81119000	109740000	71220000	57830	T-complex protein 1 subunit beta-like [Carassius auratus]
195	195	XP_026144145.1	5.53	2	1	1		2280400	1927100	4166800	0	498310	0	1864000	6979900	1726200	1436100	1655400	1347900	2280400	1927100	4166800	0	498310	0	1864000	6979900	1726200	1436100	1655400	1347900	2791400	3114100	1541400	2791400	3114100	1541400	97374	importin subunit beta-1 [Carassius auratus]
196	196	XP_026073521.1	6.34	12	9	9	Carbamidomethylation	45787000	55868000	84957000	70862000	19949000	19717000	52490000	55305000	52840000	69409000	49072000	67107000	28628000	33099000	53127000	42498000	13524000	15410000	30998000	35137000	24374000	37772000	26835000	37743000	68888000	59120000	62529000	39338000	35892000	31681000	113049	sodium/potassium-transporting ATPase subunit alpha-1 [Carassius auratus]
197	197	XP_026093031.1	0.96	18	2	2	Carbamidomethylation	113870000	74825000	50517000	146850000	142520000	115480000	56393000	107440000	31018000	121100000	139700000	62245000	113870000	74825000	50517000	146850000	142520000	115480000	56393000	107440000	31018000	121100000	139700000	62245000	113230000	171850000	130050000	113230000	171850000	130050000	30531	N(G) N(G)-dimethylarginine dimethylaminohydrolase 1-like isoform X1 [Carassius auratus]
198	198	XP_026131662.1	0.92	3	1	1	Carbamidomethylation	19806000	9396000	7195000	11774000	10095000	10816000	9630700	18080000	7913400	11211000	3928600	19534000	19806000	9396000	7195000	11774000	10095000	10816000	9630700	18080000	7913400	11211000	3928600	19534000	12043000	12155000	10647000	12043000	12155000	10647000	83954	ATP-dependent 6-phosphofructokinase liver type-like [Carassius auratus]
199	199	XP_026134518.1	0.47	36	8	8	Carbamidomethylation; Oxidation (M)	249390000	196980000	914870000	432430000	260430000	561930000	374900000	254850000	200160000	300320000	536770000	421760000	173840000	144120000	647660000	294090000	195560000	514700000	286310000	178740000	137190000	195800000	378310000	277390000	451170000	387090000	367910000	314930000	293830000	247170000	40441	alcohol dehydrogenase 1-like [Carassius auratus]
200	200	XP_026108533.1	5.03	24	17	17	Carbamidomethylation	265250000	209300000	305570000	228230000	335280000	410080000	173100000	281190000	221600000	239170000	259920000	229230000	88705000	84879000	112620000	77409000	149880000	211110000	61183000	96878000	67304000	73547000	98379000	73432000	254050000	341480000	237480000	90903000	129760000	78165000	107698	trifunctional purine biosynthetic protein adenosine-3 [Carassius auratus]
201	201	XP_026057067.1	10	18	1	1		27646000	37946000	80705000	45918000	65153000	74906000	59705000	44965000	38926000	39329000	46972000	44956000	27646000	37946000	80705000	45918000	65153000	74906000	59705000	44965000	38926000	39329000	46972000	44956000	54727000	61182000	42546000	54727000	61182000	42546000	16960	eukaryotic translation initiation factor 5A-1-like [Carassius auratus]
202	202	XP_026132536.1	1.42	18	8	8		64183000	68302000	118280000	65179000	131240000	73389000	32200000	71008000	72036000	55294000	127620000	65921000	56077000	52482000	76404000	47777000	108470000	47913000	26822000	56735000	46242000	42531000	66887000	49566000	99950000	107560000	103180000	58647000	75131000	51306000	84774	aconitate hydratase mitochondrial-like [Carassius auratus]
203	203	XP_026055230.1	3.34	14	5	5		65522000	181820000	148390000	118670000	241830000	65978000	83252000	76294000	140350000	270090000	128370000	126590000	65522000	177630000	146110000	117340000	241830000	65978000	82798000	75266000	138770000	262240000	127830000	125060000	129590000	130200000	169810000	126650000	129450000	163480000	58063	intermediate filament protein ON3-like [Carassius auratus]
204	204	XP_026126159.1	2.05	23	9	9	Oxidation (M)	317680000	252830000	394630000	296940000	240780000	206440000	257290000	320490000	218630000	267380000	251460000	252060000	215790000	118500000	159960000	184370000	68145000	150520000	155840000	187650000	138400000	150070000	148020000	145760000	359530000	332380000	259100000	176040000	186860000	145560000	43342	beta-ureidopropionase-like [Carassius auratus]
205	205	XP_026133171.1	4.09	51	11	11	Oxidation (M)	385670000	405510000	423370000	363450000	306360000	757630000	393190000	458500000	337160000	241950000	492790000	415590000	202190000	254450000	233450000	229440000	257270000	540140000	219720000	341920000	186650000	163410000	307550000	322390000	410200000	553840000	390710000	235110000	365970000	249640000	33815	sulfotransferase family cytosolic 2B member 1-like [Carassius auratus]
206	206	XP_026093813.1	1.56	9	3	3	Carbamidomethylation	33287000	23902000	35875000	47111000	6174700	12249000	29907000	70431000	17464000	31161000	21793000	54968000	31147000	20421000	31006000	40664000	6174700	12249000	26462000	65841000	16451000	27962000	19982000	50244000	35044000	46489000	31346000	30809000	42472000	28660000	49878	homogentisate 1 2-dioxygenase-like [Carassius auratus]
207	207	XP_026138029.1	3.83	9	2	2		6395400	0	3279700	3257500	5343800	0	407890	1942300	2652000	3182900	385990	4533400	6395400	0	3279700	3257500	5343800	0	407890	1942300	2652000	3182900	385990	4533400	4482200	3847000	3442700	4482200	3847000	3442700	29073	14-3-3 protein epsilon isoform X1 [Carassius auratus]
208	208	XP_026073874.1	8.33	6	2	2		37776000	36557000	49854000	32216000	76403000	71128000	36326000	62266000	29972000	31579000	44070000	44857000	37776000	36557000	49854000	32216000	76403000	71128000	36326000	62266000	29972000	31579000	44070000	44857000	40021000	65837000	39929000	40021000	65837000	39929000	46728	isocitrate dehydrogenase [NADP] cytoplasmic-like [Carassius auratus]
209	209	XP_026076784.1	1.92	7	5	5	Carbamidomethylation	21135000	13683000	17310000	26961000	21677000	24090000	7522200	20645000	24122000	13800000	23786000	21442000	17232000	13683000	14887000	15850000	8547500	21909000	7522200	16794000	14146000	12050000	14736000	17125000	27134000	29493000	23770000	15413000	15764000	14514000	103883	puromycin-sensitive aminopeptidase-like [Carassius auratus]
210	210	XP_026117026.1	5.55	16	5	5	Carbamidomethylation	57884000	37482000	54346000	54516000	12632000	29229000	29180000	58122000	38892000	73209000	49257000	72017000	44180000	26942000	47535000	45581000	12632000	29229000	28501000	43159000	30157000	64149000	43008000	56051000	61789000	54263000	63025000	49840000	44249000	52218000	58820	copine-1-like isoform X2 [Carassius auratus]
211	211	XP_026119523.1	0.44	13	9	9		23387000	20586000	71378000	37488000	36201000	62934000	19381000	25742000	35199000	14484000	66181000	29649000	14310000	16882000	53120000	29361000	26827000	52797000	13631000	20095000	22887000	7755000	46801000	20454000	42958000	42367000	42068000	29609000	31751000	28486000	141419	vigilin-like [Carassius auratus]
212	212	XP_026082838.1	5.99	2	1	1		2749100	3099400	0	3052400	2675900	0	3733300	3179700	1742200	1730200	2513500	3091800	2749100	3099400	0	3052400	2675900	0	3733300	3179700	1742200	1730200	2513500	3091800	2967000	3196300	2269400	2967000	3196300	2269400	99776	26S proteasome non-ATPase regulatory subunit 2-like [Carassius auratus]
213	213	XP_026127856.1	0.58	8	3	3		25925000	33637000	47264000	28113000	49727000	10572000	32691000	37686000	28569000	31415000	38365000	39200000	25925000	33637000	47264000	28113000	49727000	10572000	32691000	37686000	28569000	31415000	38365000	39200000	34218000	33393000	34387000	34218000	33393000	34387000	46702	isocitrate dehydrogenase [NADP] cytoplasmic-like isoform X2 [Carassius auratus]
214	214	XP_026101321.1	34.7	10	1	1	Oxidation (M)	725620	274710	0	0	0	0	0	0	1646800	0	2056200	0	725620	274710	0	0	0	0	0	0	1646800	0	2056200	0	500160	0	1851500	500160	0	1851500	41976	actin alpha cardiac muscle 1-like [Carassius auratus]
215	215	XP_026108684.1	0.62	31	9	9	Carbamidomethylation; Oxidation (M)	214050000	126650000	206920000	224640000	288750000	210320000	74718000	129540000	165440000	212370000	202260000	229520000	140040000	88854000	113340000	136620000	172640000	158610000	39728000	90407000	98207000	127020000	115670000	149800000	196250000	199700000	205960000	119710000	128240000	122670000	38836	glyoxylate reductase/hydroxypyruvate reductase-like [Carassius auratus]
216	216	XP_026130739.1	0.57	9	5	5		26884000	46911000	51441000	36111000	24607000	49129000	34131000	29311000	35922000	33413000	35983000	31018000	22575000	24196000	29618000	28824000	24607000	49129000	19445000	23939000	24086000	17524000	31032000	27426000	48655000	45442000	38966000	26303000	29280000	25017000	98176	puromycin-sensitive aminopeptidase [Carassius auratus]
217	217	XP_026067887.1	4.71	19	9	9	Carbamidomethylation	148320000	149370000	265870000	200630000	197940000	211480000	189740000	166870000	203510000	211160000	183220000	180020000	94438000	99581000	180940000	125470000	168280000	168810000	133840000	112050000	105670000	140220000	108770000	117660000	194540000	205960000	195290000	125110000	145750000	118080000	73731	nucleolin-like isoform X3 [Carassius auratus]
219	219	XP_026085230.1	0.1	11	4	4		18728000	20436000	29794000	18946000	23980000	34217000	12724000	25302000	23453000	16424000	23101000	25903000	18167000	20436000	28730000	18273000	22639000	31753000	12724000	24911000	23022000	16424000	22273000	25903000	22167000	26254000	22535000	21401000	24856000	21906000	82948	trifunctional enzyme subunit alpha mitochondrial-like [Carassius auratus]
220	220	XP_026101616.1	1.73	46	20	20	Carbamidomethylation	397120000	274860000	388080000	360150000	187970000	121260000	335870000	465950000	276990000	276330000	309480000	425580000	112560000	110380000	145210000	132860000	134120000	119190000	121900000	145300000	85775000	112720000	112420000	158990000	357460000	407850000	329680000	125760000	141240000	117480000	54885	dihydropyrimidinase-like [Carassius auratus]
221	221	XP_026058789.1	3.31	2	2	2	Carbamidomethylation	18846000	17765000	35921000	25183000	13480000	48094000	7934200	21141000	13228000	12986000	16925000	28634000	14521000	12341000	24060000	16139000	11543000	36548000	7611100	16324000	9240500	9027400	12635000	18955000	24429000	24214000	17943000	16765000	18006000	12464000	112521	fatty acyl-CoA hydrolase precursor medium chain-like [Carassius auratus]
222	222	XP_026082004.1	1.48	3	1	1		0	757430	7282500	1910100	6541400	2055300	1960300	1549400	1705600	995810	3321500	1636200	0	757430	7282500	1910100	6541400	2055300	1960300	1549400	1705600	995810	3321500	1636200	3316700	3026600	1914800	3316700	3026600	1914800	70985	heat shock cognate 71 kDa protein [Carassius auratus]
223	223	XP_026103603.1	19.71	16	2	2	Carbamidomethylation	110080000	70323000	77787000	71793000	306650000	193290000	176920000	152770000	47192000	56169000	156960000	72427000	110080000	70323000	77787000	71793000	306650000	193290000	176920000	152770000	47192000	56169000	156960000	72427000	83493000	209010000	84703000	83493000	209010000	84703000	28879	phosphoglycerate mutase 1-like isoform X1 [Carassius auratus]
224	224	XP_026093663.1	7.56	30	2	2	Carbamidomethylation; Oxidation (M)	121460000	93430000	197770000	135360000	84922000	95459000	94392000	100990000	85724000	113910000	90199000	98026000	121080000	90250000	195040000	132630000	77446000	90188000	91229000	97071000	85724000	112720000	89034000	94999000	137000000	110430000	97413000	134750000	105470000	95618000	16918	eukaryotic translation initiation factor 5A-1-like [Carassius auratus]
225	225	XP_026062592.1	0.31	26	5	5	Carbamidomethylation	189730000	123630000	222060000	213510000	274820000	139700000	213630000	221800000	124380000	186940000	220660000	220260000	158150000	92816000	193510000	181580000	239430000	95661000	182970000	180860000	97123000	162390000	188860000	183460000	188100000	258140000	188060000	157380000	220380000	157960000	38948	phosphotriesterase-related protein [Carassius auratus]
226	226	XP_026079573.1	1.97	23	5	5	Carbamidomethylation; Oxidation (M)	210960000	186520000	207040000	163070000	137670000	193310000	207760000	258260000	222790000	165880000	284810000	215390000	193970000	170850000	181300000	150300000	128890000	193310000	185900000	229040000	211340000	146040000	277090000	192360000	194150000	235570000	228970000	174100000	210730000	209830000	28854	phosphoglycerate mutase 1-like [Carassius auratus]
227	227	XP_026113879.1	3.55	8	4	4	Carbamidomethylation	106080000	198870000	165440000	139690000	188490000	210580000	137900000	108360000	169290000	268830000	209040000	155730000	99094000	191630000	158640000	134700000	188490000	210580000	132890000	105560000	157540000	258080000	195720000	146880000	152520000	173410000	206520000	146020000	169510000	195350000	57761	intermediate filament protein ON3 [Carassius auratus]
228	228	XP_026123145.1	8.56	63	13	13	Carbamidomethylation; Acetylation (Protein N-term); Oxidation (M)	523450000	467870000	567430000	475820000	437000000	689950000	434240000	651380000	341810000	451960000	403890000	499800000	358300000	301020000	349050000	299920000	395740000	619010000	285820000	370340000	223650000	297910000	254160000	315200000	517710000	625870000	431850000	327070000	418830000	272730000	38273	sorbitol dehydrogenase [Carassius auratus]
229	229	XP_026088798.1	0.22	4	2	2		14112000	20806000	33846000	21461000	29346000	53158000	11386000	19581000	20075000	26530000	22490000	18780000	14112000	20806000	33846000	21461000	29346000	53158000	11386000	19581000	20075000	26530000	22490000	18780000	25744000	35888000	21969000	25744000	35888000	21969000	117898	uncharacterized protein LOC113062925 isoform X1 [Carassius auratus]
230	230	XP_026131659.1	1.03	1	1	1		4347700	3188000	2926500	2558700	0	0	3125900	3669000	4855000	2530700	3437000	4259900	4347700	3188000	2926500	2558700	0	0	3125900	3669000	4855000	2530700	3437000	4259900	3255200	3397500	3770700	3255200	3397500	3770700	85149	ATP-dependent 6-phosphofructokinase liver type-like isoform X1 [Carassius auratus]
231	231	XP_026121761.1	7.94	39	9	9	Carbamidomethylation	683480000	538990000	895840000	858220000	193950000	346130000	583500000	705590000	549060000	741830000	506870000	690380000	452130000	324170000	589790000	546730000	93927000	195810000	345560000	347670000	339840000	474710000	281730000	376380000	744140000	681040000	622040000	478200000	378040000	368160000	27629	14-3-3 protein beta/alpha-A [Carassius auratus]
232	232	XP_026098318.1	2.89	35	15	15	Carbamidomethylation	292870000	221520000	306210000	298770000	196560000	185780000	225460000	276240000	263070000	321920000	252580000	306590000	104040000	93349000	93232000	100580000	119650000	137620000	90647000	91527000	88552000	85443000	103830000	98555000	290340000	294840000	291570000	97802000	109860000	94094000	61498	delta-1-pyrroline-5-carboxylate dehydrogenase mitochondrial [Carassius auratus]
233	233	XP_026071493.1	4.13	12	2	2	Acetylation (Protein N-term)	56614000	56413000	77376000	67977000	12515000	4842400	68052000	64031000	54600000	64719000	71361000	68264000	56614000	56413000	77376000	67977000	12515000	4842400	68052000	64031000	54600000	64719000	71361000	68264000	64595000	64843000	64736000	64595000	64843000	64736000	28775	14-3-3 protein epsilon-like [Carassius auratus]
234	234	XP_026132362.1	6.73	61	12	12	Carbamidomethylation	179330000	128430000	154260000	173220000	68895000	108400000	106260000	200570000	100080000	162560000	109050000	175650000	111730000	70364000	95720000	105280000	49432000	67090000	54839000	98556000	61557000	96929000	59772000	91789000	163510000	162130000	143800000	95774000	80562000	77512000	42871	galactokinase-like [Carassius auratus]
235	235	XP_026062301.1	7.89	28	6	6	Carbamidomethylation; Oxidation (M)	505880000	522860000	500150000	520900000	500640000	249810000	336890000	424860000	502570000	849890000	371640000	468890000	478070000	462880000	485380000	470240000	463720000	243780000	288760000	361400000	482200000	813300000	364040000	444130000	522050000	450500000	556620000	474140000	400690000	525920000	46318	serine--pyruvate aminotransferase-like [Carassius auratus]
236	236	XP_026132034.1	2.94	45	9	9	Carbamidomethylation	224880000	250350000	262920000	248230000	159530000	94472000	216610000	274980000	176610000	235680000	226200000	279320000	134440000	133780000	163880000	155760000	159530000	94472000	135960000	158500000	89369000	129550000	119530000	166890000	292380000	256710000	242240000	146960000	154460000	132280000	33231	pyridoxine-5'-phosphate oxidase [Carassius auratus]
237	237	XP_026131400.1	5.19	16	6	6	Carbamidomethylation	51913000	42413000	42873000	45867000	12997000	0	42590000	29394000	18439000	47753000	30361000	49117000	38644000	34070000	36792000	38183000	12997000	0	39306000	21544000	10760000	33949000	24123000	41804000	48193000	45346000	45808000	39053000	38488000	36669000	59434	copine-3-like isoform X2 [Carassius auratus]
238	238	XP_026085286.1	5.13	63	11	11	Carbamidomethylation; Oxidation (M)	3820400000	2916600000	3680600000	3414100000	3558500000	2936600000	3641500000	4132700000	2579600000	3028400000	2927000000	4069200000	1604500000	1424600000	1721400000	1566100000	2385100000	1436600000	1771800000	1697000000	942590000	1346800000	1377800000	1731500000	3480600000	4206500000	3159300000	1579100000	2000800000	1349700000	26997	maleylacetoacetate isomerase isoform X1 [Carassius auratus]
239	239	XP_026138754.1	7.21	35	11	11		113390000	150110000	324730000	134460000	104230000	191550000	165960000	182960000	81186000	114860000	149390000	173800000	70605000	87807000	197000000	82399000	92332000	155280000	100120000	100070000	51428000	59396000	84106000	99896000	200150000	197590000	135810000	109880000	118100000	73979000	56653	cytochrome P450 2G1-like [Carassius auratus]
240	240	XP_026124065.1	6.89	16	2	2	Acetylation (Protein N-term)	92589000	57481000	107590000	128190000	25863000	17778000	41475000	108160000	63903000	100950000	104840000	105500000	92589000	57481000	107590000	128190000	25863000	17778000	41475000	108160000	63903000	100950000	104840000	105500000	100510000	86087000	97052000	100510000	86087000	97052000	28857	14-3-3 protein epsilon-like isoform X2 [Carassius auratus]
241	241	XP_026074032.1	9.81	46	15	15	Carbamidomethylation; Oxidation (M)	679810000	421040000	476460000	499470000	540320000	624980000	497050000	776420000	410410000	383600000	463870000	668240000	292120000	219420000	247720000	237010000	375880000	352910000	237630000	344770000	147500000	175400000	217330000	291140000	534610000	729350000	493100000	249070000	364070000	208860000	38109	2-amino-3-carboxymuconate-6-semialdehyde decarboxylase [Carassius auratus]
242	242	XP_026134042.1	1.64	22	3	3	Carbamidomethylation	28242000	16370000	40400000	21533000	33834000	39155000	14095000	31700000	49264000	25878000	68516000	17987000	28242000	16370000	40400000	21533000	33834000	39155000	14095000	31700000	49264000	25878000	68516000	17987000	26636000	32674000	46036000	26636000	32674000	46036000	28838	phosphoglycerate mutase 1-like [Carassius auratus]
243	243	XP_026098562.1	1.11	15	4	4		612490000	144660000	1025900000	963860000	1217000000	616740000	572790000	768930000	466910000	848670000	696070000	799600000	604750000	139370000	1011700000	950560000	1217000000	616740000	569340000	765520000	462880000	834170000	691450000	795390000	686730000	812080000	702810000	676610000	808650000	695970000	45159	acetyl-CoA acetyltransferase mitochondrial [Carassius auratus]
244	244	XP_026053862.1	10.17	2	2	2		0	926600	336930	2076700	1564300	0	0	0	5499500	2061500	0	0	0	926600	336930	2076700	1564300	0	0	0	5499500	2061500	0	0	1670100	1564300	3780500	1670100	1564300	3780500	178186	vitellogenin-like [Carassius auratus]
245	245	XP_026137144.1	13.33	12	3	3	Acetylation (Protein N-term)	691070000	666410000	624880000	577240000	1043500000	1080000000	781870000	697230000	498760000	488170000	681830000	541670000	691070000	665000000	623590000	577240000	1043500000	1077400000	781870000	697230000	497840000	487550000	680970000	541380000	640580000	902580000	552610000	639230000	900000000	551930000	39028	phosphotriesterase-related protein-like [Carassius auratus]
246	246	XP_026120738.1	4.94	27	6	6	Carbamidomethylation	85182000	55543000	69455000	49170000	73807000	158930000	61495000	100430000	59515000	30495000	87180000	80473000	77778000	53038000	64930000	47783000	73807000	154220000	60533000	90325000	57866000	30084000	87180000	76101000	65654000	104990000	68635000	61349000	95447000	63232000	55307	NADP-dependent malic enzyme-like [Carassius auratus]
247	247	XP_026078707.1	0.59	56	12	12	Carbamidomethylation; Acetylation (Protein N-term)	94949000	140840000	188130000	151380000	147460000	141490000	102030000	161280000	144730000	150000000	107710000	150180000	38669000	63253000	95950000	70079000	84277000	83567000	47053000	72913000	75355000	78128000	58387000	74863000	146770000	158600000	142230000	66988000	71952000	71683000	35926	sulfotransferase 1 family member D1-like isoform X1 [Carassius auratus]
248	248	XP_026084118.1	4.85	18	6	6	Carbamidomethylation	65876000	62147000	84030000	70928000	81479000	153980000	55619000	82639000	79711000	66291000	73642000	77486000	47928000	49434000	64792000	52724000	77587000	136550000	51676000	62805000	56368000	44775000	53872000	54884000	71114000	101160000	75543000	53719000	82154000	53736000	57553	T-complex protein 1 subunit delta-like [Carassius auratus]
249	249	XP_026054973.1	8.41	7	3	3	Acetylation (Protein N-term)	60897000	52795000	60911000	54142000	37160000	16325000	41608000	54228000	47416000	52708000	57581000	42665000	60897000	52795000	60911000	54142000	37160000	16325000	41608000	54228000	47416000	52708000	57581000	42665000	57186000	57616000	50092000	57186000	57616000	50092000	60384	T-complex protein 1 subunit alpha-like [Carassius auratus]
250	250	XP_026113142.1	0.97	1	1	1	Oxidation (M)	14393000	10045000	12652000	14849000	7495800	0	11115000	17985000	9562200	9895900	12371000	15668000	14393000	10045000	12652000	14849000	7495800	0	11115000	17985000	9562200	9895900	12371000	15668000	12985000	12199000	11874000	12985000	12199000	11874000	227495	myosin-9-like [Carassius auratus]
251	251	XP_026102498.1	2.47	59	12	12	Acetylation (Protein N-term); Oxidation (M)	15477000000	11894000000	11641000000	10482000000	2325500000	3579200000	15390000000	13751000000	8547000000	11136000000	9718400000	13835000000	10132000000	7373300000	7256800000	6534800000	820050000	0	9580100000	8402200000	5852900000	7249600000	5600900000	8597100000	12388000000	13868000000	10818000000	7824300000	8378400000	6825100000	15792	myoglobin [Carassius auratus]
252	252	XP_026089931.1	4.57	37	13	13	Carbamidomethylation	281650000	267750000	343620000	271620000	385540000	337340000	193820000	251700000	213630000	267180000	287150000	244690000	137700000	141870000	150890000	126030000	269290000	182520000	97795000	108230000	88428000	114980000	140730000	126540000	295690000	347030000	258510000	139120000	181090000	117670000	57691	T-complex protein 1 subunit zeta [Carassius auratus]
253	253	XP_026053652.1	0.96	4	3	3	Carbamidomethylation	4322800	8697700	4067100	5111900	2450000	9588700	1603100	8191700	7958500	3019300	5950500	8919900	4322800	8697700	4067100	5111900	2450000	9588700	1603100	8191700	7958500	3019300	5950500	8919900	6410200	7650400	6953300	6410200	7650400	6953300	108512	26S proteasome non-ATPase regulatory subunit 1-like [Carassius auratus]
254	254	XP_026071289.1	0.27	13	4	4	Carbamidomethylation	111790000	67474000	83186000	148000000	108220000	106610000	78989000	141130000	48360000	113910000	100060000	168120000	109600000	64049000	79099000	142380000	97884000	106610000	75872000	135280000	48360000	111040000	98286000	164110000	131460000	164910000	124280000	127630000	158470000	121400000	33583	glycine N-methyltransferase-like [Carassius auratus]
255	255	XP_026125363.1	1.36	8	2	2	Carbamidomethylation	324570000	232190000	266420000	251670000	4445000	0	309490000	308060000	209350000	259810000	237200000	376050000	324570000	232190000	266420000	251670000	4445000	0	309490000	308060000	209350000	259810000	237200000	376050000	270320000	313840000	271830000	270320000	313840000	271830000	55328	aldehyde dehydrogenase family 9 member A1-A-like [Carassius auratus]
256	256	XP_026145088.1	2.76	26	6	6	Carbamidomethylation; Acetylation (Protein N-term); Oxidation (M)	1903300000	977670000	1997800000	2040100000	179750000	342740000	1550600000	3237200000	898420000	1612500000	1470000000	2523200000	1641000000	843180000	1846800000	1910100000	110420000	215910000	1296700000	2954700000	724130000	1484800000	1313400000	2313200000	1730500000	2337900000	1628200000	1560300000	2091500000	1458900000	26451	glutathione S-transferase A-like [Carassius auratus]
257	257	XP_026065848.1	0.68	8	3	3		7358900	11255000	18758000	12665000	6021400	19809000	9894000	12129000	11745000	6500800	34181000	15133000	7358900	11255000	18758000	12665000	6021400	19809000	9894000	12129000	11745000	6500800	34181000	15133000	12509000	14260000	17994000	12509000	14260000	17994000	91538	endoplasmin [Carassius auratus]
258	258	XP_026077951.1	10.63	22	8	8	Carbamidomethylation	131790000	98184000	144090000	150450000	73021000	74497000	101830000	103100000	60097000	97851000	80473000	110110000	108850000	75403000	117950000	118230000	56977000	66370000	90839000	83342000	53153000	82242000	64626000	81133000	131420000	111070000	88565000	105110000	92128000	70289000	49275	annexin A4-like [Carassius auratus]
259	259	XP_026126437.1	2.22	54	15	15	Carbamidomethylation; Oxidation (M)	325750000	209850000	556770000	349210000	93667000	94546000	267150000	376680000	340800000	346190000	390210000	337300000	181210000	94031000	240940000	158870000	24372000	0	120160000	194280000	167610000	170890000	183820000	163050000	366640000	317660000	358770000	172650000	140700000	171340000	30199	40S ribosomal protein S3a [Carassius auratus]
260	260	XP_026098324.1	4.87	38	8	8	Carbamidomethylation	495770000	379470000	444340000	427500000	320930000	485590000	408340000	452550000	406320000	403360000	403120000	431690000	186890000	185650000	189250000	191040000	223670000	366310000	188240000	191420000	180600000	167320000	188370000	190210000	438310000	485140000	411960000	189750000	244030000	181880000	40226	aflatoxin B1 aldehyde reductase member 4 [Carassius auratus]
261	261	XP_026099229.1	8.31	27	7	7	Carbamidomethylation	234830000	204430000	227210000	271750000	231660000	165920000	173180000	227180000	306290000	249680000	247010000	307000000	157630000	144180000	169400000	205480000	189700000	103040000	122040000	166150000	207170000	187470000	171490000	232300000	235190000	241340000	278440000	169170000	179770000	199600000	47385	aspartate aminotransferase mitochondrial-like [Carassius auratus]
262	262	XP_026105512.1	4.02	27	5	5	Carbamidomethylation	370290000	303690000	331350000	239400000	176720000	486210000	376550000	483410000	234440000	176400000	235210000	406650000	350320000	266990000	315330000	218720000	164690000	447320000	358530000	472870000	203230000	158380000	202160000	354520000	315400000	469980000	265930000	287840000	446990000	232330000	38006	glycerol-3-phosphate dehydrogenase [NAD(+)] cytoplasmic isoform X1 [Carassius auratus]
263	263	XP_026128846.1	7.74	35	13	13	Carbamidomethylation	460290000	342680000	409580000	483810000	96240000	111440000	308120000	312540000	391510000	467720000	408800000	392990000	201170000	176340000	191720000	215330000	56571000	62251000	168380000	156090000	163440000	204830000	201240000	181510000	424980000	333530000	423140000	196140000	175780000	187760000	58685	alpha-aminoadipic semialdehyde dehydrogenase [Carassius auratus]
264	264	XP_026145255.1	5.05	17	5	5	Oxidation (M)	113530000	89646000	184210000	193800000	22745000	0	48161000	136840000	142860000	287290000	111740000	201200000	96481000	66104000	160890000	166530000	21489000	0	43803000	126620000	111300000	223260000	93437000	157550000	145930000	93579000	186080000	122500000	81427000	146390000	49596	keratin type I cytoskeletal 50 kDa-like [Carassius auratus]
265	265	XP_026124116.1	7.38	38	11	11	Carbamidomethylation	185670000	123700000	105120000	120780000	97169000	144380000	124650000	207780000	103260000	99431000	127420000	175170000	90771000	65478000	51288000	64859000	68215000	93379000	77892000	104340000	51121000	48175000	57430000	89995000	144200000	169960000	136240000	72976000	85958000	61680000	53360	cytosolic beta-glucosidase-like [Carassius auratus]
266	266	XP_026112310.1	4.55	48	10	10	Carbamidomethylation	276360000	287530000	316570000	319230000	246680000	432090000	241660000	378480000	276600000	268910000	232930000	361740000	152050000	184210000	190980000	193190000	216620000	373680000	153230000	224550000	151700000	144430000	139780000	217960000	300550000	361890000	286870000	180740000	242780000	165160000	35564	glyoxylate reductase/hydroxypyruvate reductase-like [Carassius auratus]
267	267	XP_026137170.1	2.17	17	4	4	Carbamidomethylation	36837000	16139000	33478000	29244000	31083000	14484000	26364000	40677000	8670200	22553000	22089000	35073000	32837000	14551000	29280000	25405000	31083000	14484000	25049000	37563000	7800400	20594000	20236000	29704000	30392000	40008000	26622000	26985000	37794000	24110000	54196	alanine aminotransferase 2-like isoform X2 [Carassius auratus]
268	268	XP_026129628.1	0.34	27	7	7	Carbamidomethylation	83910000	58864000	88981000	94728000	115080000	56359000	46877000	60482000	48342000	78822000	99840000	78365000	53779000	27557000	38215000	51209000	84492000	41726000	31048000	19967000	23164000	41681000	55878000	36308000	93372000	89851000	80389000	54205000	54085000	43305000	35467	malate dehydrogenase mitochondrial [Carassius auratus]
269	269	XP_026052011.1	2.21	36	6	6	Carbamidomethylation	168150000	154520000	343170000	164620000	146600000	150530000	236620000	187990000	67160000	168900000	133350000	261350000	138290000	126620000	281860000	140810000	146600000	150530000	191290000	160440000	54057000	138810000	101790000	222640000	207900000	200290000	158920000	171890000	163850000	130560000	29958	carbonyl reductase [NADPH] 1-like [Carassius auratus]
270	270	XP_026139524.1	4.23	22	8	8	Carbamidomethylation	383910000	342710000	282020000	334940000	411340000	616980000	348660000	381430000	274630000	288880000	360090000	363300000	327740000	301930000	262770000	281700000	325450000	599050000	318840000	326860000	262670000	247790000	342580000	312850000	343180000	455470000	335540000	293540000	392550000	291470000	51260	methanethiol oxidase-like isoform X2 [Carassius auratus]
271	271	XP_026074163.1	3.57	21	4	4	Carbamidomethylation; Oxidation (M)	218400000	197020000	252600000	227750000	273700000	315660000	212050000	232640000	172330000	218820000	183650000	268480000	218400000	185360000	246480000	216530000	269140000	312840000	203330000	219560000	171680000	213860000	181590000	263330000	228220000	286130000	212320000	216690000	270870000	207620000	35265	lambda-crystallin-like [Carassius auratus]
272	272	XP_026106606.1	0.05	58	21	21	Carbamidomethylation	477930000	359140000	329420000	446240000	286650000	304170000	208100000	401260000	317560000	415960000	363300000	343810000	146240000	131540000	89613000	142630000	131210000	161410000	89787000	118740000	118090000	137840000	133540000	112910000	411740000	395170000	367650000	127510000	141570000	125600000	47439	flotillin-2a-like [Carassius auratus]
273	273	XP_026145089.1	2.1	9	2	2		701860000	263840000	755640000	642980000	0	0	572880000	928360000	307690000	535940000	515470000	812600000	701860000	263840000	755640000	642980000	0	0	572880000	928360000	307690000	535940000	515470000	812600000	591080000	750620000	542930000	591080000	750620000	542930000	26137	glutathione S-transferase A-like [Carassius auratus]
274	274	XP_026056238.1	19.34	8	4	4		13641000	14061000	19095000	15318000	8300200	10465000	8382800	9604500	16135000	13839000	13610000	7356000	11858000	14061000	16542000	13744000	7905100	10465000	7649400	7210400	14487000	12713000	12829000	7356000	16021000	12615000	13956000	14052000	11441000	12771000	84978	glycine--tRNA ligase [Carassius auratus]
275	275	XP_026111581.1	5.06	11	3	3		66465000	40602000	69250000	68166000	0	0	43882000	48473000	45370000	56909000	41553000	50223000	66465000	40602000	69250000	68166000	0	0	43882000	48473000	45370000	56909000	41553000	50223000	61121000	46177000	48514000	61121000	46177000	48514000	26596	glutathione S-transferase A-like [Carassius auratus]
276	276	XP_026096959.1	4.34	5	2	2		17521000	13137000	16970000	13824000	24081000	27041000	8032600	6829700	9851200	15238000	14536000	9187100	11302000	11842000	14771000	9825200	19771000	19417000	8032600	6829700	6599300	10623000	11864000	8577000	15363000	19479000	12203000	11935000	13513000	9415800	47058	alpha-enolase isoform X2 [Carassius auratus]
277	277	XP_026104918.1	6.16	20	3	3		61066000	66400000	72176000	66750000	38140000	57797000	57255000	65463000	44012000	57174000	59556000	80242000	52707000	54866000	59693000	56044000	25399000	42485000	47263000	55566000	30095000	49046000	43976000	65498000	66598000	67608000	60246000	55828000	55622000	47154000	24525	calpain small subunit 1-like [Carassius auratus]
278	278	XP_026097229.1	55.48	3	1	1		0	1970000	7481400	3773600	0	0	0	0	0	0	4917600	0	0	1970000	7481400	3773600	0	0	0	0	0	0	4917600	0	4408300	0	4917600	4408300	0	4917600	60341	T-complex protein 1 subunit alpha [Carassius auratus]
279	279	XP_026097007.1	6.64	81	12	12	Carbamidomethylation; Oxidation (M)	1044700000	897720000	1227700000	1052600000	484170000	437650000	1024300000	951100000	1320200000	1160600000	965880000	855750000	642450000	544350000	845510000	692990000	217690000	208480000	611400000	545880000	773820000	782420000	573680000	477420000	1064200000	1037400000	1078900000	687140000	577430000	651830000	17230	nucleoside diphosphate kinase [Carassius auratus]
280	280	XP_026137293.1	1.47	11	7	7	Carbamidomethylation	151690000	112470000	193980000	171730000	76298000	0	112320000	210660000	110770000	154970000	108850000	174210000	104600000	75615000	133100000	124010000	48020000	0	81088000	152300000	75577000	112980000	73842000	118850000	157470000	171160000	139820000	109330000	123110000	95311000	79869	adseverin-like [Carassius auratus]
281	281	XP_026081349.1	1.5	52	6	6	Acetylation (Protein N-term); Oxidation (M)	602620000	606950000	856370000	613720000	718430000	126550000	805270000	609080000	435980000	570830000	715510000	716720000	514770000	523950000	736370000	533210000	644030000	48503000	725280000	548290000	381570000	504880000	654030000	637550000	671730000	707470000	610330000	577080000	624570000	544510000	18717	cofilin-2-like [Carassius auratus]
283	283	XP_026115968.1	1.55	41	13	13	Carbamidomethylation; Acetylation (Protein N-term)	61791000	43476000	73799000	63170000	72745000	54573000	51069000	73975000	68144000	52605000	83416000	50011000	29150000	24532000	49691000	35224000	44337000	10575000	30028000	29270000	28534000	21853000	41079000	28347000	65181000	81116000	73792000	34649000	35853000	32849000	55838	V-type proton ATPase subunit B brain isoform-like [Carassius auratus]
284	284	XP_026057544.1	6.85	31	10	10	Carbamidomethylation	266260000	154900000	245670000	226590000	40044000	86934000	221490000	204020000	244670000	253910000	231600000	229330000	212660000	122140000	127920000	131820000	38409000	86934000	156520000	121670000	185850000	191210000	181900000	133410000	240990000	223410000	264720000	148630000	151370000	173900000	46032	60S ribosomal protein L3-like isoform X1 [Carassius auratus]
285	285	XP_026059875.1	2.44	22	7	7	Carbamidomethylation	74773000	57766000	158790000	119660000	95974000	87987000	98611000	181540000	71205000	81689000	118450000	95062000	51001000	49034000	127470000	96799000	78312000	75325000	86330000	104500000	55221000	64033000	101990000	74954000	122950000	160350000	96920000	98250000	100490000	78831000	54593	UDP-glucose 6-dehydrogenase-like [Carassius auratus]
286	286	XP_026145113.1	1.36	7	2	2	Carbamidomethylation	21948000	15170000	22532000	24401000	0	0	15475000	24702000	13579000	18519000	15637000	24816000	21948000	15170000	22532000	24401000	0	0	15475000	24702000	13579000	18519000	15637000	24816000	21013000	20088000	19291000	21013000	20088000	19291000	38177	glycerol-3-phosphate dehydrogenase [NAD(+)] cytoplasmic-like [Carassius auratus]
287	287	XP_026075900.1	0.48	10	2	2		87128000	90516000	137810000	116390000	140230000	54026000	110340000	103450000	82954000	116740000	106830000	131220000	87128000	90516000	137810000	116390000	140230000	54026000	110340000	103450000	82954000	116740000	106830000	131220000	112370000	105610000	109540000	112370000	105610000	109540000	45074	acetyl-CoA acetyltransferase mitochondrial-like [Carassius auratus]
288	288	XP_026088981.1	1.26	7	3	3	Carbamidomethylation	23232000	11466000	25381000	12151000	13611000	16446000	14982000	30124000	26531000	28877000	17435000	13997000	23232000	11466000	25381000	12151000	13611000	16446000	14982000	30124000	26531000	28877000	17435000	13997000	22679000	28286000	23589000	22679000	28286000	23589000	66799	dimethylaniline monooxygenase [N-oxide-forming] 5-like isoform X1 [Carassius auratus]
289	289	XP_026068610.1	12.44	28	9	9	Carbamidomethylation	118060000	103160000	135930000	134520000	130030000	82674000	71524000	86940000	184290000	160270000	150280000	157420000	60056000	57308000	80164000	74443000	98736000	40887000	42092000	37578000	79308000	92882000	82346000	94115000	122920000	107440000	163070000	67993000	59257000	87163000	55180	serine hydroxymethyltransferase mitochondrial [Carassius auratus]
290	290	XP_026122838.1	3.19	4	1	1		1174600	3779200	13609000	3082700	4995200	5993900	2575900	4996600	7588100	5846600	8715900	3637900	1174600	3779200	13609000	3082700	4995200	5993900	2575900	4996600	7588100	5846600	8715900	3637900	5411400	4640400	6447100	5411400	4640400	6447100	46267	eukaryotic initiation factor 4A-I-like [Carassius auratus]
291	291	XP_026142321.1	3.28	40	13	13	Carbamidomethylation; Oxidation (M)	79457000	72656000	86075000	72040000	65777000	81027000	69658000	106750000	68076000	83514000	99802000	101980000	27161000	29551000	33927000	22153000	28478000	32427000	27238000	32324000	28056000	34496000	37443000	30234000	87518000	105730000	94763000	28654000	35856000	32557000	49158	26S proteasome regulatory subunit 4 [Carassius auratus]
292	292	XP_026059337.1	7.41	11	2	2	Oxidation (M)	256110000	64158000	184220000	189600000	315330000	123340000	286670000	285020000	39623000	41899000	44359000	246610000	213200000	35436000	157450000	160900000	269240000	58113000	245710000	233830000	18721000	21194000	18271000	211440000	209310000	301040000	223630000	177540000	250170000	197910000	21871	peroxiredoxin-1-like [Carassius auratus]
293	293	XP_026076546.1	7.53	48	16	16	Carbamidomethylation; Acetylation (Protein N-term)	624790000	402580000	853690000	713280000	364640000	102740000	376890000	395520000	367540000	526660000	320470000	416220000	290120000	196690000	455000000	350920000	263060000	66183000	217950000	174170000	189010000	289170000	153640000	180810000	649900000	441140000	410750000	323180000	240050000	203160000	34358	uricase isoform X2 [Carassius auratus]
294	294	XP_026084094.1	6.83	15	6	6	Carbamidomethylation; Acetylation (Protein N-term)	184900000	146700000	157980000	150760000	270490000	172820000	144270000	186980000	106600000	154420000	144250000	166810000	148620000	127330000	135440000	118710000	251360000	152990000	132640000	156150000	85618000	126600000	121470000	132360000	160080000	199220000	143020000	132530000	173290000	116510000	55337	methanethiol oxidase-like isoform X1 [Carassius auratus]
295	295	XP_026074877.1	2.22	9	5	5	Carbamidomethylation	113860000	84889000	81719000	110940000	35100000	49812000	111720000	113730000	118300000	99591000	72224000	116350000	106850000	79007000	78611000	106530000	28894000	49812000	108290000	107560000	109790000	90921000	69544000	109280000	98149000	115600000	102090000	92749000	107700000	94883000	77901	annexin A6-like [Carassius auratus]
296	296	XP_026143221.1	0.9	10	6	6	Carbamidomethylation; Acetylation (Protein N-term)	7185200	18725000	25856000	24409000	28935000	17143000	5687500	9923700	28492000	23297000	19911000	10771000	6399300	14093000	19326000	16553000	24875000	15926000	4783300	6950400	20358000	15649000	13653000	9263000	20792000	18116000	21795000	14093000	14760000	14731000	107139	alanine--tRNA ligase cytoplasmic-like isoform X2 [Carassius auratus]
297	297	XP_026147182.1	2.02	10	5	5	Carbamidomethylation	25745000	33024000	59805000	35901000	26031000	67715000	25453000	42401000	38435000	36540000	51204000	46646000	25745000	29009000	57407000	34132000	26031000	67715000	19744000	40706000	37696000	36540000	46486000	45412000	42672000	52862000	47237000	36573000	46656000	41534000	63877	dimethylaniline monooxygenase [N-oxide-forming] 5-like [Carassius auratus]
298	298	XP_026060528.1	5.87	4	2	2		0	2189800	1249300	2779700	2750600	484080	0	0	540460	1847800	424520	573390	0	2189800	1249300	2779700	2750600	484080	0	0	540460	1847800	424520	573390	2411500	3234700	1481700	2411500	3234700	1481700	113521	sodium/potassium-transporting ATPase subunit alpha-1 isoform X1 [Carassius auratus]
299	299	XP_026072091.1	48.9	4	1	1		487110	471590	3349500	889040	0	0	0	0	789530	487950	2797200	0	487110	471590	3349500	889040	0	0	0	0	789530	487950	2797200	0	1299300	0	1358200	1299300	0	1358200	46264	eukaryotic initiation factor 4A-I [Carassius auratus]
300	300	XP_026098787.1	0.48	32	6	6	Carbamidomethylation	25064000	20447000	73379000	35063000	20150000	45156000	19424000	36830000	34140000	25990000	43350000	29043000	20321000	16812000	47223000	26656000	17118000	35928000	17697000	24360000	27116000	19274000	37765000	20051000	43660000	34534000	35455000	27753000	25715000	26633000	44997	perilipin-3-like [Carassius auratus]
301	301	XP_026076832.1	1.38	11	9	9	Carbamidomethylation	37890000	42436000	31432000	47211000	51492000	33460000	40596000	36988000	31288000	37480000	31272000	42006000	23775000	28693000	16440000	33381000	35481000	17390000	29148000	23682000	20614000	28236000	17012000	23981000	40958000	48797000	37054000	25572000	32032000	22461000	148214	bile salt export pump-like [Carassius auratus]
302	302	XP_026092201.1	5.8	2	2	2	Carbamidomethylation	5772000	1822800	5930300	3237200	0	1099400	286300	4629300	6056400	7187200	0	3854900	5772000	1822800	5930300	3237200	0	1099400	286300	4629300	6056400	7187200	0	3854900	4376800	4135100	5981000	4376800	4135100	5981000	107506	26S proteasome non-ATPase regulatory subunit 1 [Carassius auratus]
303	303	XP_026062667.1	0.53	31	5	5	Carbamidomethylation; Acetylation (Protein N-term)	399880000	250020000	900800000	574360000	102000000	53227000	439690000	512780000	241230000	411270000	426920000	616650000	361540000	187550000	739120000	498950000	0	0	341580000	459180000	217280000	363300000	361610000	530650000	534960000	478610000	424020000	446790000	400380000	368210000	22124	peroxiredoxin-1-like [Carassius auratus]
304	304	XP_026136336.1	3.22	41	13	13	Carbamidomethylation; Acetylation (Protein N-term)	174790000	153740000	316100000	173890000	158590000	209520000	143790000	240230000	257820000	218100000	264420000	228880000	96032000	81845000	151610000	93626000	81561000	149210000	82999000	125770000	128990000	106180000	134030000	120670000	205710000	242700000	243480000	105780000	127020000	122470000	32890	ADP/ATP translocase 3 [Carassius auratus]
305	305	XP_026063455.1	4.21	47	13	13	Carbamidomethylation	107300000	56452000	64860000	62705000	62678000	113620000	61622000	81806000	58003000	65358000	73737000	67955000	54611000	28448000	43871000	45304000	30318000	72463000	42119000	50346000	26966000	37139000	37248000	40127000	87773000	101380000	73547000	43059000	61515000	35914000	54735	adenylosuccinate lyase-like [Carassius auratus]
306	306	XP_026116464.1	1	84	8	8	Acetylation (Protein N-term); Oxidation (M)	2350900000	2349000000	2976500000	2481200000	1995000000	1623200000	3125500000	2466500000	2194000000	2274800000	2942300000	2776200000	1691700000	1648300000	2089100000	1706500000	1526300000	701950000	2421200000	1748400000	1539300000	1605900000	2136200000	1868700000	2556400000	2961200000	2557300000	1783900000	2127100000	1787500000	16838	calmodulin [Carassius auratus]
307	307	XP_026142744.1	0.32	13	4	4	Carbamidomethylation	19930000	12161000	12769000	13257000	16763000	20903000	12322000	17298000	11134000	18695000	10790000	26765000	19930000	9369300	10322000	13257000	10380000	20903000	10912000	13936000	11134000	14276000	10790000	21566000	18162000	21802000	22124000	15542000	18084000	17316000	68134	pyruvate kinase PKM-like isoform X1 [Carassius auratus]
308	308	XP_026119333.1	2.19	3	10	10		13194000	9359500	21973000	11839000	11073000	14642000	4054900	7666900	10400000	7206000	14030000	11954000	7527600	6142600	11291000	7414800	10043000	8440600	3273100	3462400	7060300	5627100	8723600	7713200	18534000	14296000	13676000	8094000	7609000	7281000	533319	LOW QUALITY PROTEIN: cytoplasmic dynein 1 heavy chain 1-like [Carassius auratus]
309	309	XP_026113897.1	11.9	13	4	4	Oxidation (M)	87180000	102030000	112590000	95875000	60223000	35247000	42770000	78718000	105280000	228310000	83242000	100420000	84946000	95814000	110790000	91780000	58417000	35247000	41498000	78718000	100200000	218860000	79046000	95846000	99419000	85288000	129310000	95832000	82209000	123490000	49367	keratin type I cytoskeletal 18 [Carassius auratus]
310	310	XP_026142752.1	3.02	3	1	1		32561000	36753000	33067000	36268000	42165000	73505000	30714000	39943000	35413000	32430000	37788000	32195000	32561000	36753000	33067000	36268000	42165000	73505000	30714000	39943000	35413000	32430000	37788000	32195000	34662000	46582000	34456000	34662000	46582000	34456000	36894	trans-1 2-dihydrobenzene-1 2-diol dehydrogenase-like [Carassius auratus]
311	311	XP_026056210.1	0.59	10	1	1		48772000	62145000	118550000	65886000	70226000	150460000	65844000	50834000	56455000	62501000	78763000	73854000	48772000	62145000	118550000	65886000	70226000	150460000	65844000	50834000	56455000	62501000	78763000	73854000	73837000	84342000	67893000	73837000	84342000	67893000	32354	phosphoenolpyruvate carboxykinase [GTP] mitochondrial-like partial [Carassius auratus]
312	312	XP_026098151.1	2.33	21	6	6	Carbamidomethylation	29540000	24779000	75568000	36081000	23252000	37544000	13998000	35924000	31459000	27439000	50618000	43061000	19380000	16294000	51537000	23736000	19931000	23909000	7588700	24083000	18586000	19617000	34333000	27020000	43733000	46127000	41399000	29416000	33809000	27594000	68651	dolichyl-diphosphooligosaccharide--protein glycosyltransferase subunit 2-like isoform X2 [Carassius auratus]
313	313	XP_026084542.1	0.33	9	4	4		34297000	10697000	37551000	46221000	215720	0	39011000	30351000	23752000	40640000	25155000	33078000	34108000	5874300	32537000	42757000	0	0	31066000	23694000	23632000	36915000	22285000	31396000	32774000	34020000	31420000	28819000	27699000	28785000	47275	flotillin-1-like [Carassius auratus]
314	314	XP_026058577.1	2.32	20	3	3		41714000	44616000	60543000	45321000	83486000	81220000	40019000	42647000	37987000	50967000	52037000	43311000	41714000	44616000	60543000	45321000	83486000	81220000	40019000	42647000	37987000	50967000	52037000	43311000	49279000	63919000	47169000	49279000	63919000	47169000	35138	electron transfer flavoprotein subunit alpha mitochondrial-like [Carassius auratus]
315	315	XP_026126310.1	3.39	36	15	15	Carbamidomethylation	225390000	144250000	218290000	193510000	113750000	43335000	118140000	187250000	211020000	230430000	245190000	215310000	110300000	71870000	106300000	96715000	81165000	0	65701000	96582000	83496000	95468000	107030000	99128000	195860000	176690000	226900000	96296000	89725000	96280000	66717	choline dehydrogenase mitochondrial [Carassius auratus]
316	316	XP_026128941.1	2.81	1	1	1		2372900	1337800	2049100	1714600	0	0	844150	2435300	1606200	2577000	2529400	2645200	2372900	1337800	2049100	1714600	0	0	844150	2435300	1606200	2577000	2529400	2645200	1868600	1639700	2339500	1868600	1639700	2339500	271171	talin-1 isoform X4 [Carassius auratus]
317	317	XP_026130954.1	8.8	24	3	3	Carbamidomethylation; Oxidation (M)	170820000	119340000	131630000	150790000	79185000	89274000	94269000	135120000	92163000	128010000	173210000	159650000	151850000	109470000	123640000	140560000	71119000	86472000	88516000	126160000	83539000	120140000	158510000	147980000	144240000	143810000	139270000	131690000	134740000	127950000	19799	protein/nucleic acid deglycase DJ-1 [Carassius auratus]
318	318	XP_026136897.1	1.12	11	2	2	Carbamidomethylation	14189000	17442000	26801000	22995000	20584000	19413000	11340000	18482000	23124000	18432000	11136000	26994000	14189000	17442000	26801000	22995000	20584000	19413000	11340000	18482000	23124000	18432000	11136000	26994000	20357000	19188000	19922000	20357000	19188000	19922000	50425	elongation factor 1-gamma [Carassius auratus]
319	319	XP_026131024.1	13.44	2	1	1		3850600	4207600	2635500	4523500	0	0	2344200	2698100	3589400	4095300	3381400	4004900	3850600	4207600	2635500	4523500	0	0	2344200	2698100	3589400	4095300	3381400	4004900	3804300	2521100	3767800	3804300	2521100	3767800	101156	inter-alpha-trypsin inhibitor heavy chain H3-like [Carassius auratus]
320	320	XP_026141896.1	0.17	5	1	1	Carbamidomethylation	2532800	1849000	2086700	3933200	1065300	0	1513200	6009000	1448000	0	0	5113800	2532800	1849000	2086700	3933200	1065300	0	1513200	6009000	1448000	0	0	5113800	2600400	2862500	3280900	2600400	2862500	3280900	39779	serine/threonine-protein phosphatase PP1-beta catalytic subunit-like [Carassius auratus]
321	321	XP_026052518.1	6.17	20	6	6	Carbamidomethylation	54774000	57842000	92140000	73356000	55809000	126230000	55769000	70792000	38959000	38978000	51510000	83989000	48316000	45653000	75212000	58591000	54983000	94633000	46513000	59283000	31873000	32875000	37536000	64917000	71820000	93615000	56983000	58492000	68941000	44537000	58639	cytochrome P450 3A30-like [Carassius auratus]
322	322	XP_026139113.1	2.35	16	4	4	Oxidation (M)	95291000	115420000	114630000	113960000	168700000	369150000	96652000	98034000	89572000	133860000	142950000	97047000	86992000	109270000	109170000	104710000	165520000	344760000	92299000	90756000	83471000	122960000	133800000	91507000	111300000	194450000	118650000	103140000	179250000	109640000	35970	glyceraldehyde-3-phosphate dehydrogenase 2-like [Carassius auratus]
323	323	XP_026110266.1	4.43	58	7	7	Oxidation (M)	977740000	935040000	938820000	484640000	473370000	519660000	1263400000	780520000	916480000	969100000	762930000	664230000	642920000	609500000	675730000	348040000	192880000	303850000	771880000	548860000	716790000	680720000	614490000	554390000	836920000	1099500000	833100000	569050000	697030000	641600000	15520	fatty acid binding protein 1-B.1 [Carassius auratus]
324	324	XP_026093956.1	5.48	34	10	10	Carbamidomethylation	140750000	107850000	256910000	148170000	135860000	61833000	141230000	123050000	73251000	117410000	122850000	111510000	82601000	74093000	155800000	92358000	120470000	34263000	92506000	71809000	46915000	73209000	81139000	68041000	168060000	152690000	109550000	101210000	99412000	67326000	44024	3-ketoacyl-CoA thiolase peroxisomal [Carassius auratus]
325	325	XP_026105226.1	1.42	61	12	12	Carbamidomethylation	308300000	293010000	596470000	373570000	401700000	210800000	379160000	350370000	350520000	244790000	469680000	358760000	185310000	163160000	326730000	227650000	315550000	99312000	237320000	197110000	179160000	97358000	244350000	216860000	406100000	435990000	395420000	225710000	267810000	209980000	26861	40S ribosomal protein S3 [Carassius auratus]
326	326	XP_026142751.1	0.78	3	1	1		45317000	39580000	33396000	37784000	0	0	38776000	41648000	49652000	35216000	33155000	36852000	45317000	39580000	33396000	37784000	0	0	38776000	41648000	49652000	35216000	33155000	36852000	39019000	40212000	38719000	39019000	40212000	38719000	36909	trans-1 2-dihydrobenzene-1 2-diol dehydrogenase-like [Carassius auratus]
327	327	XP_026070419.1	10.41	4	6	6		11587000	20024000	23068000	19967000	49694000	42257000	15702000	24509000	15884000	16622000	15359000	12074000	7785500	15290000	18035000	13623000	49694000	42257000	14732000	20203000	13036000	12110000	10557000	9749300	20096000	35730000	16237000	14948000	31721000	11363000	247083	CAD protein-like [Carassius auratus]
328	328	XP_026122144.1	1.32	51	8	8	Carbamidomethylation	83166000	97320000	114280000	95586000	137410000	180750000	63316000	100620000	94130000	91572000	117930000	74303000	62469000	76895000	108430000	70852000	107330000	164610000	63141000	75159000	83794000	80520000	109170000	60631000	102040000	141550000	96587000	79662000	102560000	83528000	30664	S-methyl-5'-thioadenosine phosphorylase-like [Carassius auratus]
329	329	XP_026087477.1	3.09	8	5	5	Carbamidomethylation	15009000	14597000	12093000	11979000	27081000	20593000	6837200	19767000	17040000	12178000	14316000	18801000	14114000	13257000	9139300	8060500	27081000	20593000	5993800	16898000	15318000	9557100	13746000	15894000	19183000	21523000	16442000	16496000	19667000	14222000	96402	programmed cell death 6-interacting protein-like isoform X2 [Carassius auratus]
330	330	XP_026067785.1	3.34	9	1	1	Carbamidomethylation	4857400	5157500	6267800	6579200	0	9296300	1236900	6414500	8346100	4970600	6485500	8888600	4857400	5157500	6267800	6579200	0	9296300	1236900	6414500	8346100	4970600	6485500	8888600	5715500	5649200	7172700	5715500	5649200	7172700	24501	calpain small subunit 1 [Carassius auratus]
331	331	XP_026088809.1	0.97	2	2	2	Carbamidomethylation	36267000	35742000	60319000	51289000	48915000	69973000	24286000	34366000	38800000	48779000	37590000	36920000	36267000	35742000	60319000	51289000	48915000	69973000	24286000	34366000	38800000	48779000	37590000	36920000	45904000	46106000	40522000	45904000	46106000	40522000	142641	phosphoribosylformylglycinamidine synthase-like [Carassius auratus]
332	332	XP_026116089.1	12.28	12	8	8	Carbamidomethylation	10869000	8222300	11919000	7717100	4045900	6617600	3929500	13057000	15874000	12857000	10679000	8380800	5415500	4912100	5115500	4109700	1415100	6617600	3796400	5688100	9578700	7769700	6673700	5782300	12616000	12844000	13935000	6374400	6571200	7939400	118041	ubiquitin-like modifier-activating enzyme 1 [Carassius auratus]
333	333	XP_026112331.1	1.39	18	2	2	Carbamidomethylation	102760000	84870000	103390000	115340000	63709000	202140000	44097000	128720000	86609000	84698000	63535000	147550000	50251000	45335000	65413000	75667000	38719000	83413000	2867900	82734000	45607000	50565000	36229000	96907000	101590000	109670000	96411000	59167000	51933000	57327000	24563	dihydropteridine reductase-like [Carassius auratus]
334	334	XP_026117485.1	4.75	7	1	1		77425000	33545000	54194000	64332000	75412000	36815000	59539000	60967000	33525000	43633000	38130000	56847000	77425000	33545000	54194000	64332000	75412000	36815000	59539000	60967000	33525000	43633000	38130000	56847000	58753000	60163000	43034000	58753000	60163000	43034000	43512	beta-ureidopropionase-like [Carassius auratus]
335	335	XP_026093946.1	62.11	2	1	1		0	7216900	8730600	4192500	0	0	0	0	6091700	5138300	7401000	0	0	7216900	8730600	4192500	0	0	0	0	6091700	5138300	7401000	0	6713300	0	6210300	6713300	0	6210300	84673	glycine--tRNA ligase-like [Carassius auratus]
336	336	XP_026059771.1	2.4	28	9	9	Carbamidomethylation	1000000000	664260000	886360000	933210000	674170000	808090000	632240000	734050000	712060000	868180000	694700000	866440000	748310000	507900000	709770000	710660000	603550000	733250000	496930000	548960000	494070000	668640000	550450000	641900000	877410000	832130000	795660000	669160000	659070000	588770000	38556	glyoxylate reductase/hydroxypyruvate reductase-like [Carassius auratus]
337	337	XP_026092110.1	4.46	16	11	11		34691000	40415000	146500000	59640000	27281000	2455800	28259000	49476000	27097000	33344000	54442000	31213000	21233000	22538000	79050000	36420000	25407000	2455800	13981000	31449000	18249000	19586000	26982000	22670000	82111000	44784000	41419000	39810000	26507000	22739000	129610	ribosome-binding protein 1-like isoform X2 [Carassius auratus]
338	338	XP_026097587.1	3.66	3	1	1		14980000	20260000	23253000	15006000	42312000	35357000	14686000	12294000	12827000	19590000	17603000	10777000	14980000	20260000	23253000	15006000	42312000	35357000	14686000	12294000	12827000	19590000	17603000	10777000	18375000	26162000	15199000	18375000	26162000	15199000	47061	enolase isoform X1 [Carassius auratus]
339	339	XP_026139184.1	0.08	28	14	14	Carbamidomethylation	67186000	62242000	162560000	95557000	53877000	90197000	108790000	95900000	85500000	74046000	129080000	92195000	34445000	32568000	75458000	44515000	30729000	51514000	58775000	42836000	46411000	35074000	67512000	40958000	102580000	115990000	96379000	46746000	54801000	47489000	70401	polyadenylate-binding protein 1-like [Carassius auratus]
340	340	XP_026062403.1	2.63	18	7	7		44825000	58640000	51206000	49604000	14606000	61357000	32941000	57415000	50764000	44256000	62029000	60488000	28360000	40738000	37068000	33669000	7518500	39778000	22187000	40861000	32919000	30504000	42690000	43516000	52201000	52305000	55230000	34959000	34260000	37407000	85240	aldehyde dehydrogenase family 16 member A1-like isoform X1 [Carassius auratus]
341	341	XP_026073853.1	3.05	44	10	10	Carbamidomethylation	232710000	192540000	192990000	264040000	249590000	65359000	222200000	273790000	164970000	157390000	128510000	280900000	144840000	148810000	156160000	161260000	188330000	54349000	182240000	207760000	90407000	108420000	101830000	201470000	244920000	285620000	209540000	152770000	189250000	125530000	30701	putative methyltransferase DDB_G0268948 [Carassius auratus]
342	342	XP_026067689.1	3.53	76	8	8	Oxidation (M)	5383500000	1856600000	2329500000	3472700000	3147300000	1446200000	7810100000	7158800000	8092000000	3209500000	4067300000	4188400000	4546400000	1633100000	1933000000	2830400000	2825200000	1170900000	6947000000	5579000000	7068400000	2712900000	3464800000	3596500000	3282000000	7961100000	4897400000	2735700000	6635500000	4210600000	15616	hemoglobin subunit alpha [Carassius auratus]
343	343	XP_026128185.1	1	4	1	1	Carbamidomethylation	5075900	778060	1932200	3869900	1234500	0	617270	3784500	2859600	3343200	506480	2186300	5075900	778060	1932200	3869900	1234500	0	617270	3784500	2859600	3343200	506480	2186300	2914000	1878700	2223900	2914000	1878700	2223900	65610	cystathionine beta-synthase-like [Carassius auratus]
344	344	XP_026143933.1	1.4	20	2	2	Carbamidomethylation	26954000	27486000	52295000	22335000	14821000	29397000	22926000	38253000	31065000	18575000	37470000	41031000	26954000	27486000	52295000	22335000	14821000	29397000	22926000	38253000	31065000	18575000	37470000	41031000	37772000	33156000	37660000	37772000	33156000	37660000	37764	transaldolase-like [Carassius auratus]
345	345	XP_026080313.1	2.86	28	10	10	Carbamidomethylation	55756000	27025000	76812000	53319000	10371000	35509000	25832000	56406000	29221000	29876000	47813000	52592000	33545000	14319000	39249000	27766000	3823700	22609000	18702000	30395000	17980000	11010000	28016000	29973000	63132000	52397000	48935000	32087000	22792000	24692000	46691	adipocyte plasma membrane-associated protein [Carassius auratus]
346	346	XP_026067975.1	1.36	3	1	1	Oxidation (M)	10958000	8989600	5455100	9130500	16475000	11745000	3616200	8642100	8793900	5086500	3739300	11998000	10641000	8989600	5455100	8861700	15755000	11745000	3616200	8642100	8500800	5086500	3409600	11661000	8779600	10660000	7484300	8487000	9939500	7164400	113845	glycine dehydrogenase (decarboxylating) mitochondrial-like [Carassius auratus]
347	347	XP_026104701.1	1.89	35	10	10	Carbamidomethylation	84222000	54927000	82320000	94906000	60311000	28873000	55958000	44447000	76858000	93980000	74871000	51891000	47248000	38836000	48899000	53850000	60311000	28873000	41681000	32566000	42080000	49723000	54521000	34909000	82423000	59618000	79377000	47208000	45521000	49068000	45955	isovaleryl-CoA dehydrogenase mitochondrial-like [Carassius auratus]
348	348	XP_026095019.1	0.39	9	2	2		13618000	11294000	15588000	13209000	13962000	32595000	9766700	9040400	14208000	10951000	20627000	12777000	13618000	11294000	15588000	13209000	13962000	32595000	9766700	9040400	14208000	10951000	20627000	12777000	13900000	16847000	14641000	13900000	16847000	14641000	35203	electron transfer flavoprotein subunit alpha mitochondrial-like [Carassius auratus]
349	349	XP_026135035.1	1.67	48	10	10	Carbamidomethylation	174550000	155390000	175180000	174230000	181070000	95274000	176040000	200940000	158030000	157360000	179250000	196210000	113260000	117830000	133280000	120590000	129650000	60143000	133010000	129430000	116780000	112240000	147750000	136770000	179700000	205050000	176780000	121240000	143790000	128380000	30427	proteasome subunit beta type-1-B-like [Carassius auratus]
350	350	XP_026125682.1	5.78	31	7	7	Carbamidomethylation	261350000	127400000	214810000	149400000	42151000	47106000	149020000	154170000	83358000	109010000	167930000	163440000	216150000	105990000	122590000	128790000	10689000	24406000	131500000	131710000	71820000	89404000	142550000	128240000	212730000	157370000	135090000	143380000	127660000	108000000	31701	fumarylacetoacetate hydrolase domain-containing protein 2-like isoform X2 [Carassius auratus]
351	351	XP_026058170.1	2.37	22	12	12		42767000	42551000	58099000	49226000	21034000	10351000	43275000	42219000	54354000	44702000	48384000	39157000	19376000	15827000	25231000	17921000	8736700	7726200	23377000	21766000	18809000	20202000	20777000	17755000	51249000	50448000	51406000	19589000	22207000	19386000	77061	sorting nexin-1-like [Carassius auratus]
352	352	XP_026101524.1	1.93	17	7	7	Carbamidomethylation	56753000	67188000	88378000	73304000	61781000	72794000	48534000	73613000	78948000	73855000	71034000	56776000	43608000	56294000	68983000	55762000	61576000	72794000	40049000	56586000	55779000	52231000	54356000	37584000	73575000	82432000	78587000	58188000	71393000	58076000	59386	T-complex protein 1 subunit theta isoform X2 [Carassius auratus]
353	353	XP_026135931.1	1.33	15	3	3		16067000	14959000	37262000	18601000	22377000	76783000	13109000	14374000	19757000	11808000	20855000	19400000	16067000	14959000	37262000	18601000	22377000	76783000	13109000	14374000	19757000	11808000	20855000	19400000	23863000	56099000	17955000	23863000	56099000	17955000	35009	guanine nucleotide-binding protein subunit beta-2-like 1 [Carassius auratus]
354	354	XP_026076629.1	7.35	19	6	6	Carbamidomethylation	10612000	19253000	44066000	23360000	18681000	2098200	12831000	19426000	19946000	19538000	27795000	24346000	9642300	15563000	31936000	20474000	17532000	0	11429000	15604000	19010000	18383000	23631000	22216000	29219000	19170000	23605000	19404000	15449000	20810000	68930	dolichyl-diphosphooligosaccharide--protein glycosyltransferase subunit 2-like isoform X2 [Carassius auratus]
355	355	XP_026069462.1	0.56	40	6	6	Carbamidomethylation	236950000	229680000	593550000	283760000	453870000	302500000	460410000	306240000	205350000	334260000	673570000	331300000	202940000	201150000	496100000	250480000	271480000	265100000	403310000	290510000	163050000	292430000	516790000	291760000	338380000	459250000	401770000	287670000	361160000	330150000	21346	nucleoside diphosphate kinase A-like [Carassius auratus]
356	356	XP_026085547.1	0.74	47	15	15	Carbamidomethylation	98926000	81793000	143840000	101110000	66656000	99008000	91409000	134570000	93246000	95201000	143230000	117580000	48526000	39849000	71518000	54990000	55924000	89659000	37924000	53354000	52688000	48395000	90118000	52469000	118010000	138120000	128540000	54209000	69499000	61559000	48736	26S proteasome regulatory subunit 7 [Carassius auratus]
357	357	XP_026099548.1	5.76	39	11	11	Carbamidomethylation	465630000	193440000	269190000	360860000	95226000	102120000	184040000	343560000	247770000	343430000	212980000	276240000	232790000	88743000	113900000	166280000	30826000	39636000	74954000	162700000	113890000	161020000	119010000	137570000	329160000	284980000	276180000	152360000	129290000	134090000	34076	serine dehydratase-like [Carassius auratus]
358	358	XP_026097029.1	7.5	2	1	1		674810	1009000	632520	1401700	0	0	0	1097200	625150	908820	0	0	674810	1009000	632520	1401700	0	0	0	1097200	625150	908820	0	0	929500	1097200	766980	929500	1097200	766980	83699	heat shock protein HSP 90-alpha [Carassius auratus]
359	359	XP_026103584.1	7.23	13	3	3		8936300	972150	35851000	5151600	26495000	25322000	21585000	30024000	4630100	2604100	20398000	34873000	8936300	972150	35851000	5151600	26495000	25322000	21585000	30024000	4630100	2604100	20398000	34873000	32054000	26755000	25615000	32054000	26755000	25615000	50174	trifunctional enzyme subunit beta mitochondrial-like [Carassius auratus]
360	360	XP_026143323.1	2.66	8	2	2		4439400	4993900	5011500	6875600	6794000	5245000	2365800	4570900	9745400	3652500	10701000	5502600	4439400	4993900	5011500	6875600	6794000	5245000	2365800	4570900	9745400	3652500	10701000	5502600	5706200	5369000	7400400	5706200	5369000	7400400	47504	aspartate aminotransferase mitochondrial-like [Carassius auratus]
361	361	XP_026125849.1	11.5	42	10	10		135140000	116020000	130070000	167050000	118710000	192660000	112300000	150680000	109520000	133090000	134110000	135350000	63975000	66300000	69494000	73167000	88617000	140940000	64425000	75716000	57553000	59116000	66091000	61938000	148060000	164330000	135320000	68234000	92423000	61175000	35072	annexin A5-like [Carassius auratus]
362	362	XP_026135377.1	0.87	7	3	3		15758000	10215000	40623000	15787000	18003000	29343000	7770400	11284000	17153000	16071000	31888000	13319000	15758000	10215000	40623000	15787000	18003000	29343000	7770400	11284000	17153000	16071000	31888000	13319000	20596000	17415000	19608000	20596000	17415000	19608000	73246	stress-70 protein mitochondrial [Carassius auratus]
363	363	XP_026077508.1	1.52	24	3	3	Carbamidomethylation	81917000	66231000	61148000	68637000	117600000	63413000	39012000	66627000	46173000	62616000	66894000	75892000	71047000	61038000	55724000	62815000	112110000	43904000	36560000	61479000	40786000	56782000	60342000	69692000	69483000	89039000	62894000	62656000	80889000	56901000	19813	protein/nucleic acid deglycase DJ-1-like [Carassius auratus]
364	364	XP_026114504.1	6.03	20	4	4	Carbamidomethylation; Oxidation (M)	96779000	100690000	267220000	151370000	221580000	274990000	118010000	158420000	56547000	146110000	103640000	135670000	96779000	100190000	260460000	148560000	190870000	273370000	113700000	158420000	55698000	136680000	99335000	135670000	154850000	205660000	121190000	151500000	189750000	113310000	40364	alcohol dehydrogenase class-3-like [Carassius auratus]
365	365	XP_026052353.1	1.67	28	10	10	Carbamidomethylation	33510000	36728000	66522000	72609000	59996000	58527000	18463000	19848000	65235000	74831000	25231000	26899000	18651000	18326000	36337000	36079000	30687000	31482000	11000000	10481000	30915000	37644000	16417000	15242000	54211000	48635000	50434000	27348000	23300000	25409000	60382	nucleolar protein 56 [Carassius auratus]
366	366	XP_026107742.1	1.09	20	4	4	Carbamidomethylation; Oxidation (M)	156800000	158660000	155060000	201460000	228400000	322570000	83634000	178560000	125860000	126720000	179450000	194070000	141860000	147890000	145410000	193050000	214510000	295510000	76034000	156440000	117360000	117010000	163860000	179610000	172080000	211260000	162030000	157920000	188430000	145950000	27824	14-3-3 protein beta/alpha-A-like [Carassius auratus]
367	367	XP_026072612.1	1.75	20	13	13	Carbamidomethylation	85730000	117150000	93665000	101020000	105920000	109890000	70057000	113520000	63209000	86797000	91788000	122180000	39651000	40173000	48238000	48951000	58936000	33811000	33553000	52231000	27769000	40597000	36545000	51947000	103640000	119710000	96818000	45598000	57015000	40275000	109095	uncharacterized protein LOC113052371 [Carassius auratus]
368	368	XP_026144457.1	13.93	55	7	7	Acetylation (Protein N-term); Oxidation (M)	1372900000	1752000000	2418400000	1953200000	2257600000	2005500000	2099300000	2178800000	1379100000	1626800000	1678700000	1991600000	1097100000	1535700000	1992300000	1530500000	1974500000	1854900000	1851700000	1732900000	1170300000	1296100000	1454800000	1647000000	1876800000	2324100000	1669100000	1538900000	1853500000	1392100000	14844	fatty acid-binding protein heart-like [Carassius auratus]
369	369	XP_026134404.1	2.77	47	9	9	Carbamidomethylation; Acetylation (Protein N-term); Oxidation (M)	889220000	659670000	805240000	807700000	403520000	304690000	691780000	818050000	601370000	733580000	698510000	858840000	484460000	348550000	429870000	433730000	339470000	176100000	379380000	461260000	314290000	427920000	384370000	495410000	794870000	770980000	724580000	426060000	410860000	405500000	31552	phenazine biosynthesis-like domain-containing protein [Carassius auratus]
370	370	XP_026088161.1	1.07	8	2	2	Carbamidomethylation	18260000	4011300	4875700	4707700	0	0	7061700	10570000	3570200	25699000	3452400	21869000	18260000	4011300	4875700	4707700	0	0	7061700	10570000	3570200	25699000	3452400	21869000	15876000	8816000	22837000	15876000	8816000	22837000	38250	glycerol-3-phosphate dehydrogenase [NAD(+)] cytoplasmic-like isoform X1 [Carassius auratus]
371	371	XP_026099862.1	4.11	15	4	4	Carbamidomethylation	66280000	49646000	68083000	77422000	39998000	37078000	47470000	79171000	50529000	65357000	59659000	76507000	61906000	39628000	61534000	67386000	31386000	28882000	41665000	69095000	46179000	56964000	56391000	64855000	65358000	69869000	63013000	57614000	61697000	56097000	27456	14-3-3 protein beta/alpha-B [Carassius auratus]
372	372	XP_026123239.1	6.52	39	8	8	Carbamidomethylation	132740000	113840000	183680000	168140000	60171000	90765000	123540000	112080000	147160000	143320000	117930000	122950000	95992000	83390000	129650000	117800000	46339000	58649000	93268000	88841000	101570000	105790000	88462000	94068000	149840000	134360000	135190000	106710000	95647000	97474000	29100	acidic leucine-rich nuclear phosphoprotein 32 family member A [Carassius auratus]
373	373	XP_026085285.1	4.08	2	1	1		3404500	1601900	1773300	1647900	0	0	47927	589770	4861800	1646800	1069300	1612500	3404500	1601900	1773300	1647900	0	0	47927	589770	4861800	1646800	1069300	1612500	2106900	318850	2297600	2106900	318850	2297600	56940	methylmalonate-semialdehyde dehydrogenase [acylating] mitochondrial-like [Carassius auratus]
374	374	XP_026136084.1	1.9	36	14	14	Carbamidomethylation	31445000	59232000	287840000	60700000	70565000	15656000	21537000	40120000	72765000	67258000	60778000	39701000	10612000	26612000	91802000	26885000	47531000	9007000	10145000	14752000	20865000	24698000	24580000	19433000	160750000	51854000	63019000	38978000	22663000	22394000	57836	phosphoethanolamine N-methyltransferase 3-like isoform X1 [Carassius auratus]
375	375	XP_026140996.1	9.07	10	3	3	Carbamidomethylation	119350000	109660000	90338000	118380000	7177800	13413000	64760000	110870000	199880000	159670000	94304000	164820000	119350000	109660000	90338000	118380000	7177800	13413000	64760000	110870000	199880000	159670000	94304000	164820000	110180000	91870000	155690000	110180000	91870000	155690000	46266	serine--pyruvate aminotransferase-like [Carassius auratus]
376	376	XP_026088980.1	7.7	32	3	3	Carbamidomethylation	92373000	82553000	79653000	95022000	116610000	101160000	73497000	82519000	62640000	83909000	74823000	77022000	92373000	82553000	79653000	95022000	116610000	101160000	73497000	82519000	62640000	83909000	74823000	77022000	88336000	101910000	77772000	88336000	101910000	77772000	25028	peroxiredoxin-6-like [Carassius auratus]
377	377	XP_026080914.1	0.98	5	1	1		3365300	3921000	8868000	5361200	6500700	0	2893600	3792500	3373500	3757500	6221200	3909800	3365300	3921000	8868000	5361200	6500700	0	2893600	3792500	3373500	3757500	6221200	3909800	5378900	4395600	4315500	5378900	4395600	4315500	35151	guanine nucleotide-binding protein subunit beta-2-like 1 [Carassius auratus]
378	378	XP_026135594.1	2.59	4	2	2		8691500	11118000	52806000	30851000	38658000	34129000	5320000	27541000	23667000	29782000	39972000	32257000	8691500	11118000	52806000	30851000	38658000	34129000	5320000	27541000	23667000	29782000	39972000	32257000	30834000	31440000	31419000	30834000	31440000	31419000	73155	stress-70 protein mitochondrial-like [Carassius auratus]
379	379	XP_026100964.1	7.8	26	4	4		117950000	145970000	186920000	141720000	263240000	273130000	167530000	144490000	118470000	157320000	153390000	116380000	116340000	143970000	186920000	141720000	263240000	273130000	167080000	144490000	116530000	155660000	150920000	116380000	149580000	217070000	137460000	147780000	216620000	135440000	35125	lambda-crystallin-like isoform X1 [Carassius auratus]
380	380	XP_026053642.1	3.34	17	7	7	Carbamidomethylation	51158000	42535000	110230000	71350000	50086000	44140000	51881000	47418000	73059000	67319000	59228000	53662000	33535000	32204000	83741000	53955000	44475000	44140000	37181000	34770000	45749000	46486000	43546000	40276000	69215000	57650000	65025000	50859000	42951000	44014000	64055	nucleolin-like isoform X5 [Carassius auratus]
381	381	XP_026070143.1	3.71	4	1	1		21744000	11429000	14579000	13993000	0	0	14435000	10689000	21455000	25276000	14699000	12459000	21744000	11429000	14579000	13993000	0	0	14435000	10689000	21455000	25276000	14699000	12459000	15436000	12562000	18472000	15436000	12562000	18472000	33906	40S ribosomal protein SA [Carassius auratus]
382	382	XP_026115203.1	11.95	25	7	7	Carbamidomethylation	25927000	36701000	30420000	40009000	31910000	13119000	11867000	20294000	24846000	27864000	17013000	20747000	18229000	26182000	27500000	29387000	19057000	0	11867000	14269000	15791000	14221000	2461800	14007000	37082000	28214000	31675000	27536000	15490000	20470000	51348	aspartyl aminopeptidase isoform X2 [Carassius auratus]
383	383	XP_026141260.1	5.82	8	2	2	Carbamidomethylation	0	1843400	0	2884400	4765800	0	1319000	1359000	3037300	6759900	4593500	3197600	0	1843400	0	2884400	4765800	0	1319000	1359000	3037300	6759900	4593500	3197600	4727800	2481300	5665700	4727800	2481300	5665700	57181	methylmalonate-semialdehyde dehydrogenase [acylating] mitochondrial-like [Carassius auratus]
384	384	XP_026109996.1	6.08	59	7	7		7433400000	3005000000	4210900000	4106800000	2565700000	116340000	10063000000	8126000000	7665000000	4676600000	6363700000	6602000000	5577200000	2344100000	3298100000	3037800000	14265000	116340000	7793000000	6347700000	5607900000	3513500000	4828900000	5094700000	4690200000	9315800000	6335400000	3564300000	7083700000	4761200000	15573	hemoglobin subunit alpha [Carassius auratus]
385	385	XP_026113128.1	10.99	4	1	1		39935000	19402000	56549000	46656000	0	0	21710000	18966000	34088000	40806000	23169000	22662000	39935000	19402000	56549000	46656000	0	0	21710000	18966000	34088000	40806000	23169000	22662000	40636000	20338000	30181000	40636000	20338000	30181000	34083	40S ribosomal protein SA-like [Carassius auratus]
386	386	XP_026070062.1	1.43	13	5	5		11009000	8944300	16519000	23071000	25710000	0	4264500	9471800	23835000	18194000	3405900	6595700	10688000	8944300	15213000	20739000	23829000	0	4264500	8943400	20888000	15530000	3405900	6595700	16036000	17586000	17228000	13896000	16382000	14422000	62365	nucleolar protein 58-like [Carassius auratus]
387	387	XP_026064400.1	12.5	8	4	4	Carbamidomethylation	8584300	9596200	14892000	16464000	6492900	17083000	5427600	6507700	24423000	18410000	25121000	15082000	7552100	8780600	14892000	14877000	6492900	17083000	5427600	6507700	21906000	16444000	22086000	13582000	14062000	8877900	21625000	12917000	8877900	19371000	75738	heat shock 70 kDa protein-like [Carassius auratus]
388	388	XP_026061291.1	1.57	16	3	3		16896000	10311000	31194000	10987000	11090000	27662000	17748000	13767000	22907000	13431000	32625000	16870000	16896000	10311000	31194000	10987000	11090000	27662000	17748000	13767000	22907000	13431000	32625000	16870000	17789000	19741000	21897000	17789000	19741000	21897000	48306	calreticulin-like [Carassius auratus]
389	389	XP_026062581.1	0.45	11	3	3	Carbamidomethylation	23749000	2965500	24648000	13469000	2151400	16168000	18645000	16725000	8606600	12606000	12360000	23991000	23749000	2965500	24648000	13469000	2151400	16168000	18645000	16725000	8606600	12606000	12360000	23991000	20524000	18754000	15400000	20524000	18754000	15400000	60962	alanine aminotransferase 2-like isoform X1 [Carassius auratus]
390	390	XP_026056546.1	1.26	22	4	4	Carbamidomethylation	84008000	48364000	75235000	91501000	59553000	186210000	29105000	58963000	82545000	86882000	73692000	80677000	70835000	45443000	67894000	80934000	59435000	186210000	26957000	51121000	72475000	75010000	67717000	71358000	75805000	89375000	85427000	67305000	84320000	76118000	35116	annexin A13-like [Carassius auratus]
391	391	XP_026088905.1	3.67	49	14	14	Carbamidomethylation	106520000	86549000	95876000	90600000	66492000	89317000	64461000	111770000	100960000	88973000	107580000	122730000	39767000	36901000	39065000	32703000	43719000	72852000	35549000	43268000	34726000	30720000	44792000	40683000	95994000	114040000	105890000	37297000	49901000	37968000	44285	26S proteasome regulatory subunit 10B-like [Carassius auratus]
392	392	XP_026053938.1	5.73	5	2	2		1303900	2522300	2185100	905280	1111500	2440700	0	2256000	2006800	2294300	3046200	3113300	1303900	2522300	2185100	905280	1111500	2440700	0	2256000	2006800	2294300	3046200	3113300	2019500	2735900	2615200	2019500	2735900	2615200	69904	xaa-Pro aminopeptidase 1-like isoform X1 [Carassius auratus]
393	393	XP_026062483.1	5.53	66	7	7	Carbamidomethylation; Acetylation (Protein N-term)	63624000	29849000	72640000	42400000	15703000	38858000	49891000	39294000	32167000	44958000	51607000	43573000	44598000	20627000	54185000	32954000	7432200	22837000	29798000	19795000	24237000	38046000	36465000	25734000	53416000	48565000	46617000	38091000	29611000	33095000	16803	eukaryotic translation initiation factor 5A-1-like [Carassius auratus]
394	394	XP_026146418.1	4.87	16	5	5	Oxidation (M)	21498000	12891000	73653000	17529000	38564000	32958000	16870000	32737000	30964000	2551100	20933000	9989000	16962000	7055700	61662000	15931000	38564000	29300000	15788000	29159000	24796000	0	9727500	4202600	57007000	51606000	32751000	49365000	44746000	25418000	50129	trifunctional enzyme subunit beta mitochondrial-like [Carassius auratus]
395	395	XP_026130235.1	1.37	42	11	11	Carbamidomethylation	106880000	159260000	230850000	123940000	106320000	303190000	175870000	156260000	130690000	123500000	196430000	153930000	54956000	85411000	121160000	64593000	56728000	225390000	106220000	81511000	64630000	71645000	114870000	72523000	159140000	220330000	155230000	81529000	133000000	80917000	45233	SEC14-like protein 2 [Carassius auratus]
396	396	XP_026131833.1	7.26	12	4	4	Carbamidomethylation	86941000	85452000	104040000	101140000	96028000	126960000	87228000	110180000	50077000	82545000	67531000	102100000	76793000	78212000	95193000	89458000	96028000	126960000	81497000	96808000	44922000	74691000	62365000	92950000	94394000	119040000	75563000	84914000	109480000	68732000	53744	annexin A4-like isoform X2 [Carassius auratus]
397	397	XP_026090443.1	12.6	39	3	3	Carbamidomethylation; Oxidation (M)	83103000	58180000	66180000	77413000	90706000	79687000	89470000	112970000	42139000	43367000	28379000	75331000	73280000	47971000	52666000	62970000	60099000	75622000	76587000	84244000	37679000	35409000	25038000	64492000	74104000	96451000	49957000	60377000	75118000	43307000	12927	D-dopachrome decarboxylase-A-like [Carassius auratus]
398	398	XP_026140821.1	4.67	26	4	4	Carbamidomethylation; Oxidation (M)	70545000	104970000	89227000	100810000	130460000	214840000	53429000	90356000	65278000	69440000	96858000	70886000	68497000	97977000	86233000	100350000	123960000	205520000	52437000	85120000	60189000	67260000	95634000	67768000	93977000	128260000	80224000	89047000	120900000	75816000	27957	14-3-3 protein zeta-like [Carassius auratus]
399	399	XP_026098284.1	3.67	14	6	6		52839000	57644000	123200000	72992000	36320000	48838000	58704000	67443000	63041000	49790000	108520000	67464000	44508000	45985000	103370000	64775000	32556000	45437000	54509000	55367000	47019000	48075000	88685000	56564000	76668000	72854000	76242000	64659000	64292000	60086000	67497	dolichyl-diphosphooligosaccharide--protein glycosyltransferase subunit 1-like [Carassius auratus]
400	400	XP_026067236.1	15.37	9	2	2		71815000	67697000	59291000	52369000	0	0	78547000	85023000	32644000	41470000	41012000	60144000	38459000	52359000	48736000	39297000	0	0	55704000	61840000	13734000	28572000	26880000	40496000	62793000	81785000	43818000	44713000	58772000	27421000	21843	peroxiredoxin-1-like [Carassius auratus]
401	401	XP_026147189.1	3.44	25	3	3		268000000	204260000	211430000	228260000	257660000	401050000	222420000	222350000	139670000	161070000	310450000	227740000	264480000	204260000	211430000	228260000	257660000	401050000	222420000	222350000	131840000	161070000	294700000	227740000	230630000	275870000	215620000	227110000	275870000	203840000	25011	peroxiredoxin-6-like [Carassius auratus]
402	402	XP_026083884.1	5.06	39	10	10	Carbamidomethylation	73673000	83492000	90553000	74237000	115640000	117710000	69881000	86380000	61091000	62551000	75304000	79826000	31610000	47346000	50081000	37817000	73379000	72891000	34381000	48128000	33332000	38063000	47425000	35314000	81971000	110900000	71449000	41713000	57195000	38533000	47436	26S proteasome regulatory subunit 6B [Carassius auratus]
403	403	XP_026146933.1	2.18	30	14	14	Carbamidomethylation	156360000	170230000	299220000	197860000	157050000	280630000	182020000	192890000	206700000	191270000	179210000	179060000	75971000	107730000	196890000	123930000	131600000	209150000	82320000	109970000	106270000	101210000	104520000	105490000	209370000	251040000	191110000	126130000	155810000	105330000	56321	cytochrome P450 2J2-like [Carassius auratus]
404	404	XP_026066314.1	0.34	17	3	3		260330000	372620000	199600000	375820000	190640000	273260000	309960000	379240000	261320000	312800000	212130000	331010000	235740000	350590000	191750000	351500000	172580000	235300000	287360000	351790000	237820000	289030000	197070000	309470000	302090000	344000000	280970000	282390000	317480000	260010000	21133	phenylalanine-4-hydroxylase-like [Carassius auratus]
405	405	XP_026066674.1	0.44	6	2	2		3155000	4676400	3979800	4785800	4421300	10724000	1836000	2958400	3979300	3235000	4664100	3693100	3155000	4676400	3979800	4785800	4421300	10724000	1836000	2958400	3979300	3235000	4664100	3693100	4149200	6408900	3892900	4149200	6408900	3892900	68502	V-type proton ATPase catalytic subunit A [Carassius auratus]
406	406	XP_026140313.1	3.81	4	2	2	Acetylation (Protein N-term)	5435400	4781100	3415100	3780900	8772700	14516000	0	3672600	4105800	2161900	3707400	5977200	5435400	4781100	3415100	3780900	8772700	14516000	0	3672600	4105800	2161900	3707400	5977200	4353100	8987200	4105300	4353100	8987200	4105300	92876	ubiquitin carboxyl-terminal hydrolase 5-like isoform X2 [Carassius auratus]
407	407	XP_026118398.1	1.5	10	11	11	Carbamidomethylation	34240000	67599000	28063000	29871000	36194000	8452100	28281000	39873000	44057000	22268000	27891000	44219000	21221000	37291000	19421000	19850000	23904000	0	19438000	26459000	19388000	16155000	21171000	26987000	44344000	45168000	39664000	24446000	25979000	20925000	184591	complement C3-like [Carassius auratus]
408	408	XP_026119668.1	11.3	28	6	6	Carbamidomethylation; Acetylation (Protein N-term)	69986000	111360000	157810000	127340000	97342000	12068000	61235000	58066000	60994000	53725000	76698000	65455000	56257000	97559000	135780000	109060000	78819000	1713000	54407000	43718000	43211000	43275000	66584000	46245000	129840000	80306000	86598000	111420000	62331000	70805000	42722	serine--pyruvate aminotransferase mitochondrial-like [Carassius auratus]
409	409	XP_026112057.1	4.19	23	13	13	Carbamidomethylation	62462000	51557000	72543000	73002000	47952000	20021000	35352000	36595000	77437000	75557000	60397000	63037000	24228000	27778000	35367000	31733000	38008000	20021000	21011000	19475000	30356000	36767000	30498000	27338000	67044000	55520000	75028000	29776000	27520000	31240000	96087	dimethylglycine dehydrogenase mitochondrial-like [Carassius auratus]
410	410	XP_026080008.1	1.24	11	3	3	Carbamidomethylation	31464000	18413000	24977000	24423000	11618000	0	26557000	38890000	18481000	22234000	18770000	28000000	31464000	18413000	24977000	24423000	11618000	0	26557000	38890000	18481000	22234000	18770000	28000000	25765000	27046000	22873000	25765000	27046000	22873000	42750	protein phosphatase 1B-like [Carassius auratus]
411	411	XP_026063159.1	0.28	5	2	2	Carbamidomethylation	3855100	5822400	5472800	5910400	4435800	0	3819500	6599200	3397100	5459100	3672200	10182000	3855100	5822400	5472800	5910400	4435800	0	3819500	6599200	3397100	5459100	3672200	10182000	5487500	5174200	5886600	5487500	5174200	5886600	71851	guanylate-binding protein 1-like [Carassius auratus]
412	412	XP_026125837.1	1.05	51	8	8	Carbamidomethylation; Acetylation (Protein N-term); Oxidation (M)	426430000	262920000	423660000	287560000	120030000	295470000	685680000	539110000	227680000	223840000	447860000	570790000	192100000	143400000	299550000	192820000	101400000	270500000	432090000	357510000	130620000	82562000	292910000	373750000	371150000	503760000	390400000	227560000	293290000	241790000	24271	ubiquitin carboxyl-terminal hydrolase isozyme L1-like [Carassius auratus]
413	413	XP_026131851.1	1.48	41	7	7	Carbamidomethylation	265760000	220630000	354070000	244460000	302660000	114160000	336990000	311750000	156680000	206490000	244090000	330700000	177860000	162010000	249190000	175290000	259740000	90885000	251920000	230980000	107660000	142310000	173030000	240780000	272370000	327050000	238780000	191480000	240460000	166310000	25068	catechol O-methyltransferase domain-containing protein 1 isoform X2 [Carassius auratus]
414	414	XP_026081835.1	2.64	25	4	4	Carbamidomethylation	7323800	7769200	4491700	8199900	8864400	2006600	1703800	8215500	4014000	4663600	6543500	8792600	6591800	7663900	4491700	8199900	8688900	2006600	1703800	8215500	3772200	4607900	6543500	8382300	7383200	7503500	6510300	6964500	7328000	6274400	28294	14-3-3 protein gamma-1 [Carassius auratus]
415	415	XP_026128932.1	1.13	28	7	7	Acetylation (Protein N-term)	72755000	64855000	116080000	70122000	46190000	41324000	85186000	79386000	70272000	72835000	79750000	96954000	44291000	51277000	82362000	53143000	44287000	41324000	69036000	58332000	50458000	51634000	60299000	74946000	91573000	92071000	85859000	57768000	73855000	59334000	28960	tropomyosin alpha-4 chain isoform X5 [Carassius auratus]
416	416	XP_026052383.1	5.32	24	7	7	Carbamidomethylation	37228000	30711000	37867000	37283000	43027000	36233000	22464000	33679000	48712000	40909000	46828000	41667000	24478000	27329000	34302000	29651000	43027000	36233000	19985000	27754000	34471000	34863000	39169000	28984000	39830000	37565000	45193000	28940000	32607000	34372000	57339	alanine--glyoxylate aminotransferase 2 mitochondrial [Carassius auratus]
417	417	XP_026072427.1	2.8	23	10	10	Carbamidomethylation	288220000	233400000	260530000	293910000	308530000	168370000	262330000	300020000	202540000	261220000	204410000	321560000	202900000	186320000	211820000	209330000	251510000	80122000	205240000	199010000	140120000	195650000	170610000	223400000	284280000	333000000	260620000	202590000	233590000	183020000	60151	triokinase/FMN cyclase [Carassius auratus]
418	418	XP_026075751.1	0.82	10	2	2	Carbamidomethylation	3262600	71177	3600300	5656700	5582400	1379500	0	0	4812400	6128500	1209400	2770500	3262600	71177	3600300	5656700	5582400	1379500	0	0	4812400	6128500	1209400	2770500	4244400	5838300	4973600	4244400	5838300	4973600	35410	malate dehydrogenase mitochondrial-like [Carassius auratus]
419	419	XP_026143247.1	0.16	9	3	3		11958000	7942100	23216000	16855000	0	0	14473000	11302000	15755000	7778600	20259000	13742000	11958000	7612500	21275000	15600000	0	0	13654000	11302000	13261000	7778600	17571000	12229000	15746000	13297000	16262000	14571000	12478000	14031000	42523	60S ribosomal protein L4-B-like [Carassius auratus]
420	420	XP_026086430.1	2.51	47	8	8	Carbamidomethylation; Oxidation (M)	80732000	100750000	180570000	107620000	65426000	93967000	99885000	155340000	97543000	114940000	78492000	132070000	52161000	68363000	134710000	74582000	25995000	40136000	65911000	101700000	52403000	79121000	40492000	90928000	128530000	138990000	111590000	92389000	89890000	71026000	32159	ATP synthase subunit gamma mitochondrial isoform X2 [Carassius auratus]
421	421	XP_026140182.1	0.51	24	3	3	Carbamidomethylation	27839000	42509000	19817000	42131000	31518000	32766000	9519500	50830000	30326000	41502000	21619000	41488000	27839000	42509000	19817000	42131000	31518000	32766000	9519500	50830000	30326000	41502000	21619000	41488000	33074000	38854000	33734000	33074000	38854000	33734000	29430	uridine phosphorylase 1-like isoform X3 [Carassius auratus]
422	422	XP_026051027.1	4.21	13	7	7		110070000	104570000	112380000	134950000	99000000	103360000	72897000	123720000	101180000	89889000	81980000	107700000	63070000	72565000	77928000	76985000	84827000	71292000	44068000	80809000	50974000	67184000	61561000	72602000	115490000	121000000	101860000	72637000	80299000	67005000	88309	uncharacterized protein LOC113037922 [Carassius auratus]
423	423	XP_026088367.1	11.77	7	2	2	Carbamidomethylation	2435600	1352500	12402000	3615800	5384700	1463800	694600	6590100	15625000	14978000	12199000	6215000	2435600	1352500	12402000	3615800	5384700	1463800	694600	6590100	15625000	14978000	12199000	6215000	8425200	4935400	12254000	8425200	4935400	12254000	72136	succinate dehydrogenase [ubiquinone] flavoprotein subunit mitochondrial [Carassius auratus]
424	424	XP_026063827.1	7.38	14	4	4		30277000	12580000	10440000	16917000	60291000	73659000	19663000	19258000	13879000	15126000	18389000	12786000	30277000	11886000	10440000	16727000	59459000	69753000	19266000	18826000	13064000	15126000	18389000	12786000	23520000	48104000	15655000	23079000	46712000	14841000	38134	malate dehydrogenase cytoplasmic-like isoform X1 [Carassius auratus]
425	425	XP_026078741.1	0.38	36	9	9	Carbamidomethylation	68860000	71576000	69099000	63801000	86153000	83387000	53320000	82349000	56909000	59899000	81150000	84119000	39718000	41668000	41041000	34915000	59129000	31240000	36634000	44934000	31699000	36890000	43892000	49574000	69594000	87995000	71047000	40595000	49225000	41042000	46025	26S proteasome regulatory subunit 8-like [Carassius auratus]
426	426	XP_026140125.1	10.55	33	11	11	Carbamidomethylation; Acetylation (Protein N-term)	41031000	22275000	63140000	54970000	20365000	12760000	19765000	25022000	34053000	35641000	24485000	34216000	18956000	6365200	24673000	23428000	4803000	3074300	5060300	12523000	16357000	20474000	7611700	17168000	47283000	28279000	33047000	18356000	10732000	15402000	61655	2-hydroxyacyl-CoA lyase 1 [Carassius auratus]
427	427	XP_026136526.1	1.75	25	3	3	Carbamidomethylation; Oxidation (M)	341960000	439820000	484940000	468200000	122300000	0	517730000	443310000	251920000	403230000	367950000	534400000	333820000	394020000	462040000	440730000	122300000	0	442260000	388810000	248030000	392670000	366740000	524690000	435970000	495130000	391160000	407650000	430150000	384820000	24591	dihydropteridine reductase-like isoform X1 [Carassius auratus]
428	428	XP_026083391.1	43.84	7	1	1		1067700	4412000	0	1922800	0	0	0	0	1896200	398560	2356600	0	1067700	4412000	0	1922800	0	0	0	0	1896200	398560	2356600	0	3701300	0	3273800	3701300	0	3273800	35985	glyceraldehyde-3-phosphate dehydrogenase 2 [Carassius auratus]
429	429	XP_026127844.1	0.3	9	4	4	Carbamidomethylation	18154000	16592000	153610000	37252000	37243000	0	20106000	42753000	28643000	29569000	32159000	29956000	18154000	16592000	145810000	36307000	37243000	0	20106000	39565000	28643000	27963000	32159000	29956000	66949000	35493000	33465000	62573000	32304000	31859000	61168	UDP-glucuronosyltransferase-like isoform X1 [Carassius auratus]
430	430	XP_026059586.1	0.15	8	2	2		7078800	10375000	14773000	22153000	0	0	7537700	16187000	7689600	14385000	12401000	17629000	7078800	10375000	14773000	22153000	0	0	7537700	16187000	7689600	14385000	12401000	17629000	15650000	11862000	13026000	15650000	11862000	13026000	52554	synaptic vesicle membrane protein VAT-1 homolog [Carassius auratus]
431	431	XP_026092677.1	0.5	13	4	4		4785400	9699500	15925000	9717800	11450000	16157000	3947900	14166000	12753000	6141200	14796000	11429000	4785400	8469300	15397000	9081700	11450000	16157000	3947900	12974000	12207000	5757300	13063000	11429000	11493000	15188000	11629000	10695000	13995000	10741000	58720	serine--tRNA ligase cytoplasmic [Carassius auratus]
432	432	XP_026073918.1	1.17	50	10	10	Carbamidomethylation; Acetylation (Protein N-term)	214440000	172900000	161430000	161120000	103060000	4074700	169880000	198570000	188290000	152160000	171660000	209200000	151060000	126310000	126300000	116000000	88503000	0	123160000	139380000	127470000	108020000	126340000	144090000	183630000	196060000	183680000	129920000	145280000	126480000	31320	S-formylglutathione hydrolase-like isoform X2 [Carassius auratus]
433	433	XP_026146017.1	0.82	2	2	2		10357000	12807000	17537000	14884000	21398000	0	0	11765000	14297000	13989000	11979000	12029000	10357000	12807000	17537000	14884000	21398000	0	0	11765000	14297000	13989000	11979000	12029000	14211000	16582000	13073000	14211000	16582000	13073000	246470	CAD protein-like isoform X2 [Carassius auratus]
434	434	XP_026145806.1	8.19	0	1	1		3426300	0	0	0	3400400	10792000	1149200	3481800	5201200	189490	14390000	1840800	3426300	0	0	0	3400400	10792000	1149200	3481800	5201200	189490	14390000	1840800	3426300	4705900	5405300	3426300	4705900	5405300	460736	epiplakin-like [Carassius auratus]
435	435	XP_026106258.1	3.22	47	13	13	Carbamidomethylation	594320000	482150000	532930000	631050000	368670000	479760000	458810000	621240000	443570000	601410000	534050000	608770000	235940000	223980000	259290000	270370000	244030000	373050000	250540000	259450000	198210000	253180000	258230000	239870000	571410000	642930000	558340000	247590000	317150000	237510000	36919	alcohol dehydrogenase [NADP(+)] A isoform X1 [Carassius auratus]
436	436	XP_026060336.1	13.41	20	12	12		162910000	171560000	132110000	151240000	242570000	160950000	164940000	244640000	200800000	165580000	180840000	139350000	89861000	117620000	63029000	84135000	224570000	139460000	119640000	143630000	97187000	91711000	106040000	68154000	164270000	247700000	182940000	97394000	170720000	99821000	76863	fibrinogen alpha chain-like [Carassius auratus]
437	437	XP_026136845.1	0.82	34	4	4	Carbamidomethylation; Acetylation (Protein N-term)	75141000	100470000	109890000	108360000	188350000	11686000	82099000	87203000	60064000	128550000	92027000	91062000	67701000	90341000	94152000	98161000	180290000	0	75163000	83703000	56312000	122070000	86678000	86041000	98464000	120600000	92927000	87589000	113050000	87776000	18635	cofilin-2-like [Carassius auratus]
438	438	XP_026088581.1	0.91	55	9	9		150760000	169400000	358790000	227620000	241070000	452980000	227040000	200100000	177180000	179110000	311230000	192870000	95377000	86497000	167080000	114860000	97162000	291050000	124230000	100780000	113240000	89208000	170870000	100620000	234880000	290540000	218710000	116920000	155330000	118480000	22266	40S ribosomal protein S7 [Carassius auratus]
439	439	XP_026055229.1	7.23	8	3	3		6223300	17853000	19119000	24645000	10998000	0	4462400	10561000	13132000	55869000	14833000	19727000	6223300	17853000	19119000	24645000	10998000	0	4462400	10561000	13132000	55869000	14833000	19727000	18330000	10214000	28184000	18330000	10214000	28184000	49092	keratin type I cytoskeletal 18 [Carassius auratus]
440	440	XP_026075133.1	3.14	35	10	10	Carbamidomethylation	78072000	104590000	192500000	119530000	108820000	206820000	124430000	124960000	109350000	110270000	184640000	158070000	60048000	82527000	143570000	80439000	102760000	165020000	112170000	93670000	78127000	93504000	116450000	114940000	136530000	203190000	178850000	96994000	157250000	122400000	44474	hydroxysteroid dehydrogenase-like protein 2 [Carassius auratus]
441	441	XP_026099337.1	7.98	2	1	1		5370000	2453300	3455900	3975200	0	0	0	4213800	1407100	4856300	3664100	6166900	5370000	2453300	3455900	3975200	0	0	0	4213800	1407100	4856300	3664100	6166900	3813600	4213800	4023600	3813600	4213800	4023600	71618	guanylate-binding protein 1-like [Carassius auratus]
442	442	XP_026080256.1	7.65	35	7	7	Carbamidomethylation; Oxidation (M)	1963400000	1853600000	1679500000	1665600000	1552900000	1559000000	2090200000	1951400000	1285200000	1336700000	1520300000	1844800000	1284000000	1230700000	1090900000	1100400000	877590000	1012900000	1489900000	1187200000	853500000	859840000	1009500000	1157500000	1793600000	2092800000	1497500000	1178900000	1358200000	970080000	33132	3-hydroxyanthranilate 3 4-dioxygenase [Carassius auratus]
443	443	XP_026086359.1	0.32	8	2	2		14732000	9028200	27932000	19021000	0	0	13185000	16492000	13204000	12248000	18987000	18387000	14732000	9028200	27932000	19021000	0	0	13185000	16492000	13204000	12248000	18987000	18387000	17678000	14839000	15706000	17678000	14839000	15706000	42595	60S ribosomal protein L4-B-like [Carassius auratus]
444	444	XP_026104227.1	2.57	44	13	13	Carbamidomethylation	248990000	164770000	417020000	262640000	77066000	118230000	248490000	222950000	235830000	227310000	295320000	250360000	120150000	110710000	241980000	145190000	68039000	91705000	169160000	127100000	117100000	107070000	193360000	135100000	277550000	252190000	253220000	154510000	162020000	138160000	29983	60S ribosomal protein L7a [Carassius auratus]
445	445	XP_026080095.1	7.65	29	5	5		41300000	22092000	49338000	33058000	2985300	12547000	15445000	38331000	40513000	46953000	52586000	42466000	33627000	19699000	42680000	31525000	2985300	2152500	15445000	31408000	28650000	41091000	35723000	34949000	37873000	33042000	45630000	31883000	23469000	35103000	30303	voltage-dependent anion-selective channel protein 2 [Carassius auratus]
446	446	XP_026069364.1	3.7	11	3	3		75033000	112640000	144370000	148650000	156840000	233250000	93764000	101140000	80821000	119040000	81142000	110370000	69265000	91547000	116410000	129610000	112690000	218540000	83475000	88588000	75404000	98798000	68074000	99127000	121630000	149950000	98453000	102270000	126800000	85962000	44545	cystathionine gamma-lyase-like [Carassius auratus]
447	447	XP_026081526.1	3.53	26	8	8	Carbamidomethylation	112900000	66349000	123660000	127260000	53686000	35522000	68909000	119730000	99828000	114040000	101150000	113110000	74667000	38037000	83547000	82196000	43436000	31826000	49012000	83462000	60108000	61386000	68224000	78159000	109060000	106010000	107450000	71128000	74314000	66969000	66191	WD repeat-containing protein 1-like isoform X1 [Carassius auratus]
448	448	XP_026074124.1	4.18	43	7	7	Carbamidomethylation; Oxidation (M)	134000000	119430000	114930000	127090000	132970000	184950000	94857000	117920000	112750000	107470000	131380000	113040000	90141000	84759000	85529000	88557000	128440000	172880000	71490000	80839000	71058000	74679000	96355000	77950000	125590000	160890000	116890000	88113000	119430000	80451000	24190	glutamine amidotransferase-like class 1 domain-containing protein 3A mitochondrial [Carassius auratus]
449	449	XP_026141790.1	0.57	5	1	1		1134700	3661000	5986100	2194500	7090300	0	635580	1442800	1155900	2305000	4629600	1963200	1134700	3661000	5986100	2194500	7090300	0	635580	1442800	1155900	2305000	4629600	1963200	3244100	3056200	2513400	3244100	3056200	2513400	46202	medium-chain specific acyl-CoA dehydrogenase mitochondrial-like [Carassius auratus]
450	450	XP_026145762.1	6.27	27	6	6	Carbamidomethylation	26096000	15950000	16473000	17458000	3964800	3142600	7702900	17065000	26877000	24928000	11778000	10452000	24166000	7980800	10965000	12538000	3824400	3142600	7702900	12060000	15294000	15828000	4111800	7210100	21214000	11958000	24452000	15660000	8700500	14509000	53114	cytosolic non-specific dipeptidase-like [Carassius auratus]
451	451	XP_026125824.1	5.65	36	8	8	Oxidation (M)	549720000	416650000	930270000	665960000	559520000	92712000	902310000	728150000	359030000	488330000	682290000	651490000	408730000	326820000	738310000	521170000	492440000	0	703210000	570890000	273500000	382360000	532190000	510730000	642230000	834000000	545930000	498750000	635280000	424700000	27558	glutathione S-transferase theta-1-like [Carassius auratus]
452	452	XP_026063303.1	0.11	46	11	11	Carbamidomethylation	186410000	176950000	406670000	230690000	121770000	190270000	198350000	204490000	233120000	267220000	273680000	268850000	112670000	109420000	211280000	111290000	93158000	158030000	142130000	117630000	128230000	86854000	179560000	120190000	259610000	237410000	289290000	136170000	151720000	130900000	30144	40S ribosomal protein S2 [Carassius auratus]
453	453	XP_026078044.1	6.86	23	6	6		115010000	112140000	128210000	120930000	59420000	94366000	93015000	137850000	94329000	119660000	110810000	104350000	89263000	96608000	111680000	99867000	56652000	80951000	81829000	111350000	69074000	98808000	85169000	85376000	120500000	131520000	108750000	100790000	111370000	86069000	54808	fumarate hydratase mitochondrial isoform X1 [Carassius auratus]
454	454	XP_026124712.1	8.87	19	9	9	Carbamidomethylation	75822000	45211000	91309000	90531000	35729000	41639000	43120000	57894000	43785000	53268000	32268000	48373000	36209000	24796000	47891000	45900000	22755000	21208000	23879000	33795000	20829000	26298000	18158000	30987000	78098000	56758000	45909000	38699000	30766000	24068000	79041	peroxisomal multifunctional enzyme type 2-like [Carassius auratus]
455	455	XP_026144339.1	1.95	37	9	9	Carbamidomethylation	76910000	65889000	82669000	76815000	17968000	31737000	69364000	84961000	91374000	67477000	90776000	92822000	45273000	40236000	45700000	37958000	17197000	20569000	54768000	47532000	61400000	30916000	47726000	39061000	85244000	83768000	89252000	42292000	49762000	44776000	26312	probable thiopurine S-methyltransferase isoform X2 [Carassius auratus]
456	456	XP_026111116.1	10.66	30	14	14	Carbamidomethylation	79424000	65253000	113750000	94793000	26530000	40842000	62398000	61719000	99950000	99085000	92669000	75264000	33127000	25078000	52604000	38470000	26530000	38735000	29069000	27606000	37648000	43443000	45829000	36999000	94547000	76305000	94215000	37320000	34429000	40980000	61658	stress-induced-phosphoprotein 1 [Carassius auratus]
457	457	XP_026069198.1	8.56	2	1	1		2498800	1645900	2180400	1438800	0	0	0	1264900	537680	1701600	2601900	2791600	2498800	1645900	2180400	1438800	0	0	0	1264900	537680	1701600	2601900	2791600	1941000	1264900	1908200	1941000	1264900	1908200	89388	transitional endoplasmic reticulum ATPase-like [Carassius auratus]
458	458	XP_026068767.1	1.51	5	1	1	Carbamidomethylation	4356700	2874200	3568100	2853900	2223400	6208200	2649400	4974200	2929000	3335500	1818500	3946500	4356700	2874200	3568100	2853900	2223400	6208200	2649400	4974200	2929000	3335500	1818500	3946500	3413200	4013800	3007400	3413200	4013800	3007400	37259	guanine nucleotide-binding protein G(I)/G(S)/G(T) subunit beta-1-like [Carassius auratus]
459	459	XP_026055379.1	22.87	43	9	9	Carbamidomethylation	699460000	450250000	1005500000	723110000	416130000	274270000	339250000	479340000	622220000	830830000	748460000	716810000	476730000	341520000	747650000	525720000	322620000	233490000	269270000	318690000	432500000	618430000	591420000	506070000	724850000	499580000	731130000	523350000	358160000	537100000	39430	agmatinase mitochondrial [Carassius auratus]
460	460	XP_026145374.1	35.95	4	1	1		9235100	6665500	8692000	12067000	0	0	1473800	1278800	14995000	28729000	3450400	7373600	9235100	6665500	8692000	12067000	0	0	1473800	1278800	14995000	28729000	3450400	7373600	9164800	1376300	13637000	9164800	1376300	13637000	47432	keratin type I cytoskeletal 13-like [Carassius auratus]
462	462	XP_026113728.1	0.06	24	11	11	Acetylation (Protein N-term)	102940000	92939000	163620000	121600000	72305000	89529000	82554000	103770000	104770000	129950000	111530000	106230000	66494000	52217000	74127000	61897000	66570000	85334000	47790000	56315000	63863000	72056000	54795000	59108000	120370000	109920000	114890000	63684000	69716000	62455000	54316	kynurenine 3-monooxygenase [Carassius auratus]
463	463	XP_026127470.1	13.17	25	10	10	Carbamidomethylation	70886000	78091000	46208000	52206000	132960000	98864000	67378000	114310000	124690000	75993000	51892000	76517000	34127000	51969000	37575000	33871000	110310000	74197000	49921000	77055000	61527000	42408000	38464000	46669000	64562000	114330000	85038000	39386000	78451000	47649000	48990	fibrinogen gamma chain-like [Carassius auratus]
464	464	XP_026064074.1	0.56	20	3	3	Carbamidomethylation; Acetylation (Protein N-term)	22259000	20588000	47673000	12061000	0	38646000	8729400	14686000	11178000	25221000	31352000	19486000	22259000	20588000	47673000	12061000	0	38646000	8729400	14686000	11178000	25221000	31352000	19486000	31850000	22405000	27053000	31850000	22405000	27053000	37331	serine/threonine-protein phosphatase alpha-2 isoform [Carassius auratus]
465	465	XP_026097425.1	3.1	33	10	10	Carbamidomethylation	108810000	102330000	81197000	112330000	73616000	2126300	68512000	119030000	65894000	89829000	52249000	122670000	63267000	67255000	50392000	70045000	52222000	0	46285000	67270000	41626000	57189000	30369000	77838000	102860000	101430000	92935000	62740000	62956000	57546000	42845	leukocyte elastase inhibitor-like [Carassius auratus]
466	466	XP_026138201.1	7.3	8	8	8	Carbamidomethylation	89114000	38649000	83317000	62771000	33614000	28633000	45050000	44387000	68453000	59099000	137990000	46820000	56766000	27035000	53926000	44977000	29362000	20468000	37981000	35096000	46194000	38947000	100550000	35412000	68463000	46484000	78414000	45676000	35451000	55275000	159124	alpha-2-macroglobulin-like [Carassius auratus]
467	467	XP_026117255.1	1.89	3	1	1		0	951010	1797400	840880	0	901210	2003000	1539400	513360	1571200	238150	2258800	0	951010	1797400	840880	0	901210	2003000	1539400	513360	1571200	238150	2258800	1196400	1481200	1145400	1196400	1481200	1145400	60817	uncharacterized protein LOC113096077 [Carassius auratus]
468	468	XP_026051985.1	22.22	9	1	1		17239000	6415100	10150000	13319000	33072000	49328000	30391000	23731000	16300000	10490000	11148000	11172000	17239000	6415100	10150000	13319000	33072000	49328000	30391000	23731000	16300000	10490000	11148000	11172000	11781000	34130000	12277000	11781000	34130000	12277000	22154	peroxiredoxin-1 [Carassius auratus]
469	469	XP_026134439.1	2.02	10	2	2	Carbamidomethylation	12359000	8259900	8081400	8779100	13613000	1926400	7549700	9531700	7172400	6846100	9648300	9598500	12359000	8259900	8081400	8779100	13613000	1926400	7549700	9531700	7172400	6846100	9648300	9598500	10127000	11363000	8316300	10127000	11363000	8316300	42749	protein phosphatase 1B isoform X1 [Carassius auratus]
470	470	XP_026071059.1	0.03	9	7	7	Carbamidomethylation	22275000	13414000	18280000	13386000	13426000	22712000	9727000	22390000	17857000	13802000	12150000	26859000	13947000	10279000	14468000	10993000	10047000	14822000	9021700	17719000	12320000	9866800	9543100	18341000	18831000	22283000	19072000	12422000	14933000	12518000	132882	tubulin-specific chaperone D isoform X1 [Carassius auratus]
471	471	XP_026105302.1	11.14	16	3	3	Carbamidomethylation	24461000	25851000	51051000	32058000	13318000	18285000	23525000	22525000	26540000	22752000	40290000	39613000	24461000	25851000	51051000	32058000	13318000	18285000	23525000	22525000	26540000	22752000	40290000	39613000	34774000	24310000	32299000	34774000	24310000	32299000	49196	calreticulin-like [Carassius auratus]
472	472	XP_026074073.1	1.82	13	3	3		25469000	15661000	18228000	18308000	21859000	0	6334700	19722000	15445000	16211000	18663000	19043000	25469000	15661000	18228000	18308000	21859000	0	6334700	19722000	15445000	16211000	18663000	19043000	19417000	22038000	17340000	19417000	22038000	17340000	25991	ubiquitin carboxyl-terminal hydrolase isozyme L3-like isoform X1 [Carassius auratus]
473	473	XP_026144772.1	2.86	48	5	5		165560000	101550000	80305000	140510000	209130000	65709000	90215000	134770000	91549000	97761000	79449000	111960000	140210000	92195000	73204000	124240000	197460000	65709000	81187000	121710000	85970000	90000000	72538000	101320000	125630000	153820000	96899000	108980000	139230000	88915000	14136	2-iminobutanoate/2-iminopropanoate deaminase-like [Carassius auratus]
474	474	XP_026095048.1	0.72	14	7	7	Carbamidomethylation	14040000	14767000	81036000	15605000	9317700	60815000	18294000	26006000	14882000	9723800	36782000	15553000	9206200	11039000	52804000	14459000	9317700	37351000	11997000	15541000	11553000	9723800	24957000	11293000	39070000	35586000	20930000	21877000	19888000	14382000	69958	very long-chain acyl-CoA synthetase-like [Carassius auratus]
475	475	XP_026144810.1	0.18	14	5	5		14318000	46578000	80341000	52927000	82096000	65104000	22288000	23359000	59934000	44618000	44002000	22524000	14318000	36841000	63469000	46608000	77777000	65104000	22288000	23359000	52596000	44618000	44002000	22524000	53460000	53667000	49494000	41598000	49348000	42156000	65776	asparagine synthetase [glutamine-hydrolyzing]-like [Carassius auratus]
476	476	XP_026121431.1	0.19	24	6	6		83331000	116210000	174320000	182460000	256590000	114580000	88898000	109870000	130020000	158560000	96812000	117330000	54855000	88552000	133980000	120790000	187890000	62085000	69379000	84910000	86433000	118440000	66227000	86931000	162840000	174010000	138160000	107860000	113100000	91786000	44369	cystathionine gamma-lyase-like [Carassius auratus]
477	477	XP_026052324.1	8.44	3	1	1		2518500	436460	3936100	2798300	0	0	1293700	0	0	1970700	0	2405000	2518500	436460	3936100	2798300	0	0	1293700	0	0	1970700	0	2405000	2422300	1293700	2187900	2422300	1293700	2187900	90521	calpastatin isoform X3 [Carassius auratus]
478	478	XP_026121573.1	9.32	15	3	3		82873000	64668000	73249000	88767000	68199000	39099000	62396000	58291000	77163000	81409000	71313000	90659000	82873000	64668000	73249000	88767000	68199000	39099000	62396000	58291000	77163000	81409000	71313000	90659000	77389000	68016000	80136000	77389000	68016000	80136000	27957	serine hydroxymethyltransferase mitochondrial-like [Carassius auratus]
479	479	XP_026134049.1	2.88	30	9	9	Carbamidomethylation	50800000	46226000	43359000	55316000	29463000	32719000	38707000	52379000	49403000	56650000	42087000	49799000	29272000	29786000	26358000	33061000	29463000	32719000	31861000	32449000	28219000	34689000	29320000	33066000	50263000	54521000	51491000	29619000	35061000	31323000	42716	protein phosphatase 1A isoform X2 [Carassius auratus]
480	480	XP_026068956.1	3.07	8	1	1	Carbamidomethylation	19407000	21512000	19630000	27462000	21716000	4606900	13290000	25595000	16339000	23112000	11246000	27612000	19407000	21512000	19630000	27462000	21716000	4606900	13290000	25595000	16339000	23112000	11246000	27612000	22003000	21736000	23097000	22003000	21736000	23097000	39674	fructose-bisphosphate aldolase A-like [Carassius auratus]
481	481	XP_026064644.1	2.46	9	2	2	Carbamidomethylation	7473000	6068500	8156600	6193200	2702800	10946000	1597900	6312100	4061800	7933200	7734600	7062500	7473000	6068500	8156600	6193200	2702800	10946000	1597900	6312100	4061800	7933200	7734600	7062500	6972800	8251600	8930700	6972800	8251600	8930700	39440	phosphoribosyl pyrophosphate synthase-associated protein 1-like [Carassius auratus]
482	482	XP_026073617.1	3.93	5	1	1		0	2188000	1718900	0	0	1343600	872240	2029900	1327700	1164900	0	2053300	0	2188000	1718900	0	0	1343600	872240	2029900	1327700	1164900	0	2053300	1953400	1415300	1515300	1953400	1415300	1515300	39473	phosphoribosyl pyrophosphate synthase-associated protein 1 isoform X2 [Carassius auratus]
483	483	XP_026052327.1	1.16	4	1	1		7759300	9450900	28414000	8947700	0	0	8724100	9984300	5663700	5337200	13625000	13290000	7759300	9450900	28414000	8947700	0	0	8724100	9984300	5663700	5337200	13625000	13290000	14785000	9354200	10198000	14785000	9354200	10198000	89374	calpastatin isoform X6 [Carassius auratus]
484	484	XP_026076985.1	1.87	12	3	3		20019000	20228000	39953000	25355000	42323000	3245500	14382000	20396000	18591000	26754000	29135000	24860000	20019000	20228000	39953000	25355000	42323000	3245500	14382000	20396000	18591000	26754000	29135000	24860000	26389000	30479000	24835000	26389000	30479000	24835000	44911	succinate--CoA ligase [GDP-forming] subunit beta mitochondrial [Carassius auratus]
485	485	XP_026102815.1	3.3	40	9	9	Carbamidomethylation	53194000	70857000	139170000	86430000	69470000	110020000	51626000	80170000	56895000	63795000	84981000	76564000	28461000	50670000	75981000	41918000	45194000	63467000	40786000	51555000	31738000	37311000	48450000	48068000	88546000	88212000	70559000	49257000	53660000	41392000	33814	epidermal retinol dehydrogenase 2-like [Carassius auratus]
486	486	XP_026134583.1	6.02	12	13	13	Carbamidomethylation	19935000	23334000	43383000	27760000	25234000	26509000	21276000	28584000	30970000	26698000	40148000	31453000	9623400	11724000	18186000	10927000	11881000	7011200	10425000	12086000	15727000	11427000	15168000	12561000	31746000	35554000	42199000	12615000	13666000	13721000	151316	eukaryotic translation initiation factor 3 subunit A isoform X4 [Carassius auratus]
487	487	XP_026127587.1	3.19	11	2	2		67469000	37836000	42791000	46077000	0	0	20383000	41386000	45235000	41022000	66603000	60405000	67469000	37836000	42791000	46077000	0	0	20383000	41386000	45235000	41022000	66603000	60405000	48543000	30885000	53317000	48543000	30885000	53317000	25955	ubiquitin carboxyl-terminal hydrolase isozyme L3-like [Carassius auratus]
488	488	XP_026080432.1	1.25	41	6	6	Carbamidomethylation	119140000	104800000	124020000	159080000	89458000	85924000	140510000	139810000	88861000	144390000	94348000	166430000	84003000	64798000	73283000	89984000	68316000	66962000	112690000	85460000	59040000	85945000	44929000	95775000	126760000	146520000	123510000	78017000	102090000	71422000	31850	phenazine biosynthesis-like domain-containing protein [Carassius auratus]
489	489	XP_026108591.1	8.45	4	3	3	Carbamidomethylation	10991000	9260300	7665300	13589000	0	0	4960900	6972700	17106000	9868900	8247700	11495000	10991000	9260300	7665300	13589000	0	0	4960900	6972700	17106000	9868900	8247700	11495000	11273000	5966800	15541000	11273000	5966800	15541000	113869	glycine dehydrogenase (decarboxylating) mitochondrial-like [Carassius auratus]
490	490	XP_026069875.1	0.55	4	1	1		29200000	20221000	25294000	24567000	0	0	31497000	9473100	25007000	22456000	30640000	21176000	29200000	20221000	25294000	24567000	0	0	31497000	9473100	25007000	22456000	30640000	21176000	24821000	20485000	24820000	24821000	20485000	24820000	24593	elongation factor 1-beta-like [Carassius auratus]
491	491	XP_026084481.1	7.34	6	2	2		3089000	5023400	1079600	5390400	3600800	4723500	0	4091400	0	3172000	3575600	2600500	3089000	5023400	1079600	5390400	3600800	4723500	0	4091400	0	3172000	3575600	2600500	4395700	4707600	3587000	4395700	4707600	3587000	92588	ubiquitin carboxyl-terminal hydrolase 5-like isoform X4 [Carassius auratus]
492	492	XP_026087011.1	2.58	47	7	7	Carbamidomethylation	144330000	129680000	154010000	138290000	91842000	138810000	222880000	134460000	84788000	105620000	173350000	233190000	83277000	92742000	108170000	95428000	91842000	138810000	167620000	85966000	45596000	64266000	118410000	184640000	150170000	204210000	181440000	103490000	152330000	135430000	20511	tetratricopeptide repeat protein 36 [Carassius auratus]
493	493	XP_026142296.1	0.02	12	7	7	Acetylation (Protein N-term)	4655900	8597600	16772000	6854700	12487000	24332000	3345800	9973500	11484000	8544900	13220000	8766400	2952900	5993400	11127000	5510800	10523000	11037000	1473700	7442800	5707400	5653200	8050800	4700800	11921000	19206000	11797000	6955500	9155700	6305100	86020	protein transport protein Sec23A [Carassius auratus]
494	494	XP_026060803.1	3.28	64	8	8	Carbamidomethylation	728490000	1064100000	800930000	890340000	882730000	313400000	731240000	876700000	484210000	616210000	886590000	1033800000	628580000	913010000	673040000	756130000	842370000	185780000	637210000	719610000	376740000	529400000	703010000	864970000	870960000	839960000	755200000	742690000	715680000	618530000	15703	retinol-binding protein 2-like [Carassius auratus]
495	495	XP_026103041.1	0.48	3	2	2	Carbamidomethylation	22563000	17498000	19187000	34250000	19159000	32298000	16571000	40514000	19559000	19095000	18184000	40474000	22563000	17498000	19187000	30926000	19159000	32298000	16571000	36136000	18778000	19095000	17989000	40474000	25868000	30419000	24572000	22544000	26041000	24084000	85826	von Willebrand factor A domain-containing protein 5A-like isoform X13 [Carassius auratus]
496	496	XP_026081803.1	7.1	27	4	4		100360000	130510000	112520000	135250000	130280000	151390000	125990000	135700000	97808000	88867000	139350000	138720000	91494000	114870000	103780000	120920000	130280000	136300000	111150000	124940000	89265000	88867000	136230000	124230000	119660000	141230000	118370000	107760000	127660000	109650000	33251	glyoxalase domain-containing protein 4-like [Carassius auratus]
497	497	XP_026065451.1	3	9	4	4		17580000	18238000	15717000	24618000	12359000	10618000	13113000	22857000	17442000	20359000	16121000	18714000	15473000	15605000	13771000	22076000	12359000	6802700	13113000	19138000	13779000	18470000	13114000	18714000	19367000	21634000	19052000	17060000	17867000	16199000	58225	inosine-5'-monophosphate dehydrogenase 1b-like isoform X3 [Carassius auratus]
498	498	XP_026127489.1	7.16	57	9	9	Carbamidomethylation	157540000	140670000	205320000	143350000	85569000	85127000	123090000	148060000	169470000	163490000	180080000	157560000	106890000	94136000	131060000	93758000	42977000	53939000	93669000	99062000	104550000	111660000	126910000	99836000	165230000	154310000	183250000	106460000	107760000	110740000	22581	ATP synthase subunit O mitochondrial-like [Carassius auratus]
499	499	XP_026085244.1	8.1	13	11	11	Carbamidomethylation; Acetylation (Protein N-term)	45478000	50900000	64669000	47256000	63864000	58284000	43669000	65919000	36947000	40035000	60732000	60128000	31742000	40755000	51274000	37110000	60148000	43809000	39703000	45327000	25407000	32097000	36959000	41713000	54448000	72109000	60286000	40220000	53721000	34044000	136047	cullin-associated NEDD8-dissociated protein 1-like [Carassius auratus]
500	500	XP_026119178.1	1.11	34	7	7	Carbamidomethylation	48092000	83815000	129980000	89026000	45186000	44274000	65449000	85328000	72149000	69859000	60235000	110570000	22953000	67662000	77320000	64434000	32460000	44274000	35579000	58931000	44050000	41307000	30035000	74729000	98613000	73048000	85858000	68134000	47162000	55185000	33821	delta(3 5)-Delta(2 4)-dienoyl-CoA isomerase mitochondrial isoform X1 [Carassius auratus]
501	501	XP_026144459.1	2.14	1	1	1		1022800	1391300	2488900	2442300	0	0	1515500	2384900	0	1416700	602900	1900200	1022800	1391300	2488900	2442300	0	0	1515500	2384900	0	1416700	602900	1900200	1836300	1950200	1306600	1836300	1950200	1306600	95893	programmed cell death 6-interacting protein-like isoform X2 [Carassius auratus]
502	502	XP_026060182.1	5.85	29	7	7	Carbamidomethylation	176660000	101760000	163320000	171170000	22786000	45499000	95903000	158910000	123360000	137210000	89698000	162310000	123710000	60587000	124750000	123430000	17283000	29431000	65277000	106640000	85195000	107030000	57452000	106520000	154440000	131010000	130540000	108120000	85838000	89049000	41886	arsenite methyltransferase [Carassius auratus]
503	503	XP_026089303.1	0.65	47	9	9	Carbamidomethylation	210610000	183000000	217940000	181300000	168810000	122850000	210800000	221300000	186670000	188670000	188890000	211190000	118060000	120510000	134990000	116780000	147290000	94985000	147540000	132070000	105900000	134350000	112660000	129050000	199030000	223680000	197720000	122590000	142480000	120490000	28100	proteasome subunit alpha type-7-like isoform X2 [Carassius auratus]
504	504	XP_026069751.1	7.78	22	7	7	Carbamidomethylation	28885000	33209000	59050000	36866000	36638000	24798000	11947000	32758000	45631000	41061000	37796000	41859000	22215000	24863000	43729000	29850000	24387000	22362000	11366000	27222000	35843000	31575000	30080000	34912000	39936000	32382000	42009000	30164000	23678000	33102000	52193	cytochrome b-c1 complex subunit 1 mitochondrial [Carassius auratus]
505	505	XP_026130999.1	8.15	17	3	3	Carbamidomethylation	21686000	14866000	19518000	8929000	6592000	10518000	16152000	29999000	4021200	2467600	9504000	11156000	21686000	14866000	19518000	8929000	6592000	10518000	16152000	29999000	4021200	2467600	9504000	11156000	17777000	18166000	10662000	17777000	18166000	10662000	40538	guanine nucleotide-binding protein G(i) subunit alpha-2-like [Carassius auratus]
506	506	XP_026061802.1	3.25	9	2	2	Carbamidomethylation	19465000	12116000	34862000	18583000	889100	0	16277000	20090000	23092000	22509000	24215000	25127000	19465000	12116000	34862000	18583000	889100	0	16277000	20090000	23092000	22509000	24215000	25127000	22037000	17406000	23736000	22037000	17406000	23736000	28648	60S ribosomal protein L7-like [Carassius auratus]
507	507	XP_026102031.1	2.82	67	7	7	Carbamidomethylation; Acetylation (Protein N-term)	103400000	104270000	202630000	86224000	23567000	57756000	121970000	83556000	120940000	86155000	203630000	136330000	69970000	87259000	142380000	51689000	22581000	57756000	101790000	63515000	72682000	53458000	135800000	100460000	138370000	107460000	160300000	97663000	86219000	113470000	8859	40S ribosomal protein S21 isoform X2 [Carassius auratus]
508	508	XP_026117059.1	0.36	43	10	10		93698000	73940000	93426000	89403000	44646000	76086000	81391000	105480000	58786000	63756000	99578000	87254000	48560000	54563000	63161000	59569000	41910000	64799000	58029000	75208000	42580000	42883000	71317000	66193000	93438000	106140000	84998000	59083000	76625000	58436000	35399	phosphopantothenate--cysteine ligase-like [Carassius auratus]
509	509	XP_026092753.1	1.63	30	2	2	Carbamidomethylation; Acetylation (Protein N-term); Oxidation (M)	67591000	88389000	123090000	91305000	66383000	76043000	73904000	68767000	69038000	83211000	110600000	98815000	46134000	45574000	88204000	60920000	40761000	68347000	49057000	48577000	47357000	49365000	71776000	66369000	93052000	81280000	90830000	60208000	61691000	58717000	14466	40S ribosomal protein S12 [Carassius auratus]
510	510	XP_026062499.1	3.08	5	2	2		13841000	14350000	25066000	11570000	0	0	4793400	12193000	17310000	11945000	23558000	14866000	13841000	14350000	25066000	11570000	0	0	4793400	12193000	17310000	11945000	23558000	14866000	16207000	11283000	16920000	16207000	11283000	16920000	46362	medium-chain specific acyl-CoA dehydrogenase mitochondrial-like [Carassius auratus]
511	511	XP_026096997.1	1.43	3	1	1		6877300	5258200	9065500	8024200	0	0	4639300	9032500	5712400	5415400	5281300	8532800	6877300	5258200	9065500	8024200	0	0	4639300	9032500	5712400	5415400	5281300	8532800	7306300	7944200	6643600	7306300	7944200	6643600	57765	26S proteasome non-ATPase regulatory subunit 3-like [Carassius auratus]
512	512	XP_026135698.1	2.55	28	4	4	Carbamidomethylation; Acetylation (Protein N-term)	228780000	209540000	268700000	193300000	164450000	168490000	236060000	237780000	163990000	254620000	192880000	224920000	184580000	183420000	236110000	167250000	148350000	168490000	184010000	187300000	138160000	224440000	164220000	190050000	225080000	253190000	209100000	192840000	213650000	179210000	21052	lysozyme g-like [Carassius auratus]
513	513	XP_026116582.1	2.37	23	7	7	Carbamidomethylation	61211000	32246000	65576000	79240000	40853000	15921000	54441000	61759000	58654000	82995000	53973000	60041000	50554000	25786000	50423000	64769000	34353000	0	43333000	44126000	46596000	69228000	37693000	43377000	61181000	63411000	64474000	47883000	49007000	49223000	51749	kynureninase [Carassius auratus]
514	514	XP_026079750.1	3.3	40	8	8	Carbamidomethylation	98305000	110560000	139350000	113720000	125700000	169660000	73896000	88445000	83697000	85458000	178260000	60991000	50191000	78956000	108630000	74244000	118380000	134310000	63305000	65681000	49130000	50958000	118220000	40035000	123840000	121110000	134090000	86227000	95420000	95757000	31118	enoyl-CoA hydratase mitochondrial-like [Carassius auratus]
515	515	XP_026128640.1	8.78	12	2	2	Carbamidomethylation	1281000	0	0	2854700	0	0	0	1644400	7482800	2035200	4975800	2138600	1281000	0	0	2854700	0	0	0	1644400	7482800	2035200	4975800	2138600	3199100	1644400	6229300	3199100	1644400	6229300	47333	actin-related protein 3-like [Carassius auratus]
516	516	XP_026134689.1	6.65	15	3	3		53767000	20145000	39028000	30804000	3449500	0	21122000	21540000	40306000	41359000	51658000	41466000	53767000	20145000	39028000	30804000	3449500	0	21122000	21540000	40306000	41359000	51658000	41466000	35936000	25978000	43697000	35936000	25978000	43697000	30398	voltage-dependent anion-selective channel protein 2 [Carassius auratus]
517	517	XP_026099967.1	2.9	24	7	7	Carbamidomethylation	252410000	185800000	200090000	200320000	278150000	9443700	231430000	266000000	123870000	144030000	186930000	247290000	213470000	166630000	185790000	177800000	264440000	9443700	213080000	229640000	102810000	132510000	170270000	224630000	215360000	276830000	175530000	189750000	242620000	157560000	34801	fumarylacetoacetate hydrolase domain-containing protein 2-like isoform X1 [Carassius auratus]
518	518	XP_026132125.1	9.01	27	9	9	Carbamidomethylation	49344000	38918000	63308000	49371000	40334000	33616000	28534000	52005000	59031000	54037000	53192000	73804000	37537000	30139000	54247000	39534000	37008000	25254000	27705000	42445000	41992000	44893000	43523000	52462000	59170000	50756000	62770000	47604000	40792000	45717000	67418	acyl-CoA synthetase family member 2 mitochondrial [Carassius auratus]
519	519	XP_026142426.1	0.19	5	2	2		14112000	7284100	18640000	17453000	0	0	9895000	13835000	16597000	14031000	14259000	17457000	10714000	4661400	18640000	14560000	0	0	6901300	13835000	9526200	8158400	14259000	13578000	15115000	13362000	16988000	12144000	10368000	11380000	28642	60S ribosomal protein L7-like [Carassius auratus]
520	520	XP_026067134.1	6.92	22	3	3	Carbamidomethylation	1557700	0	23080000	891140	0	13046000	15494000	13215000	1116200	391150	9067400	0	1557700	0	23080000	891140	0	13046000	15494000	13215000	1116200	391150	9067400	0	21189000	18224000	5287400	21189000	18224000	5287400	41181	cathepsin L1-like [Carassius auratus]
521	521	XP_026134111.1	0.34	4	4	4		8424400	5135700	9835700	4507200	12954000	0	3015800	4415800	264100	0	12749000	9627700	5883200	5135700	9835700	3251800	12954000	0	3015800	4415800	264100	0	12749000	9627700	8748600	6795100	10970000	6850300	6795100	10970000	156003	ribosome-binding protein 1-like isoform X4 [Carassius auratus]
522	522	XP_026144141.1	1.53	2	1	1		4359500	2304100	1728500	1779700	0	0	613070	2292900	3385400	2020000	1781900	2571100	4359500	2304100	1728500	1779700	0	0	613070	2292900	3385400	2020000	1781900	2571100	2543000	1453000	2439600	2543000	1453000	2439600	58409	26S proteasome non-ATPase regulatory subunit 3-like [Carassius auratus]
523	523	XP_026073234.1	0.65	31	9	9	Carbamidomethylation	243210000	196310000	481860000	301890000	165540000	167000000	210710000	322110000	242920000	264870000	272980000	315890000	134550000	110260000	295320000	188840000	105000000	167000000	116160000	213980000	136270000	155940000	141730000	187940000	309110000	287500000	277050000	182510000	176720000	155860000	35738	retinol dehydrogenase 7-like [Carassius auratus]
524	524	XP_026080344.1	0.01	16	6	6	Carbamidomethylation	273950000	279240000	720980000	538150000	506290000	1006400000	341060000	207050000	709020000	775880000	342550000	167960000	238440000	260320000	661050000	484680000	428630000	954420000	310010000	165630000	632900000	731730000	298690000	158300000	461070000	582850000	502530000	412670000	523920000	456160000	57435	prosaposin-like isoform X2 [Carassius auratus]
525	525	XP_026085794.1	3.86	29	8	8		543440000	569300000	666180000	552880000	520500000	1116000000	928720000	632840000	497920000	428460000	863560000	611700000	515240000	548680000	638400000	525710000	504950000	1077300000	900300000	606670000	485280000	412980000	849390000	591300000	583300000	804080000	605600000	557010000	772300000	588900000	40591	hydroxyacid oxidase 1-like [Carassius auratus]
526	526	XP_026119243.1	1.65	23	10	10	Carbamidomethylation	62141000	44466000	66789000	70280000	48107000	3419800	45328000	63028000	60746000	68379000	56380000	77145000	34284000	21644000	37098000	36904000	46368000	0	34570000	32125000	33391000	42554000	29097000	40128000	64859000	68025000	68477000	35173000	43852000	36293000	79559	gelsolin-like [Carassius auratus]
527	527	XP_026084387.1	1.02	19	5	5	Carbamidomethylation	13129000	25825000	72861000	26638000	37486000	81720000	14608000	20347000	34558000	30601000	73058000	30644000	8207000	21059000	56282000	18076000	37486000	81720000	14608000	13041000	30926000	21750000	57550000	17962000	39740000	53635000	45214000	31033000	46330000	33352000	41244	farnesyl pyrophosphate synthase-like [Carassius auratus]
528	528	XP_026110510.1	3.45	87	10	10	Carbamidomethylation; Oxidation (M)	1857200000	1106200000	1827500000	1589000000	925650000	1172700000	2119400000	1397500000	1316200000	1434800000	1720600000	1608600000	734740000	461930000	822580000	677260000	595250000	857830000	1067100000	661690000	405910000	555760000	735180000	734850000	1596700000	1887500000	1528600000	674130000	933300000	607920000	12135	pterin-4-alpha-carbinolamine dehydratase-like isoform X1 [Carassius auratus]
529	529	XP_026083240.1	6.66	21	6	6	Carbamidomethylation; Acetylation (Protein N-term)	62909000	41726000	77627000	0	140840000	118630000	67217000	80585000	0	83892000	40560000	75910000	54533000	39341000	69527000	0	104470000	108090000	58415000	71194000	0	62630000	40560000	66888000	66630000	117220000	78699000	54467000	85542000	56693000	48823	thymidine phosphorylase-like [Carassius auratus]
530	530	XP_026130112.1	1.11	31	7	7	Carbamidomethylation; Acetylation (Protein N-term)	42160000	60636000	67419000	46008000	55557000	86329000	41427000	63709000	52673000	48759000	75796000	54996000	33702000	48103000	61723000	43875000	53695000	72759000	38558000	50720000	43132000	43031000	70157000	42497000	56744000	67826000	59545000	46851000	56404000	49704000	42406	beta-centractin [Carassius auratus]
531	531	XP_026136189.1	3.51	6	3	3		10271000	15850000	16524000	23654000	2026600	0	24720000	14465000	12062000	11415000	11170000	14051000	10271000	15850000	16524000	23654000	2026600	0	24720000	14465000	12062000	11415000	11170000	14051000	25549000	24620000	17534000	25549000	24620000	17534000	100286	catenin alpha-1-like [Carassius auratus]
532	532	XP_026121801.1	10.97	6	1	1	Carbamidomethylation	237420	1688100	940110	1402400	414820	0	0	284040	0	7797900	1886000	1084000	237420	1688100	940110	1402400	414820	0	0	284040	0	7797900	1886000	1084000	1067000	349430	3589300	1067000	349430	3589300	37289	guanine nucleotide-binding protein G(I)/G(S)/G(T) subunit beta-1-like [Carassius auratus]
533	533	XP_026073364.1	0.37	7	1	1	Carbamidomethylation	0	0	1112200	3891100	3140900	0	0	2489500	4760800	2306100	1660800	0	0	0	1112200	3891100	3140900	0	0	2489500	4760800	2306100	1660800	0	2501700	2815200	2909200	2501700	2815200	2909200	47349	actin-related protein 3 [Carassius auratus]
534	534	XP_026135398.1	1.48	12	2	2		107680000	59892000	81302000	93461000	40199000	0	99384000	110550000	59241000	99164000	71868000	69687000	56564000	49347000	56215000	56616000	40199000	0	86991000	95051000	31547000	63579000	60906000	56454000	85584000	88024000	74990000	54686000	74080000	53121000	13012	SH3 domain-binding glutamic acid-rich-like protein [Carassius auratus]
535	535	XP_026065353.1	3.8	10	5	5		6074800	26402000	20557000	12187000	8391900	17183000	6105800	8096400	12070000	7513500	16079000	24738000	4284900	24168000	15396000	10053000	7652600	11973000	4927500	5486300	9434800	5487200	13494000	22214000	28774000	12800000	18940000	25944000	9553600	16175000	97672	coatomer subunit gamma-2-like [Carassius auratus]
536	536	XP_026067726.1	0.98	4	1	1		1399900	6802800	15736000	5182700	7395600	9377500	1377000	0	5402000	0	8962200	0	1399900	6802800	15736000	5182700	7395600	9377500	1377000	0	5402000	0	8962200	0	7280400	6050000	7182100	7280400	6050000	7182100	63866	beta-hexosaminidase subunit beta-like isoform X2 [Carassius auratus]
537	537	XP_026070870.1	1.18	55	15	15	Carbamidomethylation	85758000	86846000	177500000	120020000	138160000	52347000	111150000	124670000	109260000	108080000	150670000	113760000	63270000	60674000	106750000	78531000	114820000	41011000	72349000	75546000	83684000	64261000	108140000	83169000	121990000	142900000	128640000	77306000	93087000	84814000	29696	40S ribosomal protein S4 X isoform [Carassius auratus]
538	538	XP_026112760.1	1.82	23	10	10	Carbamidomethylation	34589000	23590000	39973000	45611000	37450000	5906300	23294000	40520000	34521000	39710000	28711000	40825000	25869000	18414000	30322000	29102000	26605000	3610000	19928000	31061000	21498000	22420000	20230000	32304000	43217000	39837000	39958000	25927000	26793000	24113000	67526	apoptosis-inducing factor 1 mitochondrial-like isoform X3 [Carassius auratus]
539	539	XP_026063712.1	7.93	2	1	1		1168800	2683300	3263300	3485900	0	0	2630500	2027400	6409400	3602200	0	3459100	1168800	2683300	3263300	3485900	0	0	2630500	2027400	6409400	3602200	0	3459100	2650300	2328900	4490200	2650300	2328900	4490200	52699	synaptic vesicle membrane protein VAT-1 homolog [Carassius auratus]
540	540	XP_026088412.1	11.56	12	1	1		8572900	6210100	5010900	7208800	8320100	14784000	9248500	7699300	4568200	2662300	6710200	5375900	8572900	6210100	5010900	7208800	8320100	14784000	9248500	7699300	4568200	2662300	6710200	5375900	6750700	10013000	4829200	6750700	10013000	4829200	26995	triosephosphate isomerase A-like [Carassius auratus]
541	541	XP_026052537.1	1.04	45	4	4	Carbamidomethylation; Acetylation (Protein N-term)	65856000	67452000	87373000	68109000	63608000	103620000	55429000	64973000	54536000	52918000	71973000	84622000	65856000	64873000	82423000	63995000	60940000	103620000	53913000	64973000	54208000	50065000	70345000	80926000	74047000	88413000	71085000	70166000	86321000	68959000	15083	profilin-2-like isoform X1 [Carassius auratus]
542	542	XP_026124080.1	5.63	12	1	1	Carbamidomethylation	3806000	7769000	4118400	5666600	5352500	9133800	6421900	7839700	10018000	5087700	7537500	8694800	3806000	7769000	4118400	5666600	5352500	9133800	6421900	7839700	10018000	5087700	7537500	8694800	5340000	7187000	7834600	5340000	7187000	7834600	19995	myosin regulatory light chain 2 smooth muscle minor isoform-like [Carassius auratus]
544	544	XP_026093505.1	10.32	34	6	6	Carbamidomethylation	149020000	195580000	202740000	147510000	241240000	309000000	454560000	205160000	139530000	123380000	211000000	178210000	139710000	190480000	196930000	139350000	231810000	309000000	451310000	195110000	131200000	115690000	208990000	167680000	175370000	308180000	163910000	166620000	296810000	155890000	28419	proteasome activator complex subunit 1-like [Carassius auratus]
545	545	XP_026119347.1	6.77	3	2	2		41237000	31369000	40529000	53389000	62308000	54697000	40203000	55676000	28639000	28764000	40017000	59208000	41237000	31369000	40529000	53389000	62308000	54697000	40203000	55676000	28639000	28764000	40017000	59208000	41631000	53221000	39157000	41631000	53221000	39157000	83774	von Willebrand factor A domain-containing protein 5A-like isoform X11 [Carassius auratus]
546	546	XP_026139386.1	2.03	50	11	11	Carbamidomethylation	60825000	67573000	131830000	152910000	89360000	56530000	44572000	49850000	137610000	150170000	34663000	58735000	35642000	35410000	64460000	77003000	57614000	55129000	27047000	19815000	65826000	78514000	12080000	28583000	107610000	78172000	106110000	53129000	42153000	52496000	33579	rRNA 2'-O-methyltransferase fibrillarin-like [Carassius auratus]
547	547	XP_026087947.1	2.58	15	4	4	Acetylation (Protein N-term)	91240000	56780000	124050000	96174000	4241000	0	66680000	84584000	72927000	96936000	90588000	80550000	69649000	41801000	96475000	68002000	4241000	0	47809000	53668000	59595000	75772000	65623000	57570000	92061000	76166000	85250000	68982000	51274000	64640000	28679	tropomyosin alpha-4 chain-like isoform X8 [Carassius auratus]
548	548	XP_026134726.1	4.56	6	2	2		11260000	9551400	7306600	9202400	4793400	6478300	8937400	10996000	5684600	7008200	5952500	10763000	11260000	9551400	7306600	9202400	4793400	6478300	8937400	10996000	5684600	7008200	5952500	10763000	9882300	9352700	8111500	9882300	9352700	8111500	51798	annexin A11-like isoform X2 [Carassius auratus]
549	549	XP_026088611.1	11.48	1	3	3		27753000	42853000	51807000	41314000	7940000	22249000	29309000	30639000	10219000	19204000	14959000	34522000	27753000	42853000	51807000	41314000	7940000	22249000	29309000	30639000	10219000	19204000	14959000	34522000	40932000	30182000	22322000	40932000	30182000	22322000	416805	apolipoprotein B-100-like [Carassius auratus]
550	550	XP_026059998.1	3.85	24	7	7	Carbamidomethylation	28275000	40987000	40596000	36444000	51219000	35308000	39493000	39354000	32973000	35136000	51917000	40218000	18468000	27235000	36085000	28917000	32813000	32245000	30827000	26859000	18333000	30523000	31011000	24478000	41629000	53940000	42361000	27676000	38888000	26086000	40184	sialic acid synthase-like [Carassius auratus]
551	551	XP_026131652.1	1.24	16	3	3		8462500	5538000	5463700	5876800	2164000	6566400	11117000	9513800	9578000	6060700	14801000	4460800	8462500	5538000	5463700	5876800	2164000	6566400	11117000	9513800	9578000	6060700	14801000	4460800	6915200	7875000	8963200	6915200	7875000	8963200	48453	calreticulin-like [Carassius auratus]
552	552	XP_026119432.1	1.52	23	10	10	Carbamidomethylation	155160000	98253000	84074000	104860000	97313000	59371000	66459000	127630000	114310000	108220000	78819000	107850000	70744000	54279000	48524000	52764000	70236000	37626000	29080000	63532000	52420000	58178000	47300000	52175000	110950000	132130000	103640000	56578000	76692000	52518000	50570	kynurenine--oxoglutarate transaminase 3 isoform X1 [Carassius auratus]
553	553	XP_026089269.1	5.35	7	2	2		30337000	2202400	21944000	27643000	0	0	7710300	13952000	24099000	28233000	14289000	21690000	30337000	2202400	21944000	27643000	0	0	7710300	13952000	24099000	28233000	14289000	21690000	25291000	17016000	22078000	25291000	17016000	22078000	58201	inosine-5'-monophosphate dehydrogenase 1b isoform X1 [Carassius auratus]
554	554	XP_026053603.1	0.82	7	2	2	Oxidation (M)	148030000	118630000	119800000	136620000	0	0	136090000	142420000	101120000	127550000	120650000	138070000	106490000	90011000	112350000	114080000	0	0	102590000	111400000	77128000	98546000	107790000	120780000	130770000	139260000	122180000	105730000	107000000	101060000	15227	profilin-2-like isoform X1 [Carassius auratus]
555	555	XP_026134007.1	0.57	16	2	2	Carbamidomethylation; Oxidation (M)	82943000	88768000	91046000	114820000	46720000	137760000	78575000	158370000	77853000	98482000	97522000	122510000	77450000	84690000	91046000	108430000	46720000	127240000	78575000	152590000	77853000	93345000	97522000	116000000	95723000	125990000	102010000	90404000	117840000	96179000	21079	adenosine kinase-like isoform X2 [Carassius auratus]
556	556	XP_026142663.1	72.29	12	1	1	Carbamidomethylation	0	0	0	0	0	0	0	1011500	0	0	1861300	1408900	0	0	0	0	0	0	0	1011500	0	0	1861300	1408900	0	1011500	1635100	0	1011500	1635100	19809	myosin regulatory light chain 2 smooth muscle minor isoform [Carassius auratus]
557	557	XP_026053037.1	4.51	38	7	7	Carbamidomethylation; Acetylation (Protein N-term)	78329000	62656000	97313000	80105000	5339500	13305000	60104000	99754000	74428000	76302000	74449000	80232000	57755000	52963000	91707000	75153000	5339500	13305000	56340000	75483000	49221000	73286000	56233000	75076000	85784000	92129000	85363000	69984000	67834000	64239000	30860	F-actin-capping protein subunit beta isoform X1 [Carassius auratus]
558	558	XP_026082308.1	0.4	10	5	5	Carbamidomethylation	47179000	18879000	35823000	31668000	2702300	3201200	22709000	36565000	34979000	32530000	28206000	40271000	40307000	17149000	31595000	29492000	0	0	22581000	30678000	26620000	28260000	25493000	34648000	34638000	31879000	33997000	29636000	26630000	28755000	72041	echinoderm microtubule-associated protein-like 2 isoform X3 [Carassius auratus]
559	559	XP_026074178.1	2.16	2	1	1		3780500	1873100	5819000	4373200	0	0	5917600	4345600	7076500	3663100	5435000	2921400	3780500	1873100	5819000	4373200	0	0	5917600	4345600	7076500	3663100	5435000	2921400	3961500	5131600	4774000	3961500	5131600	4774000	40069	hydroxyacid oxidase 2-like isoform X2 [Carassius auratus]
560	560	XP_026142413.1	2.48	17	7	7	Carbamidomethylation	82698000	50935000	47671000	71884000	53115000	12340000	50206000	67359000	44428000	54360000	21156000	87339000	48293000	30709000	39401000	49115000	49400000	0	34026000	39569000	20751000	40109000	7908000	53377000	66538000	72782000	62326000	41879000	44859000	36868000	61684	bifunctional epoxide hydrolase 2-like [Carassius auratus]
561	561	XP_026063845.1	13.08	49	7	7	Carbamidomethylation	196760000	164110000	250230000	180300000	285980000	232870000	219300000	250970000	147060000	183420000	213540000	236200000	133170000	117130000	191570000	131190000	221730000	186480000	177010000	182540000	104060000	135300000	156510000	163460000	199060000	266770000	196350000	143270000	204850000	140320000	30055	putative L-aspartate dehydrogenase [Carassius auratus]
562	562	XP_026060995.1	6.23	27	3	3	Acetylation (Protein N-term)	148410000	172220000	220720000	172790000	218740000	337350000	213820000	207370000	138570000	161320000	200250000	160850000	141930000	157500000	185580000	153630000	169720000	325430000	199620000	187890000	133500000	144010000	194830000	144640000	178540000	244320000	166520000	159660000	220670000	154240000	18354	cold-inducible RNA-binding protein B-like isoform X2 [Carassius auratus]
563	563	XP_026121432.1	4.16	30	6	6	Carbamidomethylation	44301000	32960000	17375000	44735000	7587800	19749000	30208000	49347000	47447000	34814000	25150000	49986000	35356000	21281000	11044000	26232000	1888900	16298000	21701000	29250000	37250000	30372000	19533000	30199000	36168000	41038000	43396000	23478000	25474000	30410000	31065	omega-amidase NIT2 [Carassius auratus]
564	564	XP_026078290.1	21.27	2	1	1		13208000	7447700	8239200	8765800	0	0	8033500	8337000	11060000	11173000	10958000	9517000	13208000	7447700	8239200	8765800	0	0	8033500	8337000	11060000	11173000	10958000	9517000	9415200	8185200	10677000	9415200	8185200	10677000	85003	aconitate hydratase mitochondrial-like [Carassius auratus]
565	565	XP_026094372.1	15.62	43	8	8	Carbamidomethylation	103140000	95138000	101400000	89561000	79376000	89798000	101820000	132450000	83965000	90507000	84763000	110790000	54298000	60441000	67602000	54445000	66399000	75390000	70406000	76422000	43827000	51624000	52168000	68312000	97309000	131670000	96264000	59196000	84681000	53983000	29407	proteasome subunit alpha type-4-like [Carassius auratus]
566	566	XP_026115072.1	2.45	6	1	1		15782000	23188000	43078000	20864000	50157000	35240000	25815000	22619000	23640000	26724000	35671000	18462000	15782000	23188000	43078000	20864000	50157000	35240000	25815000	22619000	23640000	26724000	35671000	18462000	25728000	33458000	26124000	25728000	33458000	26124000	24561	elongation factor 1-beta-like [Carassius auratus]
567	567	XP_026068857.1	3.39	5	2	2	Carbamidomethylation	2001600	4532400	3247100	4614400	12945000	2780900	5332500	5945100	3580800	0	5084100	3561900	2001600	4532400	3247100	4614400	12945000	2780900	5332500	5945100	3580800	0	5084100	3561900	4013900	7497600	4075600	4013900	7497600	4075600	55687	probable aminopeptidase NPEPL1 [Carassius auratus]
568	568	XP_026131177.1	4.22	8	2	2	Carbamidomethylation	6194900	3309900	13643000	10674000	4576700	0	0	905190	6746100	13578000	12119000	8144200	6194900	3309900	13643000	10674000	4576700	0	0	905190	6746100	13578000	12119000	8144200	8455600	2741000	11192000	8455600	2741000	11192000	46216	succinate--CoA ligase [GDP-forming] subunit beta mitochondrial-like [Carassius auratus]
569	569	XP_026132979.1	11.57	6	7	7	Carbamidomethylation	14652000	9873500	11942000	12253000	8268300	2456400	6981500	4663900	4509500	10165000	10465000	9161300	10076000	8840700	8986900	9516400	6825600	1731500	5142700	2393400	2290300	7880900	8340800	5436900	13040000	13497000	12546000	9355000	11444000	8565700	220399	ankyrin-3-like isoform X35 [Carassius auratus]
570	570	XP_026079513.1	2.98	31	12	12	Carbamidomethylation	39751000	28782000	23601000	46969000	25055000	23081000	13070000	39103000	41670000	42792000	39259000	43698000	22000000	18518000	12299000	20317000	22018000	16341000	4971700	14880000	16838000	19462000	19935000	21363000	44414000	38966000	45144000	19821000	19403000	19400000	64944	cytosolic purine 5'-nucleotidase-like isoform X2 [Carassius auratus]
571	571	XP_026066485.1	3.09	24	5	5	Carbamidomethylation	18184000	14169000	18874000	16416000	18813000	2520600	6936500	29463000	14008000	16921000	10081000	18285000	16478000	9871100	16242000	12605000	14105000	2520600	5866100	22423000	10022000	12459000	10081000	13792000	17598000	21745000	16113000	13799000	15336000	11799000	34942	ribose-phosphate pyrophosphokinase 1-like isoform X2 [Carassius auratus]
572	572	XP_026141813.1	0.08	53	11	11	Carbamidomethylation	319220000	284690000	678920000	421920000	342150000	265760000	429880000	362060000	362220000	373540000	502990000	386280000	176760000	181470000	382410000	211650000	236920000	257510000	276790000	176080000	219040000	200800000	326420000	187820000	435040000	438920000	409290000	239220000	267060000	236550000	24148	40S ribosomal protein S8 [Carassius auratus]
573	573	XP_026144700.1	7.48	18	2	2	Carbamidomethylation	8580600	10533000	12553000	10181000	5921800	0	3796800	8228600	6425000	10897000	10114000	15708000	8580600	10533000	12553000	10181000	5921800	0	3796800	8228600	6425000	10897000	10114000	15708000	10462000	8973600	10786000	10462000	8973600	10786000	25937	proteasome subunit alpha type-2-like isoform X2 [Carassius auratus]
574	574	XP_026137676.1	1.78	7	3	3		25779000	23949000	20911000	20935000	0	0	21022000	26786000	26546000	31688000	20598000	24514000	25779000	23949000	20911000	20935000	0	0	21022000	26786000	26546000	31688000	20598000	24514000	23121000	25667000	26692000	23121000	25667000	26692000	71329	echinoderm microtubule-associated protein-like 2 isoform X2 [Carassius auratus]
575	575	XP_026075287.1	9.97	40	6	6	Carbamidomethylation; Acetylation (Protein N-term)	30408000	44001000	71992000	64694000	22129000	16831000	22775000	41841000	32880000	56931000	25526000	45997000	28273000	34142000	57649000	51418000	12532000	12789000	21884000	33438000	24418000	42014000	20530000	33796000	55128000	40107000	41389000	44046000	29552000	30839000	27948	14-3-3 protein gamma-like [Carassius auratus]
576	576	XP_026130675.1	1.24	44	7	7	Carbamidomethylation; Acetylation (Protein N-term); Oxidation (M)	174340000	171560000	203620000	171390000	150200000	80553000	235390000	294670000	166390000	151810000	222670000	266600000	115380000	109870000	127010000	114290000	133900000	80553000	156170000	209530000	98327000	89996000	139130000	176770000	183230000	261940000	204080000	119640000	181250000	127700000	26714	guanidinoacetate N-methyltransferase [Carassius auratus]
577	577	XP_026080132.1	1.72	8	3	3		4915100	9895900	2858700	5030300	2208400	0	6560900	9440000	7171900	3488400	1161900	4180100	4915100	9895900	2858700	5030300	2208400	0	6560900	9440000	7171900	3488400	1161900	4180100	10842000	7136300	7511100	10842000	7136300	7511100	56460	annexin A11-like [Carassius auratus]
578	578	XP_026060339.1	3.7	22	8	8	Carbamidomethylation	61676000	61550000	36489000	34432000	33255000	58585000	51924000	51696000	89264000	41085000	33829000	40908000	33046000	33354000	23382000	21935000	27853000	46360000	29972000	34784000	50517000	23634000	16395000	24793000	54145000	65634000	57993000	27929000	38230000	29312000	53828	fibrinogen beta chain isoform X2 [Carassius auratus]
579	579	XP_026075268.1	10.16	3	1	1		11741000	14125000	7345800	14478000	0	0	15664000	0	14292000	41131000	15354000	12707000	11741000	14125000	7345800	14478000	0	0	15664000	0	14292000	41131000	15354000	12707000	11922000	15664000	20871000	11922000	15664000	20871000	43819	S-adenosylmethionine synthase-like [Carassius auratus]
580	580	XP_026059873.1	0.14	21	2	2		10218000	14197000	39975000	13814000	13747000	33781000	13633000	16601000	24925000	7189900	33149000	11964000	10218000	14197000	39975000	13814000	13747000	33781000	13633000	16601000	24925000	7189900	33149000	11964000	19551000	19441000	19307000	19551000	19441000	19307000	21688	60S ribosomal protein L9 [Carassius auratus]
581	581	XP_026080827.1	29.78	1	1	1		8006400	6183500	7328800	7835000	13367000	14716000	0	0	7100600	5641800	5824300	4681800	8006400	6183500	7328800	7835000	13367000	14716000	0	0	7100600	5641800	5824300	4681800	7338400	14042000	5812100	7338400	14042000	5812100	100249	catenin alpha-1 [Carassius auratus]
582	582	XP_026079733.1	1.97	23	6	6	Carbamidomethylation	234810000	126150000	238900000	261630000	10119000	0	94526000	281240000	232140000	292870000	239390000	285170000	203280000	91191000	205920000	228650000	0	0	79912000	246350000	177340000	252620000	199840000	240660000	215370000	198060000	262390000	182260000	166260000	217610000	37475	adenosine kinase-like isoform X3 [Carassius auratus]
583	583	XP_026082582.1	12.69	14	7	7	Carbamidomethylation	37905000	26647000	32925000	43047000	17905000	32276000	17929000	28862000	34058000	37837000	24027000	26157000	27462000	18134000	23118000	28517000	5609800	10668000	13485000	14816000	26823000	28195000	17077000	14396000	35131000	31656000	32351000	24308000	16262000	21623000	69164	leukotriene A-4 hydrolase-like [Carassius auratus]
584	584	XP_026135348.1	1.59	5	2	2	Carbamidomethylation	6562700	8598300	2978800	5311400	3161400	8825800	6715600	9144200	5953400	3201800	2702400	8548200	6562700	8598300	2978800	5311400	3161400	8825800	6715600	9144200	5953400	3201800	2702400	8548200	6277800	9322900	6454300	6277800	9322900	6454300	70058	plastin-3 [Carassius auratus]
585	585	XP_026070860.1	0.52	7	2	2		13883000	12219000	21268000	12705000	25955000	0	11282000	11108000	15994000	16558000	23725000	11102000	13883000	12219000	21268000	12705000	25955000	0	11282000	11108000	15994000	16558000	23725000	11102000	15019000	16115000	18471000	15019000	16115000	18471000	47527	aspartate aminotransferase mitochondrial-like [Carassius auratus]
586	586	XP_026126803.1	2.95	29	12	12		66239000	56089000	173240000	57637000	72654000	68671000	94293000	86087000	32488000	59676000	89114000	123950000	42058000	41790000	117390000	38362000	66938000	63414000	68843000	56005000	21902000	38246000	63031000	78021000	95582000	96023000	81146000	59901000	63800000	50300000	62458	amine oxidase [flavin-containing]-like [Carassius auratus]
587	587	XP_026141981.1	8.12	4	1	1		460620	1054700	398090	734120	1347900	0	0	1722300	0	0	363070	1910500	460620	1054700	398090	734120	1347900	0	0	1722300	0	0	363070	1910500	661870	1535100	1136800	661870	1535100	1136800	55066	UTP--glucose-1-phosphate uridylyltransferase isoform X2 [Carassius auratus]
588	588	XP_026135375.1	6.99	17	3	3	Carbamidomethylation	24211000	9199800	25063000	18906000	10237000	4893700	2019400	14310000	8916400	17592000	12561000	30972000	24211000	9199800	25063000	18906000	10237000	4893700	2019400	14310000	8916400	17592000	12561000	30972000	22402000	10487000	20750000	22402000	10487000	20750000	34815	ribose-phosphate pyrophosphokinase 1-like [Carassius auratus]
589	589	XP_026091952.1	12.95	4	2	2		4426500	3840700	3208800	4584200	4636700	0	2608200	3090500	1760000	2708000	2501400	2771000	4426500	3840700	3208800	4584200	4636700	0	2608200	3090500	1760000	2708000	2501400	2771000	4436100	3445200	2435100	4436100	3445200	2435100	69984	xaa-Pro aminopeptidase 1-like isoform X1 [Carassius auratus]
590	590	XP_026144705.1	5.29	20	5	5	Carbamidomethylation	51650000	44155000	74894000	93965000	21249000	15473000	45998000	57500000	74072000	77758000	51504000	53359000	38423000	29536000	50956000	68037000	3933600	15473000	34273000	41730000	67312000	58321000	41134000	34095000	69289000	59432000	66183000	49861000	41825000	50215000	42752	protein NDRG1-like isoform X1 [Carassius auratus]
591	591	XP_026079009.1	0.39	42	6	6	Carbamidomethylation	169750000	89853000	74991000	84450000	39668000	81354000	79389000	143670000	94880000	88547000	99889000	142530000	119280000	72122000	57809000	66100000	39668000	81354000	58869000	108440000	64236000	54067000	79603000	109970000	104760000	131410000	108520000	78827000	99896000	76968000	25918	L-xylulose reductase [Carassius auratus]
592	592	XP_026068775.1	1.01	19	3	3	Carbamidomethylation	1066600	0	269390	2211600	1130300	0	533720	11872000	263910	0	1400100	8378600	1066600	0	269390	2211600	1130300	0	533720	11872000	263910	0	1400100	8378600	3224200	10746000	7352100	3224200	10746000	7352100	40525	guanine nucleotide-binding protein G(i) subunit alpha-2 [Carassius auratus]
593	593	XP_026091224.1	3.58	30	5	5	Oxidation (M)	96168000	80087000	90448000	68164000	78116000	212510000	95336000	80039000	43915000	61914000	92345000	93317000	89056000	77869000	86256000	66009000	74137000	198770000	90334000	76048000	42479000	57571000	85005000	88077000	88024000	119230000	77633000	83126000	112550000	71180000	35036	amine sulfotransferase-like [Carassius auratus]
594	594	XP_026052329.1	12.12	2	1	1		16545000	0	29162000	13182000	0	0	4750400	0	7953700	9022900	14700000	0	16545000	0	29162000	13182000	0	0	4750400	0	7953700	9022900	14700000	0	19630000	4750400	10559000	19630000	4750400	10559000	88782	calpastatin isoform X8 [Carassius auratus]
595	595	XP_026086377.1	0.75	2	1	1		0	1720800	2111900	2784400	2561500	0	0	1391700	2304600	3318500	0	399440	0	1720800	2111900	2784400	2561500	0	0	1391700	2304600	3318500	0	399440	2205700	1976600	2007500	2205700	1976600	2007500	107027	alanine--tRNA ligase cytoplasmic-like [Carassius auratus]
596	596	XP_026062168.1	2.44	10	2	2	Acetylation (Protein N-term)	9463000	8173000	11740000	10923000	11495000	16425000	5973600	10503000	15696000	9367100	18619000	9248300	9463000	8173000	11740000	10923000	11495000	16425000	5973600	10503000	15696000	9367100	18619000	9248300	10310000	11699000	13232000	10310000	11699000	13232000	33297	prohibitin-2-like [Carassius auratus]
597	597	XP_026079363.1	2.01	12	5	5		24371000	26980000	36690000	29698000	25844000	27864000	15274000	28676000	22202000	26064000	27014000	41574000	23350000	23612000	30435000	24314000	19921000	27864000	14039000	25666000	18926000	22846000	23705000	35950000	30770000	31027000	29213000	25428000	25326000	25357000	54967	epoxide hydrolase 1-like [Carassius auratus]
598	598	XP_026121665.1	4.94	31	9	9		38112000	47568000	43857000	48400000	26001000	36643000	36236000	56549000	36073000	40768000	37394000	52441000	22258000	29819000	24809000	26178000	22524000	34060000	18872000	29029000	19869000	18220000	20116000	27627000	46864000	53121000	44333000	25766000	28591000	21458000	43156	cAMP-dependent protein kinase type I-alpha regulatory subunit [Carassius auratus]
599	599	XP_026073193.1	2.67	16	7	7	Carbamidomethylation	28834000	24586000	24138000	28738000	19199000	16557000	19613000	33840000	25401000	28581000	20640000	34212000	20089000	19424000	19648000	22223000	15708000	16557000	14454000	24731000	21689000	21862000	16402000	23386000	28304000	32903000	28941000	20346000	25234000	20835000	84952	ATP-dependent 6-phosphofructokinase liver type-like [Carassius auratus]
600	600	XP_026073008.1	2.25	38	8	8		54752000	21474000	27688000	30585000	24620000	3488600	15462000	33629000	16896000	31948000	25850000	33884000	28107000	17035000	25233000	23265000	22223000	3488600	13890000	29387000	15000000	23623000	22498000	28679000	39673000	24593000	31024000	23410000	19739000	22450000	30141	voltage-dependent anion-selective channel protein 2-like isoform X4 [Carassius auratus]
601	601	XP_026104393.1	8.49	6	3	3		53118000	27394000	51298000	38635000	18784000	35659000	19667000	28482000	32270000	37333000	48578000	29608000	53118000	27394000	51298000	38635000	18784000	35659000	19667000	28482000	32270000	37333000	48578000	29608000	42611000	37664000	36947000	42611000	37664000	36947000	61759	beta-hexosaminidase subunit beta-like [Carassius auratus]
602	602	XP_026135061.1	7.85	34	5	5	Carbamidomethylation	45013000	39812000	45024000	63351000	50920000	32249000	22759000	29714000	32927000	49763000	45722000	30687000	45013000	33211000	35863000	51077000	36751000	32249000	18463000	25005000	28582000	40676000	36748000	25250000	51966000	42303000	40272000	42159000	34579000	32814000	27171	copper homeostasis protein cutC homolog [Carassius auratus]
603	603	XP_026086006.1	4.08	51	6	6	Carbamidomethylation	58964000	43394000	51674000	47065000	38219000	28965000	40554000	55445000	43681000	46311000	56455000	60281000	48476000	37214000	45164000	41026000	37200000	28965000	32783000	46119000	33510000	36312000	49586000	51977000	50953000	49726000	51682000	42970000	41434000	42846000	18568	cofilin-2 [Carassius auratus]
604	604	XP_026054958.1	0.89	0	1	1		432940	387200	1513700	1146100	1506000	1634600	387150	1158800	790710	838770	0	1046700	432940	387200	1513700	1146100	1506000	1634600	387150	1158800	790710	838770	0	1046700	869990	1171700	892060	869990	1171700	892060	400054	dystrophin-like isoform X10 [Carassius auratus]
605	605	XP_026125217.1	4.24	18	7	7	Carbamidomethylation	42245000	75904000	64772000	71613000	25888000	29894000	54487000	73574000	50793000	51243000	52945000	77695000	31062000	50041000	45830000	48056000	6072500	7307400	41676000	47360000	36371000	38281000	39744000	49208000	64290000	66418000	58702000	43747000	42800000	40901000	68495	plasma protease C1 inhibitor-like [Carassius auratus]
606	606	XP_026143147.1	6.29	18	10	10	Carbamidomethylation	37133000	33701000	41041000	29711000	28249000	32179000	23581000	46794000	32694000	29428000	31465000	34762000	21838000	16622000	21946000	17211000	18906000	24962000	15085000	24470000	15188000	16014000	17511000	18399000	37378000	41888000	32879000	19404000	22776000	16778000	89038	AMP deaminase 3-like isoform X2 [Carassius auratus]
607	607	XP_026126180.1	42.36	5	1	1		0	604480	857250	482800	0	0	0	0	0	749990	456240	0	0	604480	857250	482800	0	0	0	0	0	749990	456240	0	648170	0	603120	648170	0	603120	28222	ATP synthase F(0) complex subunit B1 mitochondrial-like [Carassius auratus]
608	608	XP_026073674.1	0.78	6	2	2		12265000	3858900	18507000	14528000	580350	0	8172000	13487000	10898000	10306000	15297000	8760300	11319000	3858900	15718000	12831000	0	0	6204900	11033000	9769800	8607700	15297000	8760300	12742000	10286000	12636000	10932000	8619100	11223000	29049	60S ribosomal protein L8-like isoform X1 [Carassius auratus]
609	609	XP_026113710.1	4.04	4	1	1		942810	0	2628600	2401200	2939300	1715700	0	0	1278000	1403700	0	0	942810	0	2628600	2401200	2939300	1715700	0	0	1278000	1403700	0	0	1990900	2327500	1340900	1990900	2327500	1340900	62353	nucleolar protein 58-like [Carassius auratus]
610	610	XP_026124186.1	5	38	7	7	Carbamidomethylation	28493000	38499000	47026000	38671000	57681000	62846000	30081000	54081000	28696000	35718000	35936000	46172000	23647000	34469000	43654000	32811000	56437000	54217000	28357000	44798000	26123000	31166000	30610000	43042000	41157000	59779000	38879000	35622000	51124000	33669000	37257	26S proteasome non-ATPase regulatory subunit 7-like [Carassius auratus]
611	611	XP_026104511.1	4.01	48	9	9	Carbamidomethylation	66068000	57344000	118570000	77159000	91574000	98578000	82866000	72088000	77471000	90909000	146150000	67995000	47513000	50214000	82925000	61706000	76064000	93163000	77313000	57574000	46860000	73868000	94042000	45993000	94595000	100210000	108040000	67609000	83718000	71748000	24784	peptidyl-prolyl cis-trans isomerase FKBP3-like [Carassius auratus]
612	612	XP_026112940.1	4.35	7	1	1		1598800	2035700	2831400	1719700	0	0	2696000	2084900	1592300	1572300	0	2149000	1598800	2035700	2831400	1719700	0	0	2696000	2084900	1592300	1572300	0	2149000	2046400	2390400	1771200	2046400	2390400	1771200	25878	proteasome subunit alpha type-2 [Carassius auratus]
613	613	XP_026059699.1	2.46	19	8	8	Carbamidomethylation	38369000	24841000	36041000	38235000	12019000	39195000	30552000	37859000	23078000	17764000	34889000	35641000	22448000	16636000	23766000	26981000	12019000	39195000	23261000	25098000	11442000	8934300	26019000	23915000	37253000	37127000	34393000	22458000	24893000	22369000	67622	phosphoglucomutase-2-like [Carassius auratus]
614	614	XP_026053677.1	1.14	34	12	12	Carbamidomethylation	104470000	83914000	146120000	140840000	78356000	123720000	97428000	93591000	98358000	132720000	118680000	90930000	61563000	43458000	89433000	78385000	37326000	71927000	64580000	55487000	48165000	77924000	70905000	50002000	119340000	124210000	113750000	68210000	68811000	61749000	47347	aminoacylase-1 [Carassius auratus]
615	615	XP_026079722.1	1.21	38	9	9	Carbamidomethylation	187980000	107640000	249650000	210520000	39646000	101500000	176670000	133260000	175070000	150790000	144880000	153570000	82470000	64511000	127430000	109740000	39646000	101500000	105540000	78028000	94829000	72023000	79358000	88071000	188950000	160900000	158260000	96038000	96764000	85130000	27836	glutathione S-transferase omega-1-like [Carassius auratus]
616	616	XP_026134000.1	5.09	21	4	4	Carbamidomethylation	98751000	10691000	14564000	15993000	5267400	0	14304000	15161000	24948000	15755000	25278000	14257000	92982000	7819500	14564000	13139000	5267400	0	11970000	11950000	20393000	12871000	22512000	11476000	36873000	17956000	27015000	33042000	15183000	23769000	32786	inorganic pyrophosphatase-like [Carassius auratus]
617	617	XP_026113129.1	12.01	29	3	3	Oxidation (M)	69198000	589770000	516700000	1051200000	21312000	0	62895000	67852000	895990000	820490000	90875000	60657000	69198000	589770000	516700000	1048900000	19113000	0	62895000	67852000	892950000	817860000	90875000	60657000	561230000	86686000	478450000	558870000	84487000	475610000	14976	fatty acid-binding protein brain-like [Carassius auratus]
618	618	XP_026120636.1	0.59	11	2	2	Carbamidomethylation	92899000	93848000	192700000	83545000	146900000	251700000	70814000	109710000	98811000	110010000	128410000	116410000	92899000	93848000	192700000	83545000	146900000	251700000	70814000	109710000	98811000	110010000	128410000	116410000	118710000	154630000	113410000	118710000	154630000	113410000	34386	tricarboxylate transport protein mitochondrial-like [Carassius auratus]
619	619	XP_026080018.1	1.69	28	6	6	Carbamidomethylation; Oxidation (M)	133050000	85999000	167650000	116250000	138210000	180350000	90539000	99077000	96525000	109970000	119770000	101790000	82936000	64769000	99232000	73362000	105120000	149140000	65368000	67694000	66016000	72631000	90082000	74458000	132120000	131870000	110970000	80075000	96830000	75797000	29767	thioredoxin-dependent peroxide reductase mitochondrial-like [Carassius auratus]
620	620	XP_026122701.1	1.7	13	2	2	Carbamidomethylation	16131000	26209000	37288000	38479000	45334000	25075000	14037000	8983600	18467000	33791000	21782000	22100000	16131000	26209000	37288000	38479000	45334000	25075000	14037000	8983600	18467000	33791000	21782000	22100000	29527000	27585000	24035000	29527000	27585000	24035000	40072	sialic acid synthase-like [Carassius auratus]
621	621	XP_026090097.1	8.48	23	6	6		87884000	46072000	99203000	93761000	29441000	0	53328000	43318000	78990000	81178000	49782000	53202000	69216000	32353000	80278000	80212000	23465000	0	42858000	27590000	53410000	65632000	34961000	34981000	82639000	54512000	68133000	65515000	38425000	47246000	22985	high mobility group protein B3-like [Carassius auratus]
622	622	XP_026076741.1	2.97	43	7	7		40813000	43896000	49942000	39967000	47260000	43589000	52836000	59893000	47397000	33183000	60506000	62774000	26708000	32220000	34612000	29362000	36319000	20053000	40823000	46155000	39485000	23713000	45491000	49582000	46358000	70852000	57023000	31665000	50925000	43869000	34624	26S proteasome non-ATPase regulatory subunit 14 [Carassius auratus]
623	623	XP_026100019.1	1.29	35	8	8	Carbamidomethylation	193070000	209600000	359760000	238950000	234670000	339850000	212740000	220420000	271330000	240530000	373560000	249490000	119400000	115430000	222410000	137590000	160060000	216180000	140480000	134350000	158170000	161230000	218590000	137980000	250350000	277570000	283720000	148710000	174120000	168990000	34357	60S acidic ribosomal protein P0 [Carassius auratus]
624	624	XP_026115309.1	7.35	4	1	1		3524900	0	0	0	0	0	0	0	4980900	0	0	0	3524900	0	0	0	0	0	0	0	4980900	0	0	0	3524900	0	4980900	3524900	0	4980900	28263	ATP synthase F(0) complex subunit B1 mitochondrial-like [Carassius auratus]
625	625	XP_026087492.1	5.41	23	2	2		417790000	180280000	644310000	396660000	34068000	59682000	303160000	260720000	299590000	328680000	284640000	254920000	417790000	180280000	644310000	396660000	34068000	59682000	303160000	260720000	299590000	328680000	284640000	254920000	409760000	285220000	291960000	409760000	285220000	291960000	14842	fatty acid-binding protein heart-like [Carassius auratus]
626	626	XP_026073045.1	7.42	6	1	1		7911400	3428500	9784000	9000100	9617100	10616000	0	7595500	6342700	5281000	8153700	7341400	7911400	3428500	9784000	9000100	9617100	10616000	0	7595500	6342700	5281000	8153700	7341400	7531000	9276100	6779700	7531000	9276100	6779700	28517	THO complex subunit 4-like [Carassius auratus]
627	627	XP_026145384.1	4.98	5	1	1	Carbamidomethylation	8798600	0	19788000	0	0	0	0	21940000	11434000	0	0	11115000	8798600	0	19788000	0	0	0	0	21940000	11434000	0	0	11115000	14293000	21940000	11274000	14293000	21940000	11274000	26848	triosephosphate isomerase A [Carassius auratus]
628	628	XP_026105181.1	0.68	2	1	1		6021600	4272300	7840200	6120500	8066100	0	4363900	6326500	6060200	6751600	5545800	7520700	6021600	4272300	7840200	6120500	8066100	0	4363900	6326500	6060200	6751600	5545800	7520700	6063600	6252200	6469600	6063600	6252200	6469600	57233	T-complex protein 1 subunit delta [Carassius auratus]
629	629	XP_026063907.1	5.36	18	3	3		44562000	49045000	56918000	49352000	38252000	81700000	44857000	47126000	40909000	41440000	49133000	43014000	31590000	43235000	55665000	49352000	38252000	81700000	44857000	47126000	31834000	32418000	42450000	43014000	51639000	52984000	45689000	44960000	52984000	37429000	20600	ADP-ribosylation factor 1-like [Carassius auratus]
630	630	XP_026077670.1	2.68	23	2	2	Carbamidomethylation	11578000	22327000	24149000	20805000	13205000	3156500	16406000	24418000	6118400	21106000	20082000	16774000	11578000	22327000	24149000	20805000	13205000	3156500	16406000	24418000	6118400	21106000	20082000	16774000	19715000	25014000	17366000	19715000	25014000	17366000	20175	F-box only protein 2-like [Carassius auratus]
631	631	XP_026077561.1	3.26	5	1	1		30976000	31733000	47028000	25749000	60532000	49663000	36072000	29693000	26103000	35900000	46124000	26270000	30976000	31733000	47028000	25749000	60532000	49663000	36072000	29693000	26103000	35900000	46124000	26270000	33871000	43990000	33599000	33871000	43990000	33599000	20121	F-box only protein 2-like [Carassius auratus]
632	632	XP_026066038.1	5.99	27	6	6	Carbamidomethylation	28972000	23452000	33299000	33479000	11377000	4158700	18472000	29270000	17186000	26535000	24811000	33020000	24599000	21003000	26573000	27800000	9640100	0	16459000	23483000	13679000	21426000	22613000	24844000	30712000	27607000	27859000	24994000	21988000	21980000	44694	actin-related protein 2-A [Carassius auratus]
633	633	XP_026095478.1	1.93	45	5	5	Carbamidomethylation	49580000	48884000	64821000	51266000	35790000	40727000	50778000	50047000	49726000	51863000	55078000	59616000	42359000	42237000	50933000	41291000	35790000	37076000	47261000	43040000	39094000	43126000	43289000	47367000	55927000	60523000	55543000	46039000	51610000	43959000	15426	40S ribosomal protein S17 [Carassius auratus]
634	634	XP_026070266.1	8.87	16	5	5		23179000	18727000	25336000	30199000	37768000	15350000	11785000	12407000	21521000	14118000	15723000	17307000	20332000	14185000	19405000	20960000	32264000	11795000	6816600	8945100	16722000	8577800	13695000	10598000	26598000	34841000	19142000	20028000	30068000	14010000	46093	lupus La protein-like [Carassius auratus]
635	635	XP_026116533.1	3.24	3	1	1	Acetylation (Protein N-term)	2317000	2941600	4206000	3229300	4350000	8583000	3238500	1947500	2294600	3203900	2557400	2897800	2317000	2941600	4206000	3229300	4350000	8583000	3238500	1947500	2294600	3203900	2557400	2897800	3173500	4529800	2738400	3173500	4529800	2738400	53800	target of Myb protein 1-like isoform X1 [Carassius auratus]
636	636	XP_026139310.1	5.38	7	1	1		2678600	0	0	2370600	0	0	0	3067800	3226800	1855100	0	0	2678600	0	0	2370600	0	0	0	3067800	3226800	1855100	0	0	2524600	3067800	2541000	2524600	3067800	2541000	25905	proteasome subunit alpha type-2-like [Carassius auratus]
637	637	XP_026135830.1	5.89	47	7	7	Carbamidomethylation; Acetylation (Protein N-term)	58267000	127710000	184370000	117400000	65153000	103820000	114420000	134350000	155330000	128500000	131790000	149530000	22338000	89261000	110620000	60918000	31274000	65228000	81116000	79085000	115150000	81368000	87449000	86455000	151620000	140940000	146810000	96285000	84842000	94879000	24472	GTP-binding nuclear protein Ran [Carassius auratus]
638	638	XP_026063958.1	1.62	49	6	6	Carbamidomethylation	46633000	53175000	60987000	63966000	36938000	16401000	56230000	55300000	69900000	51139000	41295000	64459000	26047000	33732000	43251000	44320000	36938000	16401000	35596000	38390000	44451000	33002000	29481000	45683000	56190000	53915000	56698000	36837000	35143000	38154000	25809	rho GDP-dissociation inhibitor 2-like isoform X1 [Carassius auratus]
639	639	XP_026129513.1	7.02	32	7	7	Carbamidomethylation	134980000	125400000	266600000	176410000	148430000	0	140160000	126130000	153510000	162750000	222310000	168260000	104230000	77989000	151240000	108380000	94744000	0	105590000	91687000	120370000	98965000	153220000	118960000	184930000	190620000	183760000	110460000	106320000	122880000	28702	40S ribosomal protein S6-like [Carassius auratus]
640	640	XP_026110369.1	1.29	30	7	7	Carbamidomethylation; Acetylation (Protein N-term)	46096000	36242000	44301000	44140000	54014000	29153000	36141000	42426000	34641000	48703000	38882000	41128000	39127000	30469000	37313000	36003000	46850000	27824000	31646000	33137000	25876000	39706000	32466000	34020000	43194000	46437000	40839000	35728000	38269000	33017000	36089	delta-aminolevulinic acid dehydratase [Carassius auratus]
641	641	XP_026091309.1	2.27	8	4	4		10967000	6665200	9768000	6694100	2271700	2511000	6866000	15922000	12074000	10258000	6321900	5363900	10967000	5638600	8922300	5936000	2271700	2511000	5940500	13428000	11430000	9790100	5436600	5363900	11880000	11328000	10995000	11003000	9618900	10329000	92476	AMP deaminase 2-like isoform X2 [Carassius auratus]
642	642	XP_026088049.1	9.52	8	3	3		15818000	17022000	7426100	7342800	13743000	3155800	2254100	6561900	15858000	32607000	16973000	10493000	15818000	17022000	7426100	7342800	13743000	3155800	2254100	6561900	15858000	32607000	16973000	10493000	11902000	11380000	18983000	11902000	11380000	18983000	47391	keratin type I cytoskeletal 13-like [Carassius auratus]
643	643	XP_026085485.1	0.91	24	3	3	Carbamidomethylation	19878000	20988000	4017900	21022000	0	2339900	14589000	16236000	12589000	9836400	18461000	5850500	19878000	20988000	4017900	21022000	0	2339900	14589000	16236000	12589000	9836400	18461000	5850500	20685000	16582000	13661000	20685000	16582000	13661000	27886	14-3-3 protein zeta/delta [Carassius auratus]
644	644	XP_026104147.1	2.7	41	9	9	Carbamidomethylation	88561000	53746000	53143000	61079000	50279000	61270000	56178000	67980000	36607000	50060000	60950000	73986000	50030000	39366000	33390000	37513000	34623000	41931000	39462000	42707000	20592000	28984000	41319000	41551000	71869000	74237000	58012000	44531000	46317000	35139000	29845	carbonyl reductase [NADPH] 1-like [Carassius auratus]
645	645	XP_026097869.1	4.74	44	7	7	Carbamidomethylation	33455000	23730000	37492000	29048000	46775000	16414000	10398000	18184000	19684000	26799000	27738000	26310000	22786000	17170000	29404000	21688000	42576000	12011000	9239600	12923000	13717000	19294000	19806000	19064000	31110000	31563000	25302000	22762000	25872000	17970000	27108	3-hydroxyacyl-CoA dehydrogenase type-2 [Carassius auratus]
646	646	XP_026056803.1	6.03	35	6	6	Carbamidomethylation; Acetylation (Protein N-term)	100990000	108130000	138580000	115790000	81909000	157750000	148030000	133740000	58820000	87978000	58701000	153590000	81126000	90903000	121270000	95881000	81909000	157750000	126620000	107100000	48696000	69946000	52042000	125470000	116490000	142370000	92848000	97295000	118350000	74573000	28023	carboxymethylenebutenolidase homolog [Carassius auratus]
648	648	XP_026114783.1	5.19	30	6	6	Carbamidomethylation; Oxidation (M)	1875800000	906170000	1871100000	2156500000	563920000	1000000000	1826000000	1088300000	987090000	1665600000	2226400000	1038600000	1507100000	683250000	1468400000	1632600000	220610000	404270000	1351400000	801800000	760980000	1240700000	1730900000	853330000	1702400000	1568300000	1479400000	1322900000	1099100000	1146500000	24705	ependymin-like [Carassius auratus]
649	649	XP_026130961.1	2.68	15	2	2	Carbamidomethylation	76761000	81080000	119700000	58040000	81631000	13084000	90665000	92294000	44170000	62610000	53381000	103770000	76761000	81080000	119700000	58040000	81631000	13084000	90665000	92294000	44170000	62610000	53381000	103770000	84162000	88765000	70152000	84162000	88765000	70152000	26449	proteasome subunit alpha type-5-like [Carassius auratus]
650	650	XP_026100926.1	1.51	5	2	2		3108300	3614200	8859900	4655700	4545000	10449000	1309800	1405700	5151100	4074100	4610600	1927100	3108300	3614200	8859900	4655700	4545000	10449000	1309800	1405700	5151100	4074100	4610600	1927100	5272700	6909100	5254300	5272700	6909100	5254300	102580	catenin delta-1-like isoform X2 [Carassius auratus]
651	651	XP_026077197.1	6.94	2	1	1		6039200	3771200	0	5379100	0	0	0	6067600	4475200	5502000	4871300	4915600	6039200	3771200	0	5379100	0	0	0	6067600	4475200	5502000	4871300	4915600	5063200	6067600	4941000	5063200	6067600	4941000	45749	26S proteasome non-ATPase regulatory subunit 6-like [Carassius auratus]
652	652	XP_026074350.1	7.29	21	4	4		20765000	20371000	16931000	22481000	23204000	37785000	16921000	15215000	12560000	12795000	19703000	16168000	20765000	20081000	16584000	22481000	23204000	37785000	15963000	14306000	12560000	12795000	19703000	16168000	22263000	25721000	18195000	21944000	24788000	18195000	33841	pyridoxal kinase-like [Carassius auratus]
653	653	XP_026091105.1	1.31	10	2	2	Carbamidomethylation	12463000	7816600	16076000	13227000	15706000	6262800	7707900	13806000	8922500	11894000	7711900	13598000	12463000	7816600	16076000	13227000	15706000	6262800	7707900	13806000	8922500	11894000	7711900	13598000	12396000	12192000	10532000	12396000	12192000	10532000	35162	guanine nucleotide-binding protein subunit beta-2-like 1 [Carassius auratus]
654	654	XP_026134296.1	3.09	10	6	6	Carbamidomethylation	20844000	19231000	76326000	25524000	0	8785500	32146000	30843000	5685500	0	32844000	22471000	20772000	19231000	57143000	25379000	0	0	30928000	27523000	5685500	0	25285000	21750000	53821000	37300000	28374000	37770000	32041000	21167000	102286	putative hexokinase HKDC1 [Carassius auratus]
655	655	XP_026076932.1	4.26	37	4	4	Carbamidomethylation; Oxidation (M)	64323000	51057000	113860000	91317000	43935000	72494000	43862000	77399000	59287000	70690000	101670000	85448000	61777000	46890000	108830000	86175000	43480000	72494000	38243000	71257000	57257000	66951000	97829000	82320000	81301000	72819000	84385000	75919000	66826000	80043000	16991	40S ribosomal protein S15 [Carassius auratus]
656	656	XP_026070365.1	1.37	23	2	2	Carbamidomethylation	11129000	12509000	13513000	12828000	15241000	2962700	10256000	13964000	9374900	12245000	13306000	17112000	11129000	12509000	13513000	12828000	15241000	2962700	10256000	13964000	9374900	12245000	13306000	17112000	12495000	12555000	13009000	12495000	12555000	13009000	19854	myosin regulatory light polypeptide 9-like [Carassius auratus]
657	657	XP_026125027.1	3.74	24	7	7	Carbamidomethylation	42254000	31104000	55390000	36133000	20308000	30446000	45018000	42816000	57189000	29249000	103110000	43312000	33915000	27007000	46490000	29211000	19628000	27958000	39796000	30458000	47566000	25221000	84815000	36856000	41968000	44613000	62523000	34156000	36608000	48615000	49194	calreticulin-like [Carassius auratus]
658	658	XP_026091713.1	1.49	13	2	2	Acetylation (Protein N-term)	216480000	220440000	315630000	258220000	333460000	425020000	297680000	189810000	273700000	215900000	335140000	194980000	196560000	181610000	242880000	209340000	222100000	396550000	260370000	157840000	260750000	180030000	307830000	163820000	252690000	311490000	254930000	207590000	259210000	228110000	20102	cold-inducible RNA-binding protein B-like [Carassius auratus]
659	659	XP_026113470.1	7.87	3	1	1		1445300	1514200	0	0	2439800	473430	0	2984300	1776900	2487200	1904900	0	1445300	1514200	0	0	2439800	473430	0	2984300	1776900	2487200	1904900	0	1479700	1965900	2056300	1479700	1965900	2056300	45652	26S proteasome non-ATPase regulatory subunit 6 [Carassius auratus]
660	660	XP_026128625.1	3.26	14	5	5	Carbamidomethylation; Acetylation (Protein N-term)	4397300	10927000	15717000	2238700	6633500	897290	1146200	4196200	5515600	13171000	7230700	5900300	3926500	10927000	14576000	1801800	5402700	0	807870	4196200	5074400	10662000	6858800	5019800	11311000	6025500	8344500	9716600	5203400	6903900	69946	plastin-2 [Carassius auratus]
661	661	XP_026127098.1	0.48	10	1	1		12177000	14073000	36385000	17768000	30427000	31464000	15577000	14206000	19726000	19002000	27789000	15019000	12177000	14073000	36385000	17768000	30427000	31464000	15577000	14206000	19726000	19002000	27789000	15019000	20101000	22919000	20384000	20101000	22919000	20384000	21740	60S ribosomal protein L9-like [Carassius auratus]
662	662	XP_026100723.1	64.72	3	1	1		1654200	1886100	2086900	1974500	0	0	0	0	2086500	2001700	1567900	801100	1654200	1886100	2086900	1974500	0	0	0	0	2086500	2001700	1567900	801100	1900400	0	1614300	1900400	0	1614300	59407	T-complex protein 1 subunit theta-like isoform X2 [Carassius auratus]
663	663	XP_026054224.1	5.45	21	4	4		10922000	5946300	8695800	11598000	6611600	4190600	1188900	9627600	8646700	8903500	8729900	8874000	7311600	5946300	5924000	8983000	5435900	4190600	1188900	5239900	7130700	7178100	6733700	7295200	10040000	9415800	8788500	7041200	6634200	7084400	28652	tropomyosin alpha-4 chain-like isoform X3 [Carassius auratus]
664	664	XP_026094382.1	4.36	23	5	5		29580000	21495000	38375000	26875000	6241200	1557300	26301000	22374000	33917000	21623000	63769000	27846000	25736000	21495000	36922000	20746000	6241200	0	23879000	20464000	33023000	21065000	56958000	27846000	31492000	25400000	39995000	26224000	21676000	34723000	23985	peptidyl-prolyl cis-trans isomerase B [Carassius auratus]
665	665	XP_026069620.1	4.98	2	2	2		970020	1896300	2596000	2588900	3158400	4617800	605010	1738500	3886600	2290000	4868700	2231400	970020	1896300	2596000	2588900	3158400	4617800	605010	1738500	3886600	2290000	4868700	2231400	2429000	3786000	3319200	2429000	3786000	3319200	141319	vigilin-like [Carassius auratus]
666	666	XP_026062454.1	5.54	21	6	6	Carbamidomethylation; Acetylation (Protein N-term); Oxidation (M)	886840000	646200000	1019700000	874360000	428520000	373450000	871810000	695610000	795000000	936090000	825100000	776300000	659670000	487150000	799680000	690120000	394200000	356370000	687360000	522350000	581800000	709900000	657850000	606500000	860130000	760940000	833990000	662510000	584860000	639880000	37344	glycogenin-1-like [Carassius auratus]
667	667	XP_026063193.1	12.04	7	1	1		2529300	0	2373700	1774700	2935500	0	314690	0	839010	0	0	658760	2529300	0	2373700	1774700	2935500	0	314690	0	839010	0	0	658760	2225900	1625100	748880	2225900	1625100	748880	27449	THO complex subunit 4-like isoform X1 [Carassius auratus]
668	668	XP_026099603.1	6.92	5	2	2		8848800	7790900	8259500	8915800	8337900	7106000	5291100	6509900	8640500	9056700	10670000	6143400	8848800	7790900	8259500	8915800	8337900	7106000	5291100	6509900	8640500	9056700	10670000	6143400	8453700	7286900	8627600	8453700	7286900	8627600	55501	6-phosphofructo-2-kinase/fructose-2 6-bisphosphatase-like isoform X2 [Carassius auratus]
669	669	XP_026068962.1	3.03	13	8	8	Carbamidomethylation	24781000	14551000	28148000	14187000	6244200	28672000	5805100	10716000	20758000	11372000	47989000	19107000	14428000	9923900	18078000	9181500	3374000	24114000	2953600	6995300	10144000	7195500	23160000	7342000	22375000	26584000	29106000	13772000	15444000	13207000	89932	GDH/6PGL endoplasmic bifunctional protein-like [Carassius auratus]
670	670	XP_026079344.1	11.08	4	3	3		2898300	1109000	4289000	2013600	0	0	0	863600	8233600	4534100	1739100	2362000	2898300	1109000	4289000	2013600	0	0	0	863600	8233600	4534100	1739100	2362000	3693800	863600	4775800	3693800	863600	4775800	146652	ribosome-binding protein 1-like isoform X1 [Carassius auratus]
671	671	XP_026135693.1	1.44	13	2	2		85117000	102570000	105670000	82428000	129410000	121980000	272040000	88495000	62520000	64938000	103480000	88424000	34443000	81644000	86562000	82428000	97445000	56524000	99351000	88495000	59886000	62813000	100700000	86361000	109930000	186690000	79841000	78415000	94768000	77440000	21084	lysozyme g-like [Carassius auratus]
672	672	XP_026081655.1	7.87	5	2	2	Carbamidomethylation	13774000	8165400	14846000	10147000	7199000	11364000	3919800	13438000	5664600	6543700	4507900	11143000	13774000	8165400	14846000	10147000	7199000	11364000	3919800	13438000	5664600	6543700	4507900	11143000	12196000	10074000	7393500	12196000	10074000	7393500	72265	NADPH--cytochrome P450 reductase-like isoform X3 [Carassius auratus]
673	673	XP_026050803.1	1.47	16	11	11	Carbamidomethylation	69832000	45198000	56135000	62415000	45672000	1358100	58157000	59222000	51657000	62666000	58184000	63509000	41779000	31734000	36135000	41041000	37521000	0	51209000	35535000	35017000	38485000	42044000	46241000	59927000	63475000	61837000	38222000	43940000	40447000	114220	band 4.1-like protein 2 isoform X9 [Carassius auratus]
674	674	XP_026143929.1	1.16	9	6	6	Carbamidomethylation	11632000	7975400	14018000	13278000	12617000	8387900	9209200	15485000	9786400	13180000	8229000	14204000	10318000	7876200	11766000	11884000	10698000	8387900	9209200	11932000	7723000	10891000	7213700	11587000	14166000	16201000	11690000	10461000	12071000	9353800	120426	DNA damage-binding protein 1 isoform X2 [Carassius auratus]
675	675	XP_026061399.1	0.09	39	6	6	Carbamidomethylation	134490000	91303000	258560000	126510000	88329000	128490000	112180000	107870000	130570000	94918000	160890000	124040000	74577000	75392000	155180000	104030000	88329000	116790000	97445000	92164000	107500000	73194000	133150000	99111000	181790000	135770000	128420000	102890000	108850000	103930000	14851	60S ribosomal protein L23 [Carassius auratus]
676	676	XP_026116696.1	2.88	3	1	1		15712000	17166000	16678000	14016000	17313000	0	12725000	15144000	15028000	14924000	23172000	20429000	15712000	17166000	16678000	14016000	17313000	0	12725000	15144000	15028000	14924000	23172000	20429000	15893000	15061000	18388000	15893000	15061000	18388000	59449	T-complex protein 1 subunit theta-like isoform X2 [Carassius auratus]
677	677	XP_026134897.1	0.89	16	7	7	Carbamidomethylation	146320000	176810000	185070000	236530000	373730000	463820000	138480000	124160000	194380000	268650000	254890000	108860000	121030000	154290000	145810000	202770000	321590000	385750000	112410000	105120000	154950000	217640000	212010000	93902000	189160000	300470000	207370000	155970000	251200000	169620000	58457	prosaposin-like isoform X1 [Carassius auratus]
678	678	XP_026081791.1	1.86	12	3	3		424740000	953840000	975200000	634910000	683550000	1554600000	1363800000	708020000	608340000	561350000	1117400000	491650000	347640000	643430000	584800000	419070000	342990000	1283500000	1022300000	468200000	502730000	393510000	840120000	313280000	747170000	1100500000	694690000	498730000	802240000	512410000	29707	apolipoprotein A-I-2-like [Carassius auratus]
679	679	XP_026139543.1	10.61	8	2	2		7350700	7074200	6204400	19387000	7252400	10433000	545390	12929000	24286000	18061000	17291000	16173000	7350700	7074200	6204400	19387000	7252400	10433000	545390	12929000	24286000	18061000	17291000	16173000	18473000	14640000	19088000	18473000	14640000	19088000	55356	succinate-semialdehyde dehydrogenase mitochondrial-like [Carassius auratus]
680	680	XP_026118481.1	2.75	21	7	7	Carbamidomethylation	35994000	46001000	44289000	27168000	29624000	48974000	33393000	51906000	40799000	29000000	49107000	52954000	19684000	34583000	30497000	18852000	25620000	39509000	27240000	35796000	33476000	17905000	38150000	36682000	39255000	49012000	44615000	25904000	35397000	33072000	52875	26S proteasome non-ATPase regulatory subunit 12-like [Carassius auratus]
681	681	XP_026055747.1	0.37	17	1	1	Acetylation (Protein N-term)	0	3007400	8197400	3468700	1311300	9776300	2986400	0	3641000	1953200	7979700	7339500	0	3007400	8197400	3468700	1311300	9776300	2986400	0	3641000	1953200	7979700	7339500	4891100	4691300	5228300	4891100	4691300	5228300	14482	40S ribosomal protein S12 [Carassius auratus]
682	682	XP_026052669.1	11.66	36	8	8	Acetylation (Protein N-term)	182920000	200910000	212150000	223540000	280810000	169460000	231640000	251500000	188290000	198140000	194130000	181310000	145830000	160540000	159160000	172630000	267170000	147390000	180340000	186250000	141900000	145500000	149360000	140090000	205070000	280950000	190720000	159540000	222220000	144210000	33173	LOW QUALITY PROTEIN: phytanoyl-CoA dioxygenase domain-containing protein 1-like [Carassius auratus]
683	683	XP_026069498.1	2.52	17	3	3		14023000	18199000	28291000	15118000	32444000	22244000	10150000	16397000	22556000	19479000	21850000	23132000	14023000	18199000	28291000	15118000	32444000	22244000	10150000	16397000	22556000	19479000	21850000	23132000	20620000	27238000	23930000	20620000	27238000	23930000	33633	prohibitin-2-like [Carassius auratus]
684	684	XP_026122040.1	0.71	12	1	1		0	2163800	3134500	2686000	2161100	6510900	1952800	0	2218900	3178800	1259300	3311500	0	2163800	3134500	2686000	2161100	6510900	1952800	0	2218900	3178800	1259300	3311500	2661400	3541600	2492100	2661400	3541600	2492100	21995	rho-related GTP-binding protein RhoA-D-like [Carassius auratus]
685	685	XP_026133009.1	6.76	17	5	5	Carbamidomethylation	10896000	13103000	34830000	18754000	10503000	18574000	13886000	15034000	19351000	15610000	33964000	19397000	9970800	9223200	28492000	12595000	10503000	10088000	13886000	14246000	15987000	14556000	26420000	14777000	24724000	20933000	23194000	18957000	16296000	17935000	64565	APOBEC1 complementation factor-like isoform X2 [Carassius auratus]
686	686	XP_026114490.1	5.59	6	1	1		264260000	215040000	227450000	231100000	258820000	564100000	245330000	271570000	163370000	235610000	193090000	246430000	264260000	215040000	227450000	231100000	258820000	564100000	245330000	271570000	163370000	235610000	193090000	246430000	234460000	334950000	209620000	234460000	334950000	209620000	40307	alcohol dehydrogenase class-3-like isoform X1 [Carassius auratus]
687	687	XP_026090122.1	15.6	5	2	2		6502800	8982300	14182000	19593000	0	0	4056000	4386100	17403000	18832000	6479700	4982500	6502800	7853500	12927000	17350000	0	0	4056000	4386100	12136000	16738000	6479700	4982500	12701000	4383300	14227000	11158000	4383300	10546000	57129	H/ACA ribonucleoprotein complex subunit DKC1-like [Carassius auratus]
688	688	XP_026129999.1	1.36	9	1	1		68527000	65469000	127000000	59658000	105360000	214770000	47346000	68924000	69672000	60158000	82363000	73455000	68527000	65469000	127000000	59658000	105360000	214770000	47346000	68924000	69672000	60158000	82363000	73455000	80164000	109100000	71412000	80164000	109100000	71412000	34479	tricarboxylate transport protein mitochondrial-like [Carassius auratus]
689	689	XP_026100701.1	5.14	44	5	5	Carbamidomethylation	47621000	41309000	59046000	55638000	25047000	33088000	49021000	48770000	54136000	48413000	62686000	49007000	47621000	36387000	55334000	50802000	21852000	33088000	45749000	45734000	48165000	45479000	59780000	45181000	54516000	54882000	56159000	48532000	51715000	50100000	20746	phosphatidylethanolamine-binding protein 1 [Carassius auratus]
690	690	XP_026112266.1	3.97	15	4	4		7128900	3105600	6353500	6009900	4851200	4530500	1985300	7372800	9700400	5109000	4705900	5676200	7128900	3105600	4968500	6009900	4851200	4530500	1985300	5337900	9016200	5109000	4705900	5676200	7042300	8051900	7160200	5657300	6017100	6476000	46039	lupus La protein homolog [Carassius auratus]
691	691	XP_026117858.1	8.98	42	7	7		91019000	67934000	76589000	70721000	99897000	126860000	73223000	88349000	57097000	61836000	64639000	86632000	69353000	57404000	67956000	58909000	86393000	120480000	65029000	72599000	44808000	50120000	50609000	71204000	78294000	102660000	67551000	63406000	86124000	54185000	23072	proteasome subunit beta type-3 [Carassius auratus]
692	692	XP_026135036.1	9.38	23	4	4		62507000	86494000	80596000	80653000	141930000	68224000	79445000	100910000	50839000	61625000	40427000	73018000	61332000	84132000	80596000	77899000	137250000	68224000	79445000	96946000	50839000	61625000	40427000	73018000	78087000	111780000	56477000	75990000	107460000	56477000	25435	glutathione S-transferase 3-like [Carassius auratus]
693	693	XP_026057428.1	6.13	2	1	1		0	1574900	2411300	1818900	984240	1197100	0	1676500	1809300	1273100	4745900	991930	0	1574900	2411300	1818900	984240	1197100	0	1676500	1809300	1273100	4745900	991930	1935000	1285900	2205000	1935000	1285900	2205000	126667	microtubule-associated protein 4-like isoform X6 [Carassius auratus]
694	694	XP_026142200.1	3.52	12	2	2		17100000	18326000	28599000	16691000	29253000	93853000	20158000	18523000	16900000	23148000	27854000	28668000	17100000	18326000	28599000	16691000	29253000	93853000	20158000	18523000	16900000	23148000	27854000	28668000	20179000	41026000	24818000	20179000	41026000	24818000	27488	proteasome subunit alpha type-6-like [Carassius auratus]
695	695	XP_026126827.1	0.69	6	1	1		27844000	8911800	39897000	29768000	0	0	16328000	29878000	23646000	21455000	35977000	27407000	27844000	8911800	39897000	29768000	0	0	16328000	29878000	23646000	21455000	35977000	27407000	26605000	23103000	27121000	26605000	23103000	27121000	28067	60S ribosomal protein L8 [Carassius auratus]
696	696	XP_026119678.1	1.89	21	6	6	Carbamidomethylation	80961000	21236000	85242000	78857000	25910000	30323000	41376000	114820000	43500000	69943000	39951000	123070000	62224000	15427000	67684000	65855000	18516000	23887000	29580000	81667000	37612000	55087000	28587000	95101000	72127000	79540000	74315000	57875000	57833000	57153000	50183	allantoinase mitochondrial-like [Carassius auratus]
697	697	XP_026078974.1	2.52	15	9	9		26756000	23041000	54030000	27076000	28564000	16416000	18106000	29149000	36525000	31853000	41556000	29484000	12538000	11962000	33226000	15236000	20066000	16416000	11623000	20315000	16955000	18612000	23576000	19903000	35485000	32776000	38213000	19319000	20852000	19761000	106219	eukaryotic translation initiation factor 3 subunit C isoform X2 [Carassius auratus]
698	698	XP_026138171.1	6.19	2	1	1		1831600	1093400	0	0	0	0	0	2823300	2237500	1303200	1893000	1959500	1831600	1093400	0	0	0	0	0	2823300	2237500	1303200	1893000	1959500	1462500	2823300	1848300	1462500	2823300	1848300	65155	serine/threonine-protein phosphatase 2A 65 kDa regulatory subunit A beta isoform-like [Carassius auratus]
699	699	XP_026116481.1	0.87	25	8	8		27670000	34151000	78858000	41219000	44132000	11192000	25821000	36395000	30495000	24463000	58500000	36282000	22164000	25713000	53291000	34639000	36552000	0	22298000	25819000	22004000	21866000	44892000	25932000	47964000	42932000	38963000	33952000	30142000	28674000	45234	neutral cholesterol ester hydrolase 1-like [Carassius auratus]
700	700	XP_026053407.1	6.4	26	6	6	Carbamidomethylation	40309000	44225000	44934000	48105000	17783000	9954500	26729000	48128000	54844000	56231000	29105000	47740000	32684000	27435000	29479000	30467000	9042200	9954500	17535000	33880000	36827000	30986000	18628000	33391000	46036000	40894000	47963000	30016000	28048000	30732000	40141	mannose-1-phosphate guanyltransferase beta [Carassius auratus]
701	701	XP_026083788.1	0.96	6	2	2		10896000	1779500	10078000	11305000	0	0	1298600	8885100	6433800	8219400	7301000	7442500	10896000	1779500	10078000	11305000	0	0	1298600	8885100	6433800	8219400	7301000	7442500	8514800	5452500	7532700	8514800	5452500	7532700	55873	succinate-semialdehyde dehydrogenase mitochondrial-like [Carassius auratus]
702	702	XP_026138448.1	4.23	29	4	4	Carbamidomethylation	38881000	26478000	59023000	57201000	22935000	40935000	9911900	41310000	40253000	38165000	27424000	49791000	38881000	25403000	57813000	56261000	21156000	35415000	9911900	39521000	38523000	37219000	26336000	48673000	45664000	41575000	38908000	44589000	38545000	37688000	27632	dehydrogenase/reductase SDR family member 11-like isoform X1 [Carassius auratus]
703	703	XP_026058178.1	9.81	10	2	2	Carbamidomethylation	16331000	7686600	18980000	11668000	0	0	9177300	8677600	13523000	9186200	20084000	13006000	16331000	7686600	18980000	11668000	0	0	9177300	8677600	13523000	9186200	20084000	13006000	14487000	8927500	14587000	14487000	8927500	14587000	26443	peptidyl-prolyl cis-trans isomerase B isoform X2 [Carassius auratus]
704	704	XP_026088448.1	1.8	19	4	4	Carbamidomethylation; Acetylation (Protein N-term)	32045000	28539000	36241000	40600000	44647000	54372000	18404000	32350000	23056000	37549000	35360000	26869000	32045000	28539000	33224000	37836000	44647000	54372000	18404000	29340000	23056000	35475000	33363000	26869000	35802000	43056000	31726000	32911000	40045000	29691000	35409	N-acyl-aromatic-L-amino acid amidohydrolase (carboxylate-forming) B-like [Carassius auratus]
705	705	XP_026144252.1	4.24	28	3	3		6911600	10157000	5564700	16593000	3154800	116040	6426700	8617500	11802000	9072100	11164000	9658600	6911600	10157000	5564700	16593000	3154800	116040	6426700	8617500	11802000	9072100	11164000	9658600	12768000	9157600	11708000	12768000	9157600	11708000	27969	14-3-3 protein beta/alpha-A-like [Carassius auratus]
706	706	XP_026053359.1	9.75	23	10	10	Carbamidomethylation	29925000	25160000	23632000	41770000	17034000	2645500	16043000	21078000	32298000	27113000	29820000	21266000	19936000	12359000	13727000	18455000	10162000	0	11357000	6947700	16313000	20110000	14660000	9059700	36014000	25689000	34272000	16631000	14496000	16478000	70182	heterogeneous nuclear ribonucleoprotein M-like isoform X2 [Carassius auratus]
707	707	XP_026119538.1	4.45	5	3	3	Carbamidomethylation; Acetylation (Protein N-term)	11589000	5563900	9103000	12156000	3699700	3805900	2488200	14084000	17895000	13275000	3284800	13336000	11589000	5563900	9103000	12156000	3699700	3805900	2488200	14084000	17895000	13275000	3284800	13336000	10369000	9511700	13503000	10369000	9511700	13503000	92621	AMP deaminase 2-like isoform X2 [Carassius auratus]
708	708	XP_026055919.1	5.91	2	1	1		671410	961530	2546400	1157900	0	0	757640	1024500	2521000	2217500	1399800	829760	671410	961530	2546400	1157900	0	0	757640	1024500	2521000	2217500	1399800	829760	1334300	891090	1742000	1334300	891090	1742000	58786	serine--tRNA ligase cytoplasmic-like [Carassius auratus]
709	709	XP_026138637.1	1.78	56	5	5	Carbamidomethylation; Oxidation (M)	522500000	465180000	466670000	386000000	712390000	408310000	392410000	715190000	310710000	460560000	425440000	620180000	370590000	377450000	361930000	280040000	599260000	321980000	294640000	500130000	235360000	344620000	330530000	472810000	460440000	628820000	455330000	347500000	472580000	345830000	15968	retinol-binding protein 2-like [Carassius auratus]
710	710	XP_026132132.1	3.11	20	2	2		94604000	92300000	145430000	102590000	107280000	231670000	147200000	109070000	115550000	88560000	151950000	105000000	94604000	92300000	145430000	102590000	107280000	231670000	147200000	109070000	115550000	88560000	151950000	105000000	109350000	148800000	116120000	109350000	148800000	116120000	22246	cold-inducible RNA-binding protein-like [Carassius auratus]
711	711	XP_026064287.1	6.16	2	1	1	Carbamidomethylation	2540900	965930	2411600	2784500	0	0	810340	1239500	3272600	1243600	894730	1664700	2540900	965930	2411600	2784500	0	0	810340	1239500	3272600	1243600	894730	1664700	2175700	1024900	1768900	2175700	1024900	1768900	84577	aldehyde dehydrogenase family 16 member A1-like isoform X2 [Carassius auratus]
712	712	XP_026061831.1	2.94	2	1	1		3658000	2818500	11565000	3194400	3012100	0	0	2557200	4089800	3462900	1824400	0	3658000	2818500	11565000	3194400	3012100	0	0	2557200	4089800	3462900	1824400	0	5309100	2784600	3125700	5309100	2784600	3125700	51216	dolichyl-diphosphooligosaccharide--protein glycosyltransferase 48 kDa subunit-like [Carassius auratus]
713	713	XP_026090151.1	2.56	2	1	1		2590300	1183200	2717900	0	394480	0	3444000	2801200	1382400	673180	0	1882900	2590300	1183200	2717900	0	394480	0	3444000	2801200	1382400	673180	0	1882900	2163800	2213200	1312800	2163800	2213200	1312800	88308	calpastatin-like isoform X6 [Carassius auratus]
714	714	XP_026102419.1	6.54	5	1	1		0	730610	18338000	4795700	10561000	0	0	0	9370000	6881600	4831400	1176500	0	730610	18338000	4795700	10561000	0	0	0	9370000	6881600	4831400	1176500	7954900	10561000	5564900	7954900	10561000	5564900	46437	saccharopine dehydrogenase-like oxidoreductase [Carassius auratus]
715	715	XP_026101313.1	14.81	28	5	5	Carbamidomethylation	18944000	16770000	27467000	26048000	20316000	24738000	12922000	16227000	9162300	12394000	7935900	15752000	11771000	14129000	20241000	19801000	17862000	17129000	11359000	11899000	5218900	9376700	5880800	10353000	22307000	22016000	13727000	16485000	15534000	9542800	26010	glutathione S-transferase theta-3-like [Carassius auratus]
716	716	XP_026127845.1	20.01	3	1	1		0	0	4561900	521690	0	0	0	889760	0	0	0	0	0	0	4561900	521690	0	0	0	889760	0	0	0	0	2541800	889760	0	2541800	889760	0	60335	UDP-glucuronosyltransferase-like isoform X2 [Carassius auratus]
717	717	XP_026082357.1	4.89	26	6	6	Carbamidomethylation	52134000	45847000	64168000	59599000	47972000	18616000	43928000	53994000	29213000	45010000	30958000	68609000	38336000	38967000	46237000	47755000	47972000	18616000	35985000	40687000	23848000	35090000	17960000	51106000	58181000	53789000	49139000	42824000	43164000	35906000	39600	arsenite methyltransferase-like [Carassius auratus]
718	718	XP_026131329.1	5.55	9	2	2		6124900	5550600	11376000	7256200	0	0	7091600	4928800	8488800	7424700	10767000	7505100	6124900	4115000	8575600	5691500	0	0	5295800	3918400	6497300	5897300	8997300	6047400	8060200	6010200	8546400	6126700	4607100	6859800	14691	60S ribosomal protein L22-like [Carassius auratus]
719	719	XP_026085604.1	7.44	13	3	3		5576800	4529400	28181000	8862500	1172200	0	983730	5623600	9174300	4016700	14961000	5736200	5576800	4529400	28181000	8862500	1172200	0	983730	5623600	9174300	4016700	14961000	5736200	12192000	5629500	9896700	12192000	5629500	9896700	46310	LOW QUALITY PROTEIN: saccharopine dehydrogenase-like oxidoreductase [Carassius auratus]
720	720	XP_026108106.1	3.85	31	7	7		72197000	57614000	110690000	74089000	79720000	35810000	29658000	53599000	90101000	84661000	119540000	69357000	47354000	39729000	70099000	48377000	66790000	0	21391000	42889000	57473000	58547000	71717000	51325000	79415000	78242000	94461000	51390000	53378000	59765000	39289	pyruvate dehydrogenase E1 component subunit beta mitochondrial [Carassius auratus]
721	721	XP_026128668.1	8.04	61	6	6	Carbamidomethylation; Oxidation (M)	57835000	67489000	124420000	85473000	69329000	61941000	80121000	64304000	105110000	80835000	159550000	85635000	48858000	48967000	81996000	56695000	44734000	59025000	69053000	47030000	85735000	69672000	107000000	60057000	88753000	93431000	113400000	59129000	64770000	80616000	19113	translationally-controlled tumor protein homolog [Carassius auratus]
722	722	XP_026143634.1	0.24	19	7	7		32057000	24416000	76115000	20897000	29252000	27110000	17836000	30055000	44950000	21702000	46872000	36081000	20738000	18411000	53016000	17435000	27796000	23739000	16726000	24165000	21950000	16739000	31682000	28364000	40322000	35440000	39709000	27677000	28016000	24859000	49421	long-chain specific acyl-CoA dehydrogenase mitochondrial-like [Carassius auratus]
723	723	XP_026126603.1	1.42	6	2	2		807860	3896700	6370400	4400300	6669700	0	2700400	5996600	2626800	4416300	4109400	4239600	807860	3896700	6370400	4400300	6669700	0	2700400	5996600	2626800	4416300	4109400	4239600	5158400	5122200	4077000	5158400	5122200	4077000	44758	perilipin-2-like [Carassius auratus]
724	724	XP_026081213.1	1.42	2	1	1		3564500	4215700	10643000	5155400	5344200	7325400	3418500	3924200	5660800	4680500	8013500	5116600	3564500	4215700	10643000	5155400	5344200	7325400	3418500	3924200	5660800	4680500	8013500	5116600	5894600	5003100	5867900	5894600	5003100	5867900	50677	elongation factor 1-gamma-like [Carassius auratus]
725	725	XP_026122290.1	2.03	9	1	1		13134000	19805000	11984000	18093000	11190000	13270000	16856000	16170000	10153000	9948000	12198000	19603000	13134000	19805000	11984000	18093000	11190000	13270000	16856000	16170000	10153000	9948000	12198000	19603000	15754000	14372000	12976000	15754000	14372000	12976000	40665	protein NDRG2-like [Carassius auratus]
726	726	XP_026077548.1	1.22	27	3	3	Carbamidomethylation	36288000	43288000	92760000	54033000	41649000	83624000	57116000	52479000	45120000	45629000	59770000	61868000	30954000	35960000	78782000	46923000	37256000	72593000	50608000	44743000	39101000	38424000	48340000	50330000	56592000	58717000	53097000	48155000	51300000	44049000	15849	40S ribosomal protein S23 [Carassius auratus]
727	727	XP_026104000.1	0.38	20	6	6	Carbamidomethylation	24601000	26963000	37837000	28842000	27880000	42474000	20112000	33631000	29044000	28987000	34996000	34092000	19699000	25592000	34984000	25783000	27880000	38277000	20112000	29049000	24093000	23497000	30492000	29666000	31088000	38181000	32531000	26514000	32541000	26937000	37667	serine/threonine-protein phosphatase 2A activator-like [Carassius auratus]
728	728	XP_026118249.1	2.25	30	5	5		27532000	5551000	49621000	19230000	7264800	0	11741000	20521000	24262000	17109000	19761000	13021000	24634000	5050700	34475000	17473000	4895700	0	11741000	19507000	22325000	17109000	18739000	12119000	29984000	17765000	18860000	21376000	14381000	17573000	35197	nuclease-sensitive element-binding protein 1-like isoform X2 [Carassius auratus]
729	729	XP_026087751.1	2.8	33	4	4		26398000	29115000	14106000	23636000	28073000	26640000	9284100	20366000	24876000	19360000	41031000	28601000	23463000	25924000	12805000	20930000	25271000	22060000	9284100	18029000	20835000	18077000	35214000	24968000	26428000	32462000	28467000	23895000	29222000	24773000	23537	ras-related protein Rab-5A-like [Carassius auratus]
730	730	XP_026113532.1	22.22	10	3	3		5603800	6454300	5665400	4103000	0	7190600	7947100	8592200	1872900	316180	6222200	8854500	5603800	4932000	4579600	4103000	0	7190600	7947100	8592200	1872900	316180	6222200	8854500	6392500	7909900	5755200	5088400	7909900	5755200	50932	caveolae-associated protein 2-like [Carassius auratus]
731	731	XP_026086467.1	3.72	24	6	6	Carbamidomethylation	5515300	6765800	115580000	36627000	19506000	103430000	15424000	10143000	11624000	19948000	14013000	1054800	5515300	6765800	83575000	23764000	15696000	79587000	11012000	7922400	8571400	15355000	9333000	866030	54843000	48031000	19942000	32410000	35514000	16020000	43060	cathepsin D-like [Carassius auratus]
732	732	XP_026077807.1	5.1	24	4	4	Carbamidomethylation	12092000	13237000	10031000	21563000	9717700	6953000	12638000	10950000	11798000	9217400	14328000	21251000	11446000	13237000	10031000	21563000	9717700	6953000	12638000	10587000	11087000	9217400	14328000	20318000	16290000	11853000	18351000	15645000	11491000	17529000	37365	guanine nucleotide-binding protein subunit beta-4-like [Carassius auratus]
733	733	XP_026073032.1	0.59	42	5	5	Carbamidomethylation	71176000	78212000	89381000	81265000	62595000	64538000	64448000	95619000	71437000	78983000	82711000	102800000	55249000	61730000	69159000	66318000	32032000	64538000	64448000	75516000	57960000	54904000	58920000	84407000	80865000	100750000	86533000	63970000	75415000	66599000	23202	rho GDP-dissociation inhibitor 1-like [Carassius auratus]
734	734	XP_026145475.1	0.73	25	6	6	Carbamidomethylation; Acetylation (Protein N-term)	22232000	22010000	66891000	27960000	21923000	33245000	18576000	28555000	22479000	25344000	39657000	33806000	16403000	18061000	47283000	22642000	20867000	22215000	18576000	21284000	16259000	19773000	28343000	23530000	34773000	33014000	30322000	26097000	23337000	21976000	34116	dehydrogenase/reductase SDR family member 1-like isoform X2 [Carassius auratus]
735	735	XP_026116540.1	7.32	26	5	5	Carbamidomethylation	77540000	52778000	113230000	82421000	8885500	18639000	52458000	80287000	67808000	80916000	101590000	107790000	58300000	41597000	82970000	60344000	8885500	18639000	39907000	62082000	55157000	60023000	77401000	82993000	81492000	69514000	89524000	60803000	54136000	68893000	34125	succinate--CoA ligase [ADP/GDP-forming] subunit alpha mitochondrial-like [Carassius auratus]
736	736	XP_026128880.1	4.03	4	1	1	Carbamidomethylation	4558900	7028900	7460100	6905500	6141300	8933100	4863600	6906500	5280700	5689300	6220000	5038100	4558900	7028900	7460100	6905500	6141300	8933100	4863600	6906500	5280700	5689300	6220000	5038100	6488400	6711100	5557000	6488400	6711100	5557000	35578	serine/threonine-protein phosphatase 2A catalytic subunit beta isoform [Carassius auratus]
737	737	XP_026097936.1	0.37	13	2	2	Carbamidomethylation	26515000	19337000	53875000	41756000	22210000	54221000	28409000	28997000	46133000	29228000	44419000	41777000	18281000	16006000	38165000	29618000	17603000	48063000	22574000	28997000	24349000	21156000	24823000	31399000	36115000	40688000	41490000	25517000	29309000	25432000	24574	60S ribosomal protein L10-like [Carassius auratus]
738	738	XP_026069209.1	4.02	16	5	5		15023000	7065600	28833000	16937000	1235700	8482900	8256900	16593000	14840000	13272000	15408000	16921000	13704000	7065600	23133000	15150000	929280	8482900	7233800	12831000	13886000	12225000	13827000	15002000	19289000	14715000	15519000	14856000	12712000	13912000	52428	protein transport protein Sec61 subunit alpha-like 1 [Carassius auratus]
739	739	XP_026131289.1	7.91	21	7	7	Carbamidomethylation	29669000	25587000	33797000	37548000	14362000	19334000	17282000	26630000	34807000	19192000	19786000	38341000	25970000	18676000	24487000	25832000	9409600	16641000	16609000	22313000	21589000	15582000	15227000	24368000	35908000	28332000	30686000	23741000	20774000	19191000	59443	UDP-glucuronosyltransferase 1-6-like isoform X2 [Carassius auratus]
740	740	XP_026125360.1	1.64	9	4	4	Carbamidomethylation	24651000	16295000	33332000	11478000	23936000	29155000	5704100	25943000	22911000	26361000	22444000	23512000	21276000	15149000	30601000	8665400	23936000	29155000	5704100	22454000	19138000	23632000	22444000	20447000	24121000	27954000	25610000	21605000	24464000	22421000	75581	carnitine O-palmitoyltransferase 2 mitochondrial [Carassius auratus]
741	741	XP_026074374.1	9.7	16	6	6		9580900	12000000	25388000	13490000	4865100	4772800	2946000	7732900	9083500	7909000	10778000	10159000	7446100	8197700	21086000	11157000	922720	2834600	2946000	6636800	6865800	6502700	7833200	8244300	16666000	9365100	10331000	13142000	5876800	7761000	61204	UDP-glucuronosyltransferase-like [Carassius auratus]
742	742	XP_026118214.1	1.74	3	1	1		30842000	26682000	35733000	22987000	17734000	51447000	24953000	18131000	21975000	21656000	33674000	24775000	30842000	26682000	35733000	22987000	17734000	51447000	24953000	18131000	21975000	21656000	33674000	24775000	29061000	28066000	25520000	29061000	28066000	25520000	55395	lysosome membrane protein 2-like [Carassius auratus]
743	743	XP_026098343.1	6.43	10	2	2	Carbamidomethylation	6708800	3956600	6548100	6972800	0	0	1975800	6725200	7664300	7726100	13442000	10016000	6708800	3956600	6548100	6972800	0	0	1975800	6725200	7664300	7726100	13442000	10016000	8699000	5882600	9712200	8699000	5882600	9712200	27591	electron transfer flavoprotein subunit beta-like [Carassius auratus]
744	744	XP_026077912.1	0.47	13	8	8		14464000	19928000	23295000	16799000	15527000	16017000	14755000	22897000	7905900	20355000	11453000	34601000	12460000	14172000	14336000	8142600	11626000	12757000	9654200	15682000	5747800	14924000	6343000	21136000	23381000	24425000	26707000	13680000	15799000	15307000	116562	vinculin-like isoform X2 [Carassius auratus]
745	745	XP_026109069.1	5.11	18	2	2	Carbamidomethylation	27201000	34238000	58958000	36958000	37716000	37916000	35773000	27532000	21053000	39261000	26847000	15294000	27201000	34238000	58958000	36958000	37716000	37916000	35773000	27532000	21053000	39261000	26847000	15294000	39339000	35795000	26607000	39339000	35795000	26607000	31532	heterogeneous nuclear ribonucleoprotein A0-like [Carassius auratus]
746	746	XP_026051310.1	5.1	4	1	1	Carbamidomethylation	846960	0	0	1142300	782190	4601100	0	0	0	0	2367200	0	846960	0	0	1142300	782190	4601100	0	0	0	0	2367200	0	994610	2691600	2367200	994610	2691600	2367200	35565	serine/threonine-protein phosphatase 2A catalytic subunit alpha isoform-like [Carassius auratus]
747	747	XP_026126415.1	2.57	16	3	3		33316000	23991000	22199000	27907000	2010200	6887700	37682000	32210000	25205000	17454000	30994000	42739000	33316000	23991000	22199000	27907000	2010200	6887700	37682000	32210000	25205000	17454000	30994000	42739000	26853000	34729000	29098000	26853000	34729000	29098000	35490	cytosolic sulfotransferase 3-like [Carassius auratus]
748	748	XP_026101227.1	0.56	39	9	9		203370000	111950000	155550000	165970000	60274000	0	129310000	275720000	146070000	141080000	159080000	227170000	154140000	91778000	137810000	150080000	54345000	0	109380000	195770000	121400000	125010000	114870000	155650000	186870000	218030000	192240000	133450000	141670000	129230000	27762	proteasome activator complex subunit 2-like [Carassius auratus]
749	749	XP_026063772.1	3.66	20	3	3	Carbamidomethylation	25278000	28485000	40202000	27465000	29386000	41775000	18048000	28780000	40510000	26901000	46702000	34673000	25278000	28485000	40202000	27465000	29386000	41775000	18048000	28780000	40510000	26901000	46702000	34673000	30358000	32418000	38229000	30358000	32418000	38229000	29662	prohibitin [Carassius auratus]
750	750	XP_026077366.1	0.02	7	1	1		0	773260	0	0	0	0	0	455860	0	285510	0	0	0	773260	0	0	0	0	0	455860	0	285510	0	0	773260	455860	285510	773260	455860	285510	40697	guanine nucleotide-binding protein G(i) subunit alpha-2-like [Carassius auratus]
751	751	XP_026099845.1	2.28	25	6	6	Carbamidomethylation; Oxidation (M)	595550000	542980000	680310000	626990000	886060000	214390000	604920000	594880000	462330000	583510000	561660000	635970000	497390000	436140000	574080000	519210000	724240000	202440000	473780000	496590000	383060000	498390000	435820000	528150000	613250000	729910000	560870000	506710000	591410000	461350000	22943	peptidyl-prolyl cis-trans isomerase-like [Carassius auratus]
752	752	XP_026091107.1	10.53	4	1	1		0	1978400	3608500	3386900	0	0	0	1556100	0	2594300	923540	1703500	0	1978400	3608500	3386900	0	0	0	1556100	0	2594300	923540	1703500	2991300	1556100	1740500	2991300	1556100	1740500	33696	heterogeneous nuclear ribonucleoprotein A/B-like isoform X2 [Carassius auratus]
753	753	XP_026135561.1	7.34	11	1	1		1150700	0	0	0	0	0	0	0	1022600	0	0	0	1150700	0	0	0	0	0	0	0	1022600	0	0	0	1150700	0	1022600	1150700	0	1022600	12839	SH3 domain-binding glutamic acid-rich-like protein [Carassius auratus]
754	754	XP_026065054.1	3.97	6	1	1		8027800	8613600	7575600	8187200	0	0	8137500	8587200	5351400	7380300	7574200	8589000	8027800	8613600	7575600	8187200	0	0	8137500	8587200	5351400	7380300	7574200	8589000	8101100	8362400	7223700	8101100	8362400	7223700	17296	ubiquitin-conjugating enzyme E2 N-like [Carassius auratus]
755	755	XP_026056731.1	2.83	60	5	5	Carbamidomethylation; Acetylation (Protein N-term)	120540000	126840000	158440000	130310000	151090000	40945000	111480000	135140000	100250000	125450000	125570000	135250000	102780000	96740000	125710000	107940000	134450000	13991000	92332000	103410000	80436000	104560000	99431000	114450000	136400000	141170000	123130000	110660000	115020000	101220000	17856	peptidyl-prolyl cis-trans isomerase NIMA-interacting 1 [Carassius auratus]
756	756	XP_026053139.1	0.43	8	3	3		25863000	24238000	39085000	30227000	25821000	0	18570000	84178000	11883000	16008000	26560000	99149000	23006000	16327000	26641000	23388000	20284000	0	15914000	61688000	10737000	12797000	21571000	72403000	30166000	48558000	41498000	22341000	37230000	29377000	44531	interferon-inducible GTPase 5-like [Carassius auratus]
757	757	XP_026084347.1	8.7	3	1	1		4061200	11880000	591340	9761300	0	0	0	3218800	14737000	730210	6270500	174480	4061200	11880000	591340	9761300	0	0	0	3218800	14737000	730210	6270500	174480	6573400	3218800	5477900	6573400	3218800	5477900	34212	uridine phosphorylase 1 isoform X1 [Carassius auratus]
758	758	XP_026098579.1	1.23	7	1	1		6267200	3979300	10548000	9871600	528970	0	5109300	13176000	4678700	9631900	7601600	8895600	6267200	3979300	10548000	9871600	528970	0	5109300	13176000	4678700	9631900	7601600	8895600	7666500	6271500	7701900	7666500	6271500	7701900	17292	ubiquitin-conjugating enzyme E2 N isoform X1 [Carassius auratus]
759	759	XP_026114194.1	0.97	25	7	7	Carbamidomethylation	37975000	50165000	69230000	54569000	63873000	63686000	37303000	44333000	54825000	47605000	50965000	58673000	25097000	31068000	41722000	34533000	44415000	51789000	33506000	25036000	33491000	29685000	38240000	32376000	53761000	72385000	55264000	33105000	50114000	33448000	44971	obg-like ATPase 1 [Carassius auratus]
760	760	XP_026088342.1	0.53	38	6	6	Carbamidomethylation	23920000	19182000	17771000	18501000	28208000	12777000	10067000	39851000	16148000	17663000	16507000	41191000	14296000	16550000	10073000	10896000	25158000	12777000	6617400	24753000	10279000	9107200	9840000	27043000	22075000	35054000	24959000	14300000	21306000	15589000	30201	proteasome subunit beta type-7-like [Carassius auratus]
761	761	XP_026058471.1	0.57	16	4	4		6259800	5410100	5400700	4533500	27328000	2953000	0	5887700	16438000	19233000	559760	2132300	6259800	4807600	5400700	4533500	27328000	2953000	0	5027500	14379000	19233000	559760	2132300	6934200	21189000	14670000	6331700	20329000	12610000	46761	creatine kinase U-type mitochondrial-like [Carassius auratus]
762	762	XP_026097625.1	3.39	2	1	1		4572900	4956700	9882100	6525800	0	0	2686300	4900900	5294400	5855700	8119000	5426000	4572900	4956700	9882100	6525800	0	0	2686300	4900900	5294400	5855700	8119000	5426000	6484400	3793600	6173800	6484400	3793600	6173800	51141	dolichyl-diphosphooligosaccharide--protein glycosyltransferase 48 kDa subunit [Carassius auratus]
763	763	XP_026086998.1	6.65	6	2	2		8220000	5607600	9668900	6198300	0	0	8305400	10527000	3799000	6239600	5920500	8622500	8220000	5607600	9668900	6198300	0	0	8305400	10527000	3799000	6239600	5920500	8622500	8874400	9416200	6960300	8874400	9416200	6960300	38317	26S proteasome non-ATPase regulatory subunit 8-like isoform X2 [Carassius auratus]
764	764	XP_026098270.1	11.56	17	6	6	Carbamidomethylation	28631000	18977000	33539000	23710000	6660900	10688000	6326400	19162000	33279000	22713000	33391000	16656000	19113000	17240000	28779000	20064000	3752600	10688000	6326400	14195000	20389000	19651000	23618000	14963000	29960000	19243000	29374000	21299000	14452000	19655000	54381	ATP-dependent RNA helicase DDX19A [Carassius auratus]
765	765	XP_026082005.1	0.66	10	2	2		10352000	8858400	7703000	10375000	8613400	17878000	3550700	9036500	10618000	7595300	11899000	9599000	10352000	8858400	7703000	10375000	8613400	17878000	3550700	9036500	10618000	7595300	11899000	9599000	9322200	9769800	9927800	9322200	9769800	9927800	59838	phosphoacetylglucosamine mutase-like [Carassius auratus]
766	766	XP_026068245.1	1.75	52	5	5	Carbamidomethylation; Acetylation (Protein N-term)	40174000	19684000	58013000	40068000	40850000	31191000	26748000	38668000	29583000	44547000	41034000	32283000	33117000	17065000	52032000	38292000	34752000	15946000	22317000	30817000	21979000	39663000	31439000	26449000	42859000	40993000	36862000	37048000	32587000	29883000	13406	V-type proton ATPase subunit G 1-like [Carassius auratus]
767	767	XP_026090249.1	20.23	30	4	4		51434000	53600000	197650000	141320000	43683000	0	84594000	65010000	138160000	134480000	156840000	119120000	26479000	39852000	139700000	106000000	43683000	0	62990000	51648000	113910000	99597000	131080000	102770000	137960000	70257000	137150000	104970000	52774000	111840000	16273	40S ribosomal protein S14 [Carassius auratus]
768	768	XP_026124946.1	0.84	8	6	6	Carbamidomethylation	26857000	29578000	36890000	29254000	30916000	33561000	27443000	42671000	21141000	27179000	30776000	46989000	22333000	23969000	27040000	22795000	24518000	17227000	19359000	29715000	15550000	20614000	20571000	37651000	31563000	37094000	31521000	24034000	25210000	23596000	119516	histone deacetylase 6-like [Carassius auratus]
769	769	XP_026102837.1	7.89	19	8	8	Carbamidomethylation; Acetylation (Protein N-term)	30574000	21262000	87109000	21213000	16796000	31846000	9150700	23315000	22031000	20163000	16944000	16126000	23448000	13041000	56376000	10155000	16796000	27788000	5693000	12095000	6242300	9150400	10056000	8878900	53345000	27603000	24254000	29887000	17078000	8775500	55347	ethanolamine-phosphate phospho-lyase [Carassius auratus]
770	770	XP_026122042.1	4.32	29	5	5	Carbamidomethylation; Acetylation (Protein N-term)	58724000	64717000	83746000	76138000	86647000	97597000	60005000	84573000	54939000	64403000	84403000	68986000	48274000	59656000	69985000	63727000	79043000	86969000	54068000	66908000	44908000	54060000	71987000	58267000	70831000	83573000	68183000	60411000	71747000	57306000	32816	F-actin-capping protein subunit alpha-1 [Carassius auratus]
771	771	XP_026100489.1	0.69	42	3	3	Carbamidomethylation	38843000	51377000	77106000	49399000	43546000	32934000	61484000	57803000	46880000	58641000	60045000	34566000	27830000	44325000	73020000	42077000	43546000	32934000	54298000	50595000	36824000	50206000	51487000	26295000	54419000	60448000	60959000	47050000	53251000	52129000	12678	myotrophin-like [Carassius auratus]
772	772	XP_026121050.1	0.73	5	2	2		1253600	6394600	11840000	1328200	0	0	1884500	7850300	3666500	0	6520000	4789700	1253600	6394600	11840000	1328200	0	0	1884500	7850300	3666500	0	6520000	4789700	5862100	4867400	4992100	5862100	4867400	4992100	59384	cytochrome P450 3A30-like [Carassius auratus]
773	773	XP_026140851.1	5.07	8	1	1		13458000	13156000	24397000	3283500	7431400	34676000	13110000	16605000	2784100	6879200	7736800	14069000	13458000	13156000	24397000	3283500	7431400	34676000	13110000	16605000	2784100	6879200	7736800	14069000	13574000	17956000	7867200	13574000	17956000	7867200	29100	apolipoprotein A-I-like [Carassius auratus]
774	774	XP_026077411.1	4.31	8	1	1	Carbamidomethylation	6149300	4173000	11061000	7852100	12667000	8284800	0	8168700	6355400	6117200	7214400	9692700	6149300	4173000	11061000	7852100	12667000	8284800	0	8168700	6355400	6117200	7214400	9692700	7308800	9706800	7344900	7308800	9706800	7344900	26478	proteasome subunit alpha type-5 [Carassius auratus]
775	775	XP_026141238.1	1.61	8	4	4		9815500	7338000	10961000	11548000	1152900	18069000	3948600	19886000	14696000	6710100	15049000	18932000	9119600	7338000	10961000	11548000	1152900	18069000	3948600	16728000	12141000	6315200	10809000	18932000	11779000	21510000	16385000	11083000	18352000	13989000	69519	radixin-like isoform X1 [Carassius auratus]
776	776	XP_026072245.1	2.95	38	4	4	Carbamidomethylation	182680000	236810000	530080000	321820000	267600000	453650000	614270000	279030000	151550000	206070000	294660000	488710000	182680000	224560000	498400000	310440000	253720000	453650000	614270000	279030000	149960000	202500000	284310000	471390000	322460000	434200000	285250000	304020000	420330000	277040000	13245	thioredoxin-like [Carassius auratus]
777	777	XP_026143834.1	3.31	7	1	1		13162000	13178000	15501000	9968400	12772000	23826000	13103000	17206000	12808000	10212000	18202000	12558000	13162000	13178000	15501000	9968400	12772000	23826000	13103000	17206000	12808000	10212000	18202000	12558000	12952000	16727000	13445000	12952000	16727000	13445000	30989	26S proteasome non-ATPase regulatory subunit 8 [Carassius auratus]
778	778	XP_026085599.1	4.26	5	1	1		21330000	8196700	20695000	20361000	0	0	12301000	8777600	13228000	17475000	9956400	17112000	21330000	8196700	20695000	20361000	0	0	12301000	8777600	13228000	17475000	9956400	17112000	17646000	10539000	14443000	17646000	10539000	14443000	28496	proteasome subunit alpha type-3 [Carassius auratus]
779	779	XP_026081383.1	0.25	13	3	3	Carbamidomethylation	21420000	5905700	25641000	760050	0	0	2429400	12170000	14144000	19813000	3516500	12413000	18804000	5182000	24312000	760050	0	0	2429400	10607000	10774000	18616000	1229400	11169000	18003000	10098000	15820000	16446000	8535300	13795000	24757	hypoxanthine-guanine phosphoribosyltransferase-like [Carassius auratus]
780	780	XP_026087329.1	1.88	15	5	5		15037000	8077400	8031300	13789000	1535400	0	4482700	17311000	16352000	8255400	5768300	14279000	15037000	7257300	6873800	13789000	1535400	0	4482700	15879000	15630000	7100700	5273600	13010000	11728000	12380000	12314000	10739000	10948000	10254000	67486	splicing factor proline- and glutamine-rich-like [Carassius auratus]
781	781	XP_026069094.1	0.95	12	8	8	Carbamidomethylation	78469000	73084000	108370000	93669000	89388000	85246000	88159000	97528000	56718000	80964000	129250000	95404000	47771000	52545000	65028000	52650000	63117000	31630000	63035000	52891000	34911000	46584000	68191000	51510000	99832000	123590000	97711000	54498000	68884000	50299000	98568	uncharacterized protein LOC113050388 isoform X1 [Carassius auratus]
782	782	XP_026051203.1	4.75	24	5	5		97893000	60268000	129500000	101720000	28142000	0	87183000	61642000	112880000	96603000	92872000	79225000	82971000	50152000	92223000	75901000	28142000	0	75217000	51846000	103320000	75770000	81358000	69986000	99680000	80860000	96568000	77510000	69868000	82610000	22884	high mobility group protein B3-like [Carassius auratus]
783	783	XP_026098874.1	0.18	11	4	4		15037000	13214000	23811000	22355000	19325000	27761000	10135000	17853000	21005000	18751000	13139000	21570000	13578000	13214000	23811000	19062000	19325000	27761000	10135000	15393000	16930000	18031000	13139000	17334000	19911000	22731000	20171000	17535000	20270000	17161000	75051	carnitine O-palmitoyltransferase 2 mitochondrial-like [Carassius auratus]
784	784	XP_026062167.1	4.57	10	7	7	Carbamidomethylation	18829000	16295000	21023000	16743000	14306000	13125000	9615400	17415000	15970000	18403000	14641000	18773000	11981000	10882000	14805000	11709000	9597000	4277400	7633000	13251000	9166900	12934000	10688000	15387000	19828000	16832000	18525000	12344000	11565000	12044000	103542	AP-2 complex subunit alpha-2-like isoform X3 [Carassius auratus]
785	785	XP_026089288.1	0.73	13	2	2	Carbamidomethylation	10043000	15085000	15543000	18270000	14363000	31269000	9635400	19921000	17736000	17293000	6545000	22790000	10043000	15085000	15543000	18270000	14363000	31269000	9635400	19921000	17736000	17293000	6545000	22790000	16395000	21072000	18309000	16395000	21072000	18309000	45918	secernin-2-like [Carassius auratus]
786	786	XP_026144585.1	17.43	22	6	6	Carbamidomethylation	43597000	37005000	64561000	45662000	33937000	46501000	31352000	31861000	40243000	40308000	53343000	54311000	36255000	26778000	50889000	37029000	24606000	23185000	29035000	22527000	29962000	35458000	35835000	41772000	48576000	40339000	48012000	37738000	28395000	35757000	49093	probable acyl-CoA dehydrogenase 6 [Carassius auratus]
787	787	XP_026056431.1	0.09	4	1	1		2939800	17640000	16213000	17522000	1678200	0	25324000	21821000	2749600	16802000	11756000	15984000	2939800	17640000	16213000	17522000	1678200	0	25324000	21821000	2749600	16802000	11756000	15984000	14348000	18106000	11823000	14348000	18106000	11823000	32310	peroxisomal 2 4-dienoyl-CoA reductase-like isoform X1 [Carassius auratus]
788	788	XP_026107607.1	3.51	22	6	6		21704000	16304000	37802000	24370000	40235000	29317000	10110000	27820000	14330000	21343000	23400000	17125000	18942000	12336000	29287000	19012000	31865000	29317000	8528600	22554000	11779000	16791000	19777000	11098000	28055000	33658000	21554000	22194000	27168000	16214000	48961	RNA-binding protein NOB1-like [Carassius auratus]
789	789	XP_026055231.1	1.76	12	5	5		540530	34646000	3560400	18892000	513160	0	0	3923900	0	1285600	73627	44080000	540530	27158000	3560400	15887000	513160	0	0	3923900	0	1285600	73627	34751000	23929000	2818800	33140000	17448000	2818800	23811000	60184	keratin type II cytoskeletal 8-like [Carassius auratus]
790	790	XP_026121501.1	0.02	17	5	5	Carbamidomethylation	15533000	18258000	25906000	15709000	0	728230	16067000	20614000	19104000	10788000	25619000	23520000	14296000	16400000	23398000	14046000	0	0	16067000	17708000	17539000	10788000	22988000	18226000	18982000	19329000	20549000	17035000	16888000	17385000	51903	alpha-1-syntrophin-like isoform X2 [Carassius auratus]
791	791	XP_026109036.1	29.42	2	1	1		0	0	0	0	0	1593600	568950	2502200	1997400	0	0	632490	0	0	0	0	0	1593600	568950	2502200	1997400	0	0	632490	0	1554900	1315000	0	1554900	1315000	102325	heterogeneous nuclear ribonucleoprotein U-like protein 1 isoform X2 [Carassius auratus]
792	792	XP_026077628.1	10.89	20	7	7	Oxidation (M)	106040000	87096000	74687000	100630000	119540000	121270000	64253000	89521000	78762000	71108000	65652000	91836000	81674000	74424000	68422000	90031000	113520000	113310000	56282000	75194000	59955000	55980000	56471000	73964000	94296000	118150000	80573000	78638000	100010000	64909000	64115	heterochromatin protein 1-binding protein 3-like [Carassius auratus]
794	794	XP_026129441.1	5.27	21	2	2		666280000	260920000	615780000	558120000	0	0	346380000	281750000	337980000	537440000	254890000	286370000	666280000	260920000	615780000	558120000	0	0	346380000	281750000	337980000	537440000	254890000	286370000	525270000	314070000	354170000	525270000	314070000	354170000	16069	superoxide dismutase [Cu-Zn]-like [Carassius auratus]
795	795	XP_026063961.1	5.02	6	1	1		3744300	2188600	0	2229500	2601400	394970	0	947840	2987100	1399200	1931800	1801000	3744300	2188600	0	2229500	2601400	394970	0	947840	2987100	1399200	1931800	1801000	2720800	1314700	2029800	2720800	1314700	2029800	55801	4-aminobutyrate aminotransferase mitochondrial-like [Carassius auratus]
796	796	XP_026062613.1	4.92	16	7	7		32793000	32157000	67522000	58784000	8198600	23136000	31791000	42215000	46755000	53696000	51173000	50636000	25925000	21216000	39945000	38943000	5301600	19770000	25826000	32155000	32864000	33896000	35731000	35038000	50256000	39723000	55019000	31968000	31594000	34943000	65548	far upstream element-binding protein 1-like [Carassius auratus]
797	797	XP_026065324.1	1.93	9	3	3	Carbamidomethylation	45923000	29400000	21804000	39609000	38288000	43136000	28601000	35513000	38851000	36199000	19784000	35368000	41527000	21367000	16995000	31510000	32469000	38433000	24589000	28510000	31592000	29886000	14552000	29999000	34184000	37088000	33240000	27850000	31704000	27197000	43244	branched-chain-amino-acid aminotransferase cytosolic-like [Carassius auratus]
798	798	XP_026120643.1	0.72	23	9	9	Acetylation (Protein N-term)	32723000	22102000	27323000	21992000	12683000	19238000	10484000	28093000	23918000	21288000	24559000	25135000	16307000	13300000	10932000	11163000	7000200	15770000	7429200	18268000	10353000	10995000	12672000	14774000	28804000	27856000	24701000	14229000	18422000	12492000	47294	26S proteasome non-ATPase regulatory subunit 11A [Carassius auratus]
799	799	XP_026127823.1	3.16	30	5	5	Carbamidomethylation	75757000	65143000	74657000	87879000	121140000	9692200	50291000	53854000	66167000	82844000	75688000	42936000	61117000	57751000	69190000	79190000	121140000	7487500	46222000	47125000	52547000	73710000	65980000	40144000	77751000	83251000	73317000	68223000	73992000	62141000	26887	alpha-aspartyl dipeptidase-like [Carassius auratus]
800	800	XP_026051380.1	8.94	6	2	2		7269800	12247000	23034000	27104000	25753000	0	40423000	25795000	17306000	25996000	7514700	17393000	7269800	12247000	23034000	27104000	25753000	0	40423000	25795000	17306000	25996000	7514700	17393000	17414000	39540000	17052000	17414000	39540000	17052000	59021	H/ACA ribonucleoprotein complex subunit DKC1-like [Carassius auratus]
801	801	XP_026127961.1	7.35	22	11	11	Carbamidomethylation	29009000	21125000	36512000	41835000	14787000	7654700	13017000	18423000	18956000	31149000	6967700	23826000	10365000	10405000	17430000	18521000	8865600	2378900	12078000	7631400	8407500	13257000	3458700	9569100	35144000	20375000	22396000	15567000	10006000	9314900	78563	peroxisomal bifunctional enzyme [Carassius auratus]
802	802	XP_026138986.1	8.6	9	2	2		36069000	33060000	39032000	35632000	22369000	20883000	32646000	31584000	33693000	37019000	33372000	36370000	36069000	33060000	39032000	35632000	22369000	20883000	32646000	31584000	33693000	37019000	33372000	36370000	35948000	35595000	35114000	35948000	35595000	35114000	27614	electron transfer flavoprotein subunit beta-like [Carassius auratus]
803	803	XP_026116079.1	6.91	15	4	4		33670000	41988000	48116000	48963000	113100000	45591000	93873000	48248000	47542000	37926000	53303000	38628000	33670000	41988000	48116000	40015000	113100000	45591000	83587000	48248000	40870000	37926000	53303000	38628000	49895000	91541000	49354000	40947000	81254000	42682000	40174	NSFL1 cofactor p47-like [Carassius auratus]
804	804	XP_026084441.1	4.91	18	2	2		8317800	10327000	9871300	11383000	16343000	798000	10000000	8559000	9364400	8853600	6450300	8905900	8317800	10327000	9871300	11383000	16343000	798000	10000000	8559000	9364400	8853600	6450300	8905900	10007000	11900000	8812500	10007000	11900000	8812500	21509	isochorismatase domain-containing protein 2-like [Carassius auratus]
805	805	XP_026138805.1	0.28	6	3	3	Carbamidomethylation	97954000	179980000	203800000	111360000	128630000	189110000	181470000	114870000	123150000	96123000	289810000	102070000	97954000	179980000	203800000	111360000	128630000	189110000	181470000	114870000	123150000	96123000	289810000	102070000	148270000	173730000	152790000	148270000	173730000	152790000	73421	serotransferrin-1-like [Carassius auratus]
806	806	XP_026093138.1	0.5	8	3	3		6782600	6322700	8895700	5139100	5950300	12462000	4885200	5154200	9221500	5167200	6346800	4359500	6782600	6322700	8895700	5139100	5950300	12462000	4885200	5154200	9221500	5167200	6346800	4359500	7783700	7758000	6758200	7783700	7758000	6758200	67419	ATP-binding cassette sub-family E member 1-like [Carassius auratus]
807	807	XP_026145086.1	2.33	3	1	1		144240000	60443000	76548000	59174000	0	0	107950000	84160000	60610000	113630000	56688000	85942000	144240000	60443000	76548000	59174000	0	0	107950000	84160000	60610000	113630000	56688000	85942000	85102000	96056000	79218000	85102000	96056000	79218000	26476	glutathione S-transferase A-like [Carassius auratus]
808	808	XP_026131693.1	1.34	19	5	5		10930000	7360800	16648000	11764000	6872900	8456800	2601300	13960000	11669000	9416900	6437100	10923000	6966700	5196000	13642000	8469800	6872900	8456800	2195900	8909700	7969800	7472700	5877300	7096900	12008000	12375000	10447000	8568700	8842700	7104200	46538	eukaryotic initiation factor 4A-III [Carassius auratus]
809	809	XP_026057932.1	37.99	6	1	1		0	0	687060	788930	0	0	0	0	2262200	0	2377300	0	0	0	687060	788930	0	0	0	0	2262200	0	2377300	0	737990	0	2319800	737990	0	2319800	56118	4-aminobutyrate aminotransferase mitochondrial [Carassius auratus]
810	810	XP_026142254.1	0.25	5	1	1		20091000	8295300	17564000	16757000	0	0	10069000	23607000	12038000	17025000	16479000	20613000	20091000	8295300	17564000	16757000	0	0	10069000	23607000	12038000	17025000	16479000	20613000	15677000	16838000	16539000	15677000	16838000	16539000	28484	proteasome subunit alpha type-3-like [Carassius auratus]
811	811	XP_026095212.1	1.1	37	9	9	Carbamidomethylation	157870000	120150000	153210000	122340000	21567000	0	145240000	121590000	135170000	133100000	149780000	162870000	104920000	81399000	104590000	83184000	0	0	98606000	78880000	85227000	92506000	102080000	111040000	140630000	137100000	146350000	93525000	88743000	97714000	29275	proteasome subunit alpha type-1 [Carassius auratus]
812	812	XP_026056874.1	0.29	16	4	4	Carbamidomethylation; Acetylation (Protein N-term)	22410000	27369000	34224000	35045000	43668000	12580000	28254000	38422000	19934000	25572000	27149000	44992000	22410000	26664000	31512000	31414000	43668000	12580000	26656000	31979000	19493000	22694000	25820000	40244000	31461000	40360000	31633000	29112000	36339000	29284000	28307	proteasome activator complex subunit 1-like [Carassius auratus]
813	813	XP_026102404.1	8.05	6	1	1		17683000	15743000	23109000	7789600	0	0	0	21771000	6304800	10767000	19950000	23213000	17683000	15743000	23109000	7789600	0	0	0	21771000	6304800	10767000	19950000	23213000	16081000	21771000	15058000	16081000	21771000	15058000	25529	filamin-B-like [Carassius auratus]
814	814	XP_026126388.1	0.55	7	2	2	Carbamidomethylation	10010000	11997000	10359000	7134700	20663000	57998000	2255600	6733800	10820000	10390000	8033200	13326000	10010000	11997000	10359000	7134700	20663000	57998000	2255600	6733800	10820000	10390000	8033200	13326000	9875100	21913000	10642000	9875100	21913000	10642000	50331	probable glutamate receptor [Carassius auratus]
815	815	XP_026095007.1	0	5	1	1		0	0	1377900	0	0	0	1433800	0	0	1534500	0	0	0	0	1377900	0	0	0	1433800	0	0	1534500	0	0	1377900	1433800	1534500	1377900	1433800	1534500	28738	tropomyosin alpha-3 chain isoform X12 [Carassius auratus]
816	816	XP_026060222.1	5.77	5	1	1		0	0	7554000	4521100	9402100	12265000	0	0	6428000	9361400	6011500	0	0	0	7554000	4521100	9402100	12265000	0	0	6428000	9361400	6011500	0	6037500	10834000	7267000	6037500	10834000	7267000	30934	S-methyl-5'-thioadenosine phosphorylase [Carassius auratus]
817	817	XP_026058525.1	8.2	7	2	2	Carbamidomethylation	11904000	10819000	19086000	9732800	1990200	10816000	8025200	10813000	15348000	14489000	18218000	15624000	11904000	10819000	19086000	9732800	1990200	10816000	8025200	10813000	15348000	14489000	18218000	15624000	13690000	11329000	15920000	13690000	11329000	15920000	53668	dihydrolipoyl dehydrogenase mitochondrial-like [Carassius auratus]
818	818	XP_026094999.1	27.75	4	1	1		2758500	0	0	0	0	0	0	0	2104700	0	632710	0	2758500	0	0	0	0	0	0	0	2104700	0	632710	0	2758500	0	1368700	2758500	0	1368700	33102	tropomyosin alpha-1 chain isoform X5 [Carassius auratus]
819	819	XP_026075535.1	2.55	12	2	2		98466000	57239000	74611000	69379000	23328000	23224000	84187000	78620000	83056000	64994000	76834000	75223000	84845000	45247000	60054000	55151000	0	0	71224000	62959000	69168000	51060000	61380000	61339000	74924000	87590000	75027000	61324000	67091000	60737000	16091	superoxide dismutase [Cu-Zn]-like [Carassius auratus]
820	820	XP_026051759.1	7.4	10	4	4	Carbamidomethylation	12012000	22647000	13545000	19462000	22482000	8926600	17392000	20574000	6944200	13255000	11287000	11531000	10646000	21287000	12237000	18624000	22482000	8926600	17392000	18900000	6944200	12493000	10839000	11531000	17342000	23069000	11681000	16124000	21395000	11076000	81283	dipeptidyl peptidase 3-like [Carassius auratus]
821	821	XP_026121821.1	2.15	45	6	6	Carbamidomethylation	166570000	95820000	134100000	136130000	114800000	54602000	86141000	141130000	120740000	125040000	122280000	174740000	134240000	81846000	117010000	123700000	114800000	54602000	76940000	126770000	99171000	91485000	105500000	149370000	136090000	134270000	136560000	114200000	122030000	111380000	22664	protein ABHD14B-like [Carassius auratus]
822	822	XP_026081802.1	4.57	61	6	6	Carbamidomethylation	728270000	579750000	905420000	822740000	468280000	453160000	700160000	630670000	665110000	841360000	795250000	650650000	534950000	478610000	667480000	584870000	461070000	428650000	592100000	519160000	499180000	626810000	679120000	539160000	759250000	687450000	738310000	566680000	579000000	586290000	14162	thioredoxin domain-containing protein 17-like [Carassius auratus]
823	823	XP_026069763.1	5.28	39	6	6	Carbamidomethylation; Acetylation (Protein N-term)	43752000	42182000	35002000	45891000	52807000	39456000	38135000	66323000	54340000	51642000	36683000	63370000	35596000	28207000	20686000	28975000	45108000	33994000	20966000	41294000	42316000	29103000	33446000	42047000	44628000	58106000	53588000	28869000	35893000	36728000	23355	serotonin N-acetyltransferase [Carassius auratus]
824	824	XP_026145223.1	1.84	42	3	3	Carbamidomethylation; Acetylation (Protein N-term)	149160000	154490000	249830000	167880000	160850000	351690000	205740000	134730000	150280000	139090000	245260000	144070000	131100000	134070000	212080000	145580000	153230000	279070000	167470000	115730000	116110000	119250000	208570000	113820000	180340000	213250000	171370000	155710000	178880000	141140000	11410	60S acidic ribosomal protein P1-like [Carassius auratus]
825	825	XP_026117359.1	45.24	5	1	1	Carbamidomethylation	0	1348700	0	2503100	0	0	0	0	0	4324800	0	0	0	1348700	0	2503100	0	0	0	0	0	4324800	0	0	1925900	0	4324800	1925900	0	4324800	32607	inorganic pyrophosphatase-like [Carassius auratus]
826	826	XP_026123654.1	6.89	19	4	4	Carbamidomethylation	6960500	13770000	44772000	11373000	10686000	28626000	18100000	5798800	8742300	8402800	30563000	13079000	228470	6872600	31649000	5593800	10686000	28626000	11454000	0	2324800	3735900	14905000	6227900	30622000	26182000	18552000	22489000	19959000	10154000	48014	uncharacterized protein LOC113106193 isoform X2 [Carassius auratus]
828	828	XP_026123086.1	3.86	1	1	1		4265400	1514300	3702400	2113700	368900	4359000	491410	0	4779500	2190500	4791300	2306800	4265400	1514300	3702400	2113700	368900	4359000	491410	0	4779500	2190500	4791300	2306800	2899000	1739800	3517000	2899000	1739800	3517000	94789	alpha-actinin-3 [Carassius auratus]
829	829	XP_026071625.1	7.49	6	5	5	Carbamidomethylation; Acetylation (Protein N-term)	4705400	3815900	9721100	2043200	4343900	13319000	2514600	6353000	3938700	2612400	4384000	2965800	4408000	3534100	8558700	2043200	4343900	12063000	2514600	5098700	3214900	1954400	3052900	2027900	7426200	8766300	4303500	5974100	7200500	3390800	119457	importin-7-like [Carassius auratus]
830	830	XP_026143431.1	6.74	15	5	5		21803000	19645000	15150000	21996000	23731000	2909300	9106900	14869000	33807000	34174000	25788000	20693000	17409000	16409000	13729000	20141000	23731000	2909300	9106900	12912000	22492000	23639000	19757000	15990000	22647000	18409000	28615000	19707000	16452000	20470000	50716	2-oxoisovalerate dehydrogenase subunit alpha mitochondrial-like [Carassius auratus]
831	831	XP_026076891.1	1.25	3	1	1		0	1878000	8567000	2649200	4109900	0	2144100	1384900	2572200	2008400	6562400	2565100	0	1878000	8567000	2649200	4109900	0	2144100	1384900	2572200	2008400	6562400	2565100	4364700	2546300	3427100	4364700	2546300	3427100	67166	dolichyl-diphosphooligosaccharide--protein glycosyltransferase subunit 1-like [Carassius auratus]
832	832	XP_026053890.1	5.56	3	2	2		4766400	4873300	10549000	4892000	0	3372200	4542300	3805800	2184800	2863200	8316000	4882900	4766400	4873300	10549000	4892000	0	3372200	4542300	3805800	2184800	2863200	8316000	4882900	6914500	5860200	5629500	6914500	5860200	5629500	116322	ribosome-binding protein 1 isoform X3 [Carassius auratus]
833	833	XP_026109174.1	4.36	22	6	6	Carbamidomethylation	25860000	33039000	27924000	26666000	29113000	35337000	24599000	25065000	24487000	21982000	25851000	32121000	19847000	23287000	22387000	19700000	23121000	32771000	20921000	22560000	15555000	16941000	18676000	26624000	28493000	32017000	26617000	21305000	26846000	19887000	43227	26S proteasome non-ATPase regulatory subunit 13-like [Carassius auratus]
834	834	XP_026093330.1	0.59	7	1	1		20997000	11793000	16891000	15357000	16278000	53466000	11450000	9587100	21805000	16392000	22537000	12006000	20997000	11793000	16891000	15357000	16278000	53466000	11450000	9587100	21805000	16392000	22537000	12006000	17071000	23986000	18746000	17071000	23986000	18746000	35272	annexin A13-like [Carassius auratus]
835	835	XP_026051172.1	0.68	20	6	6		52096000	20791000	44932000	38275000	24228000	41185000	31565000	37229000	44795000	36823000	30819000	27822000	49205000	17930000	38027000	32461000	20203000	37678000	29168000	32451000	42814000	34224000	28018000	26016000	40620000	41692000	35575000	34406000	37088000	32768000	54776	fatty aldehyde dehydrogenase-like [Carassius auratus]
836	836	XP_026095787.1	1.03	9	1	1	Carbamidomethylation; Oxidation (M)	389650000	175150000	381060000	221060000	0	0	273790000	215460000	226180000	241790000	420570000	281980000	352900000	165610000	355360000	213090000	0	0	262880000	200270000	208250000	228110000	387490000	266180000	291730000	244770000	292630000	271740000	231720000	272510000	21853	nucleoside diphosphate kinase A-like [Carassius auratus]
837	837	XP_026052182.1	0.11	40	9	9	Carbamidomethylation	209060000	174000000	258830000	157920000	173600000	213850000	201380000	165420000	173970000	177540000	242530000	229780000	177350000	138720000	206730000	138920000	128560000	213850000	170820000	129980000	158810000	134410000	187920000	168650000	223960000	208590000	209630000	173870000	160800000	162450000	21446	60S ribosomal protein L17 [Carassius auratus]
838	838	XP_026090630.1	1.59	9	7	7		14138000	12102000	31952000	17149000	14299000	12934000	6970300	11514000	23110000	18680000	18319000	10506000	7823400	8856500	19436000	9664500	12144000	11423000	4390700	7820600	13587000	11275000	11542000	7025400	19373000	15690000	18414000	11445000	10773000	10857000	113105	NAD(P) transhydrogenase mitochondrial-like [Carassius auratus]
839	839	XP_026126422.1	2.97	14	4	4	Acetylation (Protein N-term)	11272000	15955000	22832000	16372000	4866700	6162900	18596000	17624000	19398000	10139000	26002000	17072000	7819500	13119000	18904000	11017000	4866700	6162900	14411000	14870000	16981000	7901900	23941000	13895000	16740000	15146000	18476000	12848000	11677000	16003000	35364	cytosolic sulfotransferase 3 [Carassius auratus]
840	840	XP_026068301.1	0.53	1	1	1		2518800	886220	1093800	725630	0	0	1043600	2073400	1549600	649420	2114800	1284600	2518800	886220	1093800	725630	0	0	1043600	2073400	1549600	649420	2114800	1284600	1306100	1558500	1399600	1306100	1558500	1399600	175356	complement C3-like isoform X2 [Carassius auratus]
841	841	XP_026098066.1	1.88	17	4	4	Acetylation (Protein N-term)	13720000	13250000	7515600	5778800	4311300	12822000	7455700	16321000	7644700	4655800	6913800	13067000	11890000	10310000	7515600	5778800	2159400	11840000	7455700	16321000	7034800	4655800	6913800	9580900	13207000	18534000	10247000	10822000	16967000	8198900	41587	inositol polyphosphate 1-phosphatase-like [Carassius auratus]
842	842	XP_026081724.1	0.88	26	6	6	Acetylation (Protein N-term)	162580000	40612000	47214000	132130000	151650000	20586000	39004000	211080000	127710000	110150000	151020000	55163000	138330000	23212000	32179000	109560000	136850000	0	28930000	189140000	107210000	93541000	115880000	34498000	112690000	203260000	111010000	91339000	177460000	87782000	26209	latexin isoform X2 [Carassius auratus]
843	843	XP_026146610.1	3.5	4	2	2		39521000	73568000	11493000	7305500	6860800	0	63255000	5980800	46032000	5412100	10105000	58659000	30133000	67823000	2557300	322340	0	0	58781000	465810	39530000	0	0	50310000	32972000	35240000	52512000	25209000	29623000	44920000	47944	LOW QUALITY PROTEIN: protein disulfide-isomerase A6-like [Carassius auratus]
844	844	XP_026127484.1	0.7	42	6	6	Carbamidomethylation	83836000	81733000	96063000	86414000	140730000	45179000	72891000	62425000	61780000	95377000	91118000	83895000	64063000	67494000	82299000	71867000	135060000	40167000	69607000	50223000	47335000	81445000	71052000	69674000	88950000	101370000	89810000	73369000	87088000	73553000	27690	glutamine amidotransferase-like class 1 domain-containing protein 3A mitochondrial [Carassius auratus]
846	846	XP_026115131.1	4.05	35	6	6	Carbamidomethylation; Acetylation (Protein N-term)	34751000	15810000	38640000	48483000	15630000	17814000	29257000	36575000	31346000	29086000	49120000	42336000	31246000	10550000	23584000	33045000	2392000	14838000	22367000	26200000	28090000	18782000	37439000	31874000	37192000	37485000	40808000	24606000	25830000	29570000	26859	C-type lectin domain family 4 member E-like [Carassius auratus]
847	847	XP_026118926.1	5.09	28	7	7	Carbamidomethylation	25660000	29583000	47146000	26138000	29423000	63781000	22949000	38924000	23592000	22870000	31664000	33260000	20174000	23090000	37107000	19596000	28365000	48119000	20913000	30752000	17225000	17721000	26514000	24881000	33082000	43260000	28625000	24992000	33736000	21585000	38816	calcium-binding protein 39-like [Carassius auratus]
848	848	XP_026097691.1	2.67	22	5	5	Acetylation (Protein N-term)	32741000	27358000	41283000	40101000	41428000	11209000	26506000	35095000	39364000	28897000	45335000	29817000	29655000	27358000	38664000	20965000	23151000	8982500	26506000	32576000	25825000	27562000	43992000	26838000	52539000	39284000	47375000	33119000	27772000	33815000	43499	proliferation-associated protein 2G4-like [Carassius auratus]
849	849	XP_026136418.1	4.74	31	4	4	Carbamidomethylation; Acetylation (Protein N-term)	104850000	73278000	102900000	69611000	2190100	10649000	79303000	99595000	55918000	63087000	84559000	102020000	100890000	71423000	102210000	68586000	2190100	10649000	75533000	95459000	54126000	63087000	84559000	98369000	89181000	91644000	80080000	87299000	87690000	77357000	24681	hypoxanthine-guanine phosphoribosyltransferase [Carassius auratus]
850	850	XP_026137730.1	6.49	24	3	3		12577000	11462000	16102000	13091000	5388300	5442300	12482000	22035000	5578600	5269900	7536000	15839000	12577000	11462000	16102000	13091000	5388300	5442300	12482000	22035000	5578600	5269900	7536000	15839000	13308000	12917000	8556000	13308000	12917000	8556000	24312	calpain small subunit 1-like [Carassius auratus]
851	851	XP_026126013.1	1.96	22	4	4	Carbamidomethylation	26233000	16030000	16594000	15790000	2774700	8678400	19164000	35872000	16924000	16808000	19999000	33670000	21520000	14902000	16594000	15790000	2774700	8678400	17688000	30201000	15025000	14568000	19999000	26235000	20122000	24232000	22815000	17202000	20659000	18957000	25988	glutathione S-transferase Mu 3-like [Carassius auratus]
852	852	XP_026063307.1	5.78	20	5	5	Carbamidomethylation	40531000	29900000	47008000	60831000	12508000	8734400	23287000	55605000	38241000	44941000	27808000	55752000	29581000	23291000	34904000	49586000	11813000	8734400	13663000	43931000	32138000	32394000	20851000	48719000	44568000	43566000	41685000	34340000	35695000	33525000	29136	hydroxyacylglutathione hydrolase mitochondrial-like isoform X2 [Carassius auratus]
853	853	XP_026112693.1	2.81	16	5	5	Carbamidomethylation	5684000	2694300	19043000	19136000	9748600	0	1519100	7227900	14781000	13492000	15115000	8022400	5684000	0	12198000	16319000	9748600	0	1519100	7227900	13141000	12017000	15115000	5773200	16686000	8262700	16333000	12335000	8262700	13920000	44528	pyruvate dehydrogenase E1 component subunit alpha mitochondrial-like isoform X1 [Carassius auratus]
854	854	XP_026070071.1	18.96	18	6	6		13117000	13449000	18871000	18995000	2500000	5177000	3888500	10227000	29004000	19422000	23068000	13078000	8792700	7753400	14770000	11032000	2500000	5177000	1766100	5323900	21316000	12752000	14388000	11244000	17641000	10811000	22501000	11500000	6580500	14925000	49171	elongation factor Tu mitochondrial-like [Carassius auratus]
855	855	XP_026109940.1	2.99	3	5	5		28415000	27757000	36101000	21140000	4720000	4746300	37959000	34302000	17821000	24909000	61686000	36804000	28089000	27757000	32844000	21140000	4001200	4746300	37959000	33532000	17230000	24909000	53798000	36804000	31471000	40065000	44541000	28895000	38577000	38127000	263195	acetyl-CoA carboxylase isoform X9 [Carassius auratus]
856	856	XP_026072144.1	6.16	4	2	2	Carbamidomethylation	24463000	2477700	21444000	5615100	25759000	16282000	23885000	20090000	14740000	9717500	26484000	11086000	24463000	2477700	21444000	5615100	25759000	16282000	23885000	20090000	14740000	9717500	26484000	11086000	13500000	28235000	15507000	13500000	28235000	15507000	76733	arachidonate 12-lipoxygenase 12S-type-like [Carassius auratus]
857	857	XP_026095219.1	12.74	24	4	4	Carbamidomethylation	71691000	35457000	112480000	90682000	89797000	24060000	93101000	90031000	86647000	69767000	71430000	60011000	35753000	17187000	77061000	59192000	60184000	0	62299000	64264000	46561000	42183000	31453000	23185000	88559000	101140000	83337000	58279000	69782000	47218000	16608	60S ribosomal protein L27a-like [Carassius auratus]
858	858	XP_026106194.1	5.24	14	3	3		35070000	30374000	34441000	33128000	49441000	2145800	20718000	31996000	18290000	32357000	29943000	28505000	35070000	30374000	34441000	33128000	49441000	2145800	20718000	31996000	18290000	32357000	29943000	28505000	33253000	36241000	27677000	33253000	36241000	27677000	39701	fructose-bisphosphate aldolase A-like [Carassius auratus]
859	859	XP_026130272.1	4.04	11	4	4	Carbamidomethylation	8087900	4811600	10581000	10916000	4585600	6712200	2949900	7009700	6004100	6155800	6346500	8478800	7027500	4811600	9616900	8564100	4585600	6712200	2949900	7009700	4284000	6155800	5901100	7248500	8963900	6404300	8819000	7505000	6404300	7687000	65321	calcium/calmodulin-dependent protein kinase type II delta chain isoform X22 [Carassius auratus]
860	860	XP_026064025.1	0.04	32	4	4		121940000	112970000	241450000	167890000	0	0	161300000	131900000	121850000	93047000	207740000	147910000	109600000	74340000	208450000	140130000	0	0	136540000	115190000	107670000	88114000	179830000	131180000	161060000	151660000	142640000	133130000	130930000	126700000	15828	60S ribosomal protein L27 [Carassius auratus]
861	861	XP_026146486.1	1.29	12	3	3		10533000	8455900	36213000	15671000	4173200	28292000	0	9818900	10174000	2387400	29021000	11097000	10533000	8455900	36213000	15671000	4173200	28292000	0	9818900	10174000	2387400	29021000	11097000	19029000	14095000	17517000	19029000	14095000	17517000	52121	epoxide hydrolase 1-like [Carassius auratus]
862	862	XP_026122677.1	0.93	11	1	1		5314000	12258000	22293000	12679000	10028000	20414000	14259000	14168000	17101000	11217000	21263000	11445000	5314000	12258000	22293000	12679000	10028000	20414000	14259000	14168000	17101000	11217000	21263000	11445000	13136000	14717000	15257000	13136000	14717000	15257000	11626	60S acidic ribosomal protein P2-like [Carassius auratus]
863	863	XP_026101800.1	3.42	16	6	6	Carbamidomethylation	115040000	91236000	179280000	208320000	252620000	16380000	73322000	93688000	61965000	143730000	134450000	93625000	108560000	86564000	171790000	200690000	248390000	12424000	72747000	90326000	55109000	136890000	129210000	88340000	148470000	144490000	108440000	141900000	138970000	102390000	65820	NAD-dependent malic enzyme mitochondrial-like [Carassius auratus]
864	864	XP_026071943.1	3.46	11	1	1		4436500	6470100	13715000	9571200	2212100	23873000	9501400	6940500	13660000	8359700	14310000	9947200	4436500	6470100	13715000	9571200	2212100	23873000	9501400	6940500	13660000	8359700	14310000	9947200	8548300	10632000	11569000	8548300	10632000	11569000	11642	60S acidic ribosomal protein P2-like [Carassius auratus]
865	865	XP_026064254.1	2.45	28	8	8	Carbamidomethylation	83227000	73216000	87446000	85820000	39373000	102820000	85734000	95639000	58784000	73992000	77322000	80788000	53335000	45002000	51880000	49063000	26949000	83423000	55453000	52776000	36428000	42581000	50551000	51061000	83888000	101440000	74237000	49820000	62301000	45155000	33838	caspase-6-like [Carassius auratus]
866	866	XP_026075063.1	0.82	29	7	7	Carbamidomethylation	29842000	33430000	66782000	29894000	32905000	1215100	41042000	46637000	45150000	29856000	68049000	29472000	15549000	25416000	51418000	16670000	23408000	0	30739000	35469000	34109000	18332000	53988000	18249000	51848000	48693000	54516000	37659000	36294000	42105000	33251	heterogeneous nuclear ribonucleoprotein D-like [Carassius auratus]
867	867	XP_026087425.1	5.29	8	1	1		7714200	11542000	10706000	8893900	19305000	19163000	8146300	14671000	9242100	7151800	14692000	12419000	7714200	11542000	10706000	8893900	19305000	19163000	8146300	14671000	9242100	7151800	14692000	12419000	9713900	15321000	10876000	9713900	15321000	10876000	28546	proteasome subunit beta type-4-like [Carassius auratus]
868	868	XP_026087738.1	1.67	3	1	1		0	9986500	0	7616500	18435000	0	6778700	8659100	8506700	11571000	10982000	10248000	0	9986500	0	7616500	18435000	0	6778700	8659100	8506700	11571000	10982000	10248000	8801500	11291000	10327000	8801500	11291000	10327000	53274	cytosolic non-specific dipeptidase-like [Carassius auratus]
869	869	XP_026127839.1	7.24	26	10	10	Carbamidomethylation	16701000	9866300	69807000	27753000	3958900	9284600	7388300	15103000	31425000	23234000	45771000	18548000	5929000	5791800	26403000	15436000	3958900	9284600	2888100	6106900	15943000	5512200	21128000	8098500	46724000	15627000	36178000	18560000	6611200	16582000	60393	aspartate--tRNA ligase cytoplasmic-like [Carassius auratus]
870	870	XP_026112236.1	1.16	4	2	2		7843200	27946000	35035000	17808000	44699000	21640000	9078000	8481600	40636000	27900000	18627000	13855000	7843200	27946000	35035000	17808000	44699000	21640000	9078000	8481600	40636000	27900000	18627000	13855000	28583000	41081000	27552000	28583000	41081000	27552000	64453	asparagine synthetase [glutamine-hydrolyzing]-like [Carassius auratus]
871	871	XP_026090840.1	0.84	33	7	7	Carbamidomethylation; Acetylation (Protein N-term)	30525000	20151000	16394000	27281000	8636200	12703000	72354000	24986000	10724000	19026000	19849000	40413000	19125000	13397000	10512000	16946000	8636200	12703000	67596000	17706000	7141600	12410000	14992000	24698000	25623000	39386000	22503000	15940000	32567000	14810000	31571	erythrocyte band 7 integral membrane protein isoform X2 [Carassius auratus]
872	872	XP_026088937.1	2.35	12	4	4		9201800	9688100	9563900	12808000	720760	4572000	9198500	9994900	8447900	11192000	10338000	8434900	9201800	7751500	8901300	12289000	0	2952700	9198500	8282600	7856800	9984000	9858500	7710900	11117000	10747000	10204000	10077000	9396300	9453500	47943	alpha-1-antitrypsin homolog [Carassius auratus]
873	873	XP_026053544.1	3.49	14	6	6	Carbamidomethylation	24424000	36035000	28912000	19732000	0	0	38012000	28535000	45677000	33628000	43143000	37131000	20247000	25009000	18762000	9407200	0	0	29923000	18413000	29930000	19539000	28368000	25658000	33384000	33273000	41807000	21144000	24168000	25874000	54518	antihemorrhagic factor cHLP-B-like [Carassius auratus]
874	874	XP_026112374.1	11.82	13	5	5	Carbamidomethylation	22549000	14483000	22886000	25954000	20305000	13962000	15868000	15252000	9766300	6651600	3675600	15663000	16027000	13401000	20037000	20266000	20077000	13962000	11698000	9370500	7066000	5635700	2987500	12966000	21468000	20298000	12956000	17433000	16379000	9980800	65279	malate synthase glyoxysomal-like [Carassius auratus]
875	875	XP_026060068.1	5.74	19	8	8	Carbamidomethylation	102720000	144370000	101270000	139490000	84636000	2717700	106390000	62299000	118350000	99919000	71850000	115980000	67430000	100040000	79576000	102270000	79524000	0	72774000	48875000	72441000	69843000	47163000	78476000	124090000	106340000	102940000	87330000	72587000	66981000	49141	hemopexin-like isoform X2 [Carassius auratus]
876	876	XP_026076014.1	2.76	41	7	7		63643000	47128000	70310000	57903000	30819000	85043000	42496000	60074000	44112000	43246000	62573000	61765000	38485000	28693000	40896000	35722000	22344000	85043000	26768000	37317000	23050000	23940000	36839000	37168000	59746000	68149000	52924000	35949000	48028000	30249000	23161	ras-related protein rab7-like [Carassius auratus]
877	877	XP_026067461.1	3.37	13	5	5	Carbamidomethylation	9562200	7170700	5374700	7535300	5669000	5847300	2983100	11268000	7237700	7594800	2652500	7403600	7009300	5560800	5374700	5623000	2915700	5847300	1949200	9341700	5803300	5817300	2652500	5219200	8135400	9057700	7338500	5892000	7153100	5305500	65139	5'-AMP-activated protein kinase catalytic subunit alpha-1-like [Carassius auratus]
878	878	XP_026087433.1	13.97	8	1	1		249030	0	1199900	0	0	0	1400400	1653100	475800	559110	0	0	249030	0	1199900	0	0	0	1400400	1653100	475800	559110	0	0	724450	1526700	517450	724450	1526700	517450	16328	40S ribosomal protein S16 [Carassius auratus]
879	879	XP_026121118.1	0.32	37	8	8	Carbamidomethylation	105210000	84485000	211880000	120760000	144110000	0	114260000	116080000	122960000	113240000	164130000	130490000	84034000	66168000	159210000	96745000	144110000	0	92003000	90369000	94156000	87676000	128940000	100800000	132490000	141250000	135170000	101540000	115270000	103620000	24677	60S ribosomal protein L10a [Carassius auratus]
880	880	XP_026130606.1	4.73	10	1	1		0	2021500	3173800	852470	877870	3350200	0	1135700	0	586760	110520	0	0	2021500	3173800	852470	877870	3350200	0	1135700	0	586760	110520	0	2015900	1787900	348640	2015900	1787900	348640	20455	ADP-ribosylation factor 4 [Carassius auratus]
881	881	XP_026085491.1	3.91	13	3	3		25368000	10998000	21871000	49671000	9192100	7305000	16085000	22294000	17821000	19180000	12483000	16345000	25368000	10998000	21871000	49671000	9192100	7305000	16085000	22294000	17821000	19180000	12483000	16345000	32239000	21468000	17508000	32239000	21468000	17508000	36354	cathepsin B-like [Carassius auratus]
882	882	XP_026090347.1	4.76	32	5	5		29325000	37801000	46230000	32002000	12114000	11249000	34883000	31725000	27178000	29730000	48299000	35671000	22809000	30548000	35530000	25217000	8429300	11249000	29174000	25047000	21643000	24325000	38107000	28511000	36339000	35955000	35219000	28526000	27919000	28146000	18617	sorting nexin-12 isoform X2 [Carassius auratus]
883	883	XP_026138833.1	2.54	26	7	7		23208000	20508000	27335000	18830000	7454000	15294000	28105000	27071000	22292000	21160000	25654000	25258000	12559000	16117000	21193000	17071000	2712500	7383600	19678000	18589000	14707000	15186000	19755000	16488000	25045000	28736000	25041000	16735000	19043000	16534000	39466	protein phosphatase 1 regulatory subunit 7-like [Carassius auratus]
884	884	XP_026064516.1	2.9	12	4	4	Carbamidomethylation	8962000	10146000	14482000	11946000	4238300	11990000	1182100	11969000	5911800	10034000	16863000	12366000	8008300	9285600	13257000	11256000	4238300	11990000	1182100	10482000	5911800	8754200	15615000	11323000	12566000	14924000	11591000	11633000	13437000	10401000	46953	2' 3'-cyclic-nucleotide 3'-phosphodiesterase-like [Carassius auratus]
885	885	XP_026103914.1	5.08	6	3	3		7532900	25597000	15019000	9004300	191190	0	3988100	6119800	10162000	16115000	20724000	11702000	7532900	25597000	15019000	9004300	191190	0	3988100	6119800	10162000	16115000	20724000	11702000	14884000	3619500	15610000	14884000	3619500	15610000	66376	lamin-B2-like [Carassius auratus]
886	886	XP_026075913.1	0.98	10	6	6		18896000	22830000	49144000	22319000	19822000	40637000	8420300	22824000	22871000	16812000	36287000	20307000	11418000	18463000	36901000	14500000	15475000	40637000	6334900	16019000	12441000	9957000	26069000	13560000	31254000	29343000	28042000	22652000	24102000	18282000	80594	dolichyl-diphosphooligosaccharide--protein glycosyltransferase subunit STT3A-like [Carassius auratus]
887	887	XP_026060823.1	10.51	3	3	3		0	0	0	718490	266640	21644000	8600500	672970	0	7389000	7177800	1043700	0	0	0	718490	266640	21644000	8600500	672970	0	7389000	7177800	1043700	718490	12225000	6355100	718490	12225000	6355100	153011	putative leucine-rich repeat-containing protein DDB_G0290503 [Carassius auratus]
888	888	XP_026114340.1	14.4	4	1	1		5673300	4463900	4059500	4739900	0	0	3573100	3441300	10426000	4637300	4270500	3473000	5673300	4463900	4059500	4739900	0	0	3573100	3441300	10426000	4637300	4270500	3473000	4734200	3507200	5701700	4734200	3507200	5701700	32356	peroxisomal 2 4-dienoyl-CoA reductase isoform X3 [Carassius auratus]
889	889	XP_026138106.1	2.6	5	1	1		4729700	5014500	5674000	3618500	6279100	6238100	0	4047600	6401300	3504200	8590700	6492000	4729700	5014500	5674000	3618500	6279100	6238100	0	4047600	6401300	3504200	8590700	6492000	4759200	5521600	6247100	4759200	5521600	6247100	33799	prohibitin-2-like isoform X1 [Carassius auratus]
890	890	XP_026063917.1	6.97	59	7	7		128410000	91628000	174650000	111350000	14881000	29944000	109220000	132770000	139290000	119090000	158570000	122700000	92124000	73488000	137000000	89160000	14881000	29944000	87865000	91307000	113130000	95494000	135440000	103950000	142780000	135850000	138890000	97943000	95466000	112010000	14840	40S ribosomal protein S15a [Carassius auratus]
891	891	XP_026115318.1	1.83	19	4	4	Carbamidomethylation	43751000	68571000	75859000	93431000	36262000	0	96233000	201020000	42202000	54324000	1454600	196420000	39565000	51834000	66928000	85847000	36262000	0	83663000	170100000	36768000	50757000	1454600	170480000	72949000	132670000	93328000	63589000	110920000	80608000	25879	glutathione S-transferase Mu 3-like isoform X2 [Carassius auratus]
892	892	XP_026136684.1	4.64	7	1	1	Carbamidomethylation	3243700	5037500	5105100	4843000	2021600	0	0	4101100	4631600	5471000	5057300	6707000	3243700	5037500	5105100	4843000	2021600	0	0	4101100	4631600	5471000	5057300	6707000	4557300	3061300	5466700	4557300	3061300	5466700	31780	heterogeneous nuclear ribonucleoprotein A0-like [Carassius auratus]
895	895	XP_026138755.1	9.66	3	1	1		1237700	2608200	3267800	1892800	0	0	1752100	0	0	1555600	1360100	1609300	1237700	2608200	3267800	1892800	0	0	1752100	0	0	1555600	1360100	1609300	2251600	1752100	1508300	2251600	1752100	1508300	56796	cytochrome P450 2G1-like [Carassius auratus]
896	896	XP_026063860.1	4.57	10	5	5		13501000	14559000	10963000	13630000	3679200	5745400	12612000	11907000	5234000	20175000	16614000	11852000	12045000	12023000	9403600	12296000	2567000	4186200	11872000	9842600	4004600	19344000	14037000	11554000	15197000	13961000	16582000	13475000	11432000	14753000	86923	signal transducer and activator of transcription 3-like isoform X4 [Carassius auratus]
897	897	XP_026052202.1	2.13	8	1	1		22058000	9189300	17193000	23051000	0	0	14509000	11491000	11166000	14234000	8470200	21580000	22058000	9189300	17193000	23051000	0	0	14509000	11491000	11166000	14234000	8470200	21580000	17873000	13000000	13863000	17873000	13000000	13863000	12999	D-dopachrome decarboxylase-A-like [Carassius auratus]
898	898	XP_026054202.1	1.36	12	4	4	Carbamidomethylation	5453100	17676000	22272000	13609000	11822000	14949000	18129000	7813200	14911000	9763000	22122000	16011000	5453100	17223000	22272000	13609000	11822000	14949000	17375000	6927400	14911000	9763000	22122000	16011000	15092000	14992000	15702000	14639000	14172000	15702000	51266	antithrombin-III-like [Carassius auratus]
899	899	XP_026065611.1	5.78	10	1	1		1425800	0	2004300	1247200	0	0	661080	1342000	1070300	946840	0	0	1425800	0	2004300	1247200	0	0	661080	1342000	1070300	946840	0	0	1559100	1001600	1008500	1559100	1001600	1008500	16342	40S ribosomal protein S16-like [Carassius auratus]
900	900	XP_026063814.1	9.34	6	1	1		3261900	0	2404400	2692500	0	0	3089800	0	2252700	3166600	1857300	2331300	3261900	0	2404400	2692500	0	0	3089800	0	2252700	3166600	1857300	2331300	4179400	3089800	3836800	4179400	3089800	3836800	27232	LIM and SH3 domain protein 1-like [Carassius auratus]
901	901	XP_026061952.1	0.11	34	9	9		221790	14718000	167070000	32944000	33905000	0	0	2381200	133670000	51107000	0	1791700	221790	12033000	112310000	21797000	26992000	0	0	1775000	82414000	28631000	0	617240	98032000	21903000	108300000	67580000	14384000	70120000	36849	calumenin-like isoform X2 [Carassius auratus]
902	902	XP_026056115.1	8.83	2	1	1		3380500	4471300	4083700	5494600	2578000	1515800	0	3040700	2969700	4168700	4257900	5839700	3380500	4471300	4083700	5494600	2578000	1515800	0	3040700	2969700	4168700	4257900	5839700	4357500	2378200	4309000	4357500	2378200	4309000	40599	protein NDRG2-like [Carassius auratus]
903	903	XP_026115747.1	1.19	17	6	6		22289000	25885000	26101000	27403000	28620000	3417400	17504000	33670000	12750000	15950000	33119000	36973000	17164000	18122000	14900000	20522000	25164000	3417400	12532000	23149000	7583200	12961000	22986000	25816000	26208000	29623000	25806000	18087000	22302000	17336000	56651	aldehyde dehydrogenase mitochondrial [Carassius auratus]
904	904	XP_026086255.1	1.75	12	1	1		1046400	0	1997300	775900	822090	1875600	1405900	926580	1056900	0	1030500	919460	1046400	0	1997300	775900	822090	1875600	1405900	926580	1056900	0	1030500	919460	1273200	1257600	1002300	1273200	1257600	1002300	25134	eukaryotic translation initiation factor 4H-like isoform X2 [Carassius auratus]
905	905	XP_026088395.1	6.02	41	5	5	Carbamidomethylation	19900000	9002300	40362000	20918000	3882700	5335300	11899000	26072000	14849000	20608000	31904000	21766000	18879000	7234900	35429000	20432000	3882700	5335300	9576900	22954000	13121000	19235000	28358000	19549000	25172000	22047000	23247000	22436000	18961000	20661000	20053	protein phosphatase 1 regulatory subunit 1B-like [Carassius auratus]
906	906	XP_026068624.1	6.44	14	6	6		60725000	48521000	79496000	58842000	67848000	85342000	48248000	58533000	44317000	45209000	54437000	61372000	57296000	39918000	74173000	48465000	62926000	81916000	46528000	50567000	39476000	35864000	50749000	50558000	67159000	73487000	55850000	58801000	65592000	46634000	79598	LOW QUALITY PROTEIN: eukaryotic translation initiation factor 3 subunit B-like [Carassius auratus]
907	907	XP_026074629.1	1.36	23	6	6		52978000	48283000	48201000	45310000	38573000	47350000	20025000	69072000	41826000	34859000	47174000	60252000	38122000	39231000	36746000	33400000	35491000	44330000	13567000	58193000	26602000	23517000	36461000	47067000	50650000	56930000	46541000	36875000	46717000	33412000	40006	inosine-uridine preferring nucleoside hydrolase-like isoform X1 [Carassius auratus]
908	908	XP_026136990.1	13.04	25	4	4		2660100	3513600	898970	30655000	75674000	62289000	31016000	18674000	47716000	3403000	3613900	2743200	2660100	3513600	898970	29592000	75674000	62289000	31016000	18674000	45145000	3403000	3613900	2743200	19407000	46913000	37679000	18344000	46913000	35108000	30266	glucosamine-6-phosphate isomerase 1-like [Carassius auratus]
909	909	XP_026104261.1	2.04	35	3	3	Carbamidomethylation	13602000	10873000	26940000	14630000	11798000	0	13591000	16535000	23541000	15186000	20130000	11214000	13602000	10873000	26940000	14630000	11798000	0	13591000	16535000	23541000	15186000	20130000	11214000	17661000	17222000	18919000	17661000	17222000	18919000	25752	ran-specific GTPase-activating protein-like isoform X1 [Carassius auratus]
910	910	XP_026133373.1	11.53	23	4	4	Carbamidomethylation	0	2089100	2584500	3859200	0	0	7825000	5835000	9413100	6932700	3335900	8874600	0	1336500	2584500	2835300	0	0	7825000	5230800	8258600	6496500	3335900	8874600	3732700	7132100	8601100	2844400	6527900	7805700	38307	protein ADP-ribosylarginine hydrolase-like isoform X2 [Carassius auratus]
911	911	XP_026117012.1	5.11	12	4	4	Carbamidomethylation	14299000	9847900	20050000	14495000	3631100	0	9822400	18798000	14194000	19263000	18003000	29558000	12525000	9696800	20050000	14495000	3631100	0	9822400	18798000	13245000	19263000	17561000	28731000	17426000	12912000	21304000	16463000	12912000	20565000	69429	acyl-CoA dehydrogenase family member 9 mitochondrial-like [Carassius auratus]
912	912	XP_026072147.1	29.94	2	1	1		0	0	0	0	0	0	597230	1432700	2010400	0	230380	373170	0	0	0	0	0	0	597230	1432700	2010400	0	230380	373170	0	1015000	871310	0	1015000	871310	77044	arachidonate 5-lipoxygenase-like [Carassius auratus]
913	913	XP_026116514.1	8.67	2	1	1		2637200	1644400	3735100	3376700	0	0	2790500	0	1897200	1046100	2846700	3942500	2637200	1644400	3735100	3376700	0	0	2790500	0	1897200	1046100	2846700	3942500	2848300	2790500	2433100	2848300	2790500	2433100	101024	catenin delta-1-like isoform X3 [Carassius auratus]
914	914	XP_026105685.1	7.37	41	3	3	Carbamidomethylation	172220000	224890000	284610000	215790000	161290000	165510000	192370000	233670000	195510000	255060000	251770000	251440000	172220000	224890000	284610000	215790000	161290000	165510000	192370000	233670000	195510000	255060000	251770000	251440000	224380000	238180000	238440000	224380000	238180000	238440000	11922	thioredoxin-like [Carassius auratus]
915	915	XP_026112791.1	4.45	24	5	5	Carbamidomethylation	11295000	10525000	20006000	12617000	7393000	13662000	7391700	12791000	13272000	12471000	17853000	10756000	11295000	10525000	17850000	10914000	6791200	13662000	6494700	9892000	12376000	9912600	17356000	9512400	14575000	13846000	16016000	12646000	11648000	13280000	36347	eukaryotic translation initiation factor 3 subunit I [Carassius auratus]
916	916	XP_026093203.1	4.17	12	2	2		18180000	11423000	0	22426000	17521000	4056000	7756200	0	10680000	14239000	20167000	6310500	18180000	11423000	0	22426000	17521000	4056000	7756200	0	10680000	14239000	20167000	6310500	20988000	16695000	15274000	20988000	16695000	15274000	25090	proteasome subunit beta type-6-like [Carassius auratus]
917	917	XP_026092681.1	7.91	28	6	6	Carbamidomethylation	34111000	21438000	27142000	26593000	18548000	17525000	14689000	25112000	24495000	27363000	22851000	15575000	22247000	17384000	19349000	17678000	18548000	17525000	13986000	14722000	14447000	18048000	15509000	6787800	27321000	26948000	24456000	19164000	18441000	15582000	31506	pyridoxal phosphate homeostasis protein-like [Carassius auratus]
918	918	XP_026072240.1	3.23	20	5	5		98180000	56295000	92247000	86524000	58333000	60804000	61078000	87754000	54585000	87875000	74408000	87637000	94805000	53863000	88522000	82663000	56238000	59342000	58741000	83264000	52930000	84467000	69963000	83278000	83731000	87354000	76568000	79963000	82835000	72660000	35993	prostaglandin reductase 1 [Carassius auratus]
919	919	XP_026122811.1	2.39	48	10	10		128950000	110830000	212870000	138570000	61455000	118950000	114910000	124320000	162050000	140890000	168610000	113530000	67720000	64479000	118010000	75455000	24657000	75092000	78284000	70747000	79108000	66572000	105800000	72097000	147810000	148550000	158580000	81417000	84644000	80894000	17150	40S ribosomal protein S13 [Carassius auratus]
920	920	XP_026070552.1	2.38	33	5	5	Carbamidomethylation	23575000	19792000	17374000	21399000	32215000	25874000	20822000	19962000	18476000	19431000	26489000	17745000	17445000	15292000	13827000	18496000	28285000	14531000	17279000	14728000	11422000	15482000	17246000	15631000	22061000	28586000	23225000	16265000	21314000	14945000	26822	6-phosphogluconolactonase-like [Carassius auratus]
921	921	XP_026062120.1	0.54	17	4	4		6773900	7741100	7723300	8216600	6987300	16421000	3138600	9450300	9367200	6845900	9632200	5649400	4682600	7741100	6305300	7277300	6599900	16421000	2720700	7299800	8123300	5961600	9632200	5221200	8225800	10820000	10295000	6743000	9834300	9442600	53384	V-type proton ATPase subunit H-like isoform X2 [Carassius auratus]
922	922	XP_026133911.1	4.06	16	4	4	Carbamidomethylation	13525000	10242000	60767000	30958000	18481000	24714000	61969000	30641000	17460000	20170000	31421000	6154300	13525000	10242000	56609000	30958000	18481000	24020000	58691000	29446000	16908000	20170000	28119000	6154300	39586000	46049000	22888000	35427000	44327000	20961000	49962	legumain-like [Carassius auratus]
923	923	XP_026082655.1	1.36	23	5	5	Carbamidomethylation	85258000	77910000	147140000	104590000	86815000	188080000	78900000	107550000	86302000	90363000	91574000	113360000	81141000	76385000	138710000	101280000	86815000	188080000	76218000	102780000	79662000	86357000	87755000	108850000	104670000	119700000	95399000	99379000	114170000	90655000	22900	40S ribosomal protein S5 [Carassius auratus]
924	924	XP_026088624.1	7.28	3	1	1		4516300	0	12481000	0	0	3730100	0	0	2371800	3649900	3774900	1997600	4516300	0	12481000	0	0	3730100	0	0	2371800	3649900	3774900	1997600	8498500	3730100	2948500	8498500	3730100	2948500	47995	protein disulfide-isomerase A6-like [Carassius auratus]
925	925	XP_026076983.1	2.67	44	4	4		5442800	6835200	42184000	9697100	18793000	19650000	22631000	19830000	13315000	9280800	41678000	18618000	5101200	6835200	39439000	9697100	17141000	19650000	20388000	18593000	11921000	8882500	40087000	18618000	30174000	26559000	29248000	27534000	24729000	27848000	17333	transcription factor BTF3 homolog 4 [Carassius auratus]
926	926	XP_026093891.1	11.37	25	3	3	Acetylation (Protein N-term)	22175000	27502000	34791000	27234000	32889000	39396000	32033000	35948000	18831000	22366000	22279000	35723000	22175000	27502000	34791000	27234000	32889000	39396000	32033000	35948000	18831000	22366000	22279000	35723000	28351000	39197000	25090000	28351000	39197000	25090000	19769	2-oxo-4-hydroxy-4-carboxy-5-ureidoimidazoline decarboxylase-like [Carassius auratus]
927	927	XP_026137370.1	0.02	35	7	7	Carbamidomethylation	36907000	16369000	30114000	33429000	2544000	0	11435000	51956000	24170000	30783000	25384000	41758000	25254000	11293000	26427000	27699000	0	0	10428000	37781000	13661000	24446000	19211000	31882000	31862000	37698000	32565000	22668000	24105000	22300000	27610	proteasome subunit alpha type-6-like [Carassius auratus]
928	928	XP_026091422.1	9.73	7	2	2		10338000	6235700	7463200	11967000	10893000	9061600	9034900	9748900	5449000	8323300	7879200	4957400	10338000	6235700	7463200	11967000	10893000	9061600	9034900	9748900	5449000	8323300	7879200	4957400	9935600	11302000	7540900	9935600	11302000	7540900	49677	alpha-N-acetylgalactosaminidase-like [Carassius auratus]
929	929	XP_026123096.1	3.19	27	8	8	Carbamidomethylation	88170000	74511000	135460000	99335000	87398000	12952000	75207000	96294000	105330000	114790000	101180000	106660000	67695000	63722000	102440000	74906000	77004000	5612200	69101000	71356000	79486000	86596000	82752000	81257000	100110000	91206000	106990000	77191000	70353000	82523000	36279	retinol dehydrogenase 11-like [Carassius auratus]
930	930	XP_026083246.1	0.44	4	2	2		6526500	4187700	5660000	1009500	1610000	0	8097800	7417400	4017200	3752800	2178400	4579700	6526500	4187700	5660000	1009500	1610000	0	8097800	7417400	4017200	3752800	2178400	4579700	5268900	6105600	4419000	5268900	6105600	4419000	73963	lamin-A-like [Carassius auratus]
931	931	XP_026116539.1	14.15	15	3	3		10279000	4664100	111700	2802600	17412000	9660500	14448000	14200000	6608900	9962600	6474900	8682600	10279000	4664100	111700	2802600	17412000	9660500	14448000	14200000	6608900	9962600	6474900	8682600	9319400	15647000	9738200	9319400	15647000	9738200	32662	heme oxygenase-like isoform X3 [Carassius auratus]
932	932	XP_026120174.1	2.6	25	4	4	Carbamidomethylation	27624000	16293000	17837000	20214000	22746000	33016000	10194000	32775000	13954000	19825000	10634000	22102000	25750000	16293000	17837000	19564000	22746000	31833000	9430800	28873000	13954000	19825000	10634000	21112000	21397000	29083000	17743000	20135000	27133000	16753000	35456	inosine-uridine preferring nucleoside hydrolase-like [Carassius auratus]
933	933	XP_026071600.1	73.29	13	1	1	Carbamidomethylation	0	1205600	0	986720	0	0	0	4885500	0	0	0	0	0	1205600	0	986720	0	0	0	4885500	0	0	0	0	1096200	4885500	0	1096200	4885500	0	27584	histone H3-like [Carassius auratus]
934	934	XP_026051264.1	4.88	12	3	3	Carbamidomethylation	66353000	72224000	76950000	72895000	13234000	22741000	72532000	91969000	49535000	51671000	17283000	99024000	66353000	72224000	76950000	72895000	13234000	22741000	72532000	91969000	49535000	51671000	17283000	99024000	72106000	81183000	64943000	72106000	81183000	64943000	29360	15-hydroxyprostaglandin dehydrogenase [NAD(+)]-like [Carassius auratus]
935	935	XP_026057780.1	9	10	6	6		25021000	24766000	27656000	18310000	880820	0	6394600	16813000	14168000	16130000	12789000	15338000	23956000	20554000	24548000	15270000	0	0	5708900	15909000	12221000	13130000	12128000	14477000	26398000	12788000	18560000	22665000	11552000	16612000	114930	LOW QUALITY PROTEIN: contactin-1a-like [Carassius auratus]
936	936	XP_026120153.1	0.95	20	3	3	Carbamidomethylation	10519000	4036900	23270000	15460000	6091400	0	6357000	14392000	14225000	2843800	15085000	21942000	10519000	4036900	23270000	15460000	6091400	0	6357000	14392000	14225000	2843800	15085000	21942000	13321000	8946800	18239000	13321000	8946800	18239000	34036	60S ribosomal protein L5 [Carassius auratus]
938	938	XP_026144196.1	4.38	24	4	4		5096100	6373300	6935000	12137000	7490000	14148000	1736500	6229600	10255000	6734100	10994000	10779000	4351800	5030600	6935000	10424000	7490000	14148000	693070	5236000	9860000	5873500	10716000	9802800	8138300	9998000	9690500	6871700	8979500	9063000	30043	syntaxin-12-like [Carassius auratus]
939	939	XP_026140269.1	5.83	16	2	2		10736000	12980000	3036100	12676000	18685000	15012000	12950000	13286000	10108000	9891800	10407000	17823000	10736000	12980000	3036100	12676000	18685000	15012000	12950000	13286000	10108000	9891800	10407000	17823000	11667000	14983000	12058000	11667000	14983000	12058000	21465	isochorismatase domain-containing protein 2 [Carassius auratus]
940	940	XP_026141783.1	13.4	12	1	1		0	0	1578100	3035000	0	2690400	0	0	0	876610	0	0	0	0	1578100	3035000	0	2690400	0	0	0	876610	0	0	2306500	2690400	876610	2306500	2690400	876610	27857	14-3-3 protein zeta-like [Carassius auratus]
941	941	XP_026070743.1	12.89	24	5	5	Carbamidomethylation	9663200	10459000	9362200	9717300	2739400	445000	9857500	11616000	9377200	6381700	4905100	4793800	8699700	8742500	9362200	9352200	2452400	0	9857500	9932000	7075200	5970500	4232900	4793800	12553000	13171000	8619200	10172000	11121000	6491600	37957	methylthioribose-1-phosphate isomerase [Carassius auratus]
942	942	XP_026134592.1	6.52	27	6	6	Carbamidomethylation	48516000	42088000	60532000	56256000	43767000	50064000	20762000	42472000	31366000	34024000	38089000	55997000	40479000	35948000	50222000	46440000	43055000	50064000	18773000	35421000	24471000	29093000	30491000	45506000	51957000	45502000	40186000	43272000	40369000	32390000	39721	monoacylglycerol lipase ABHD12-like [Carassius auratus]
943	943	XP_026090553.1	0.54	6	3	3		9842100	6445700	38994000	26709000	24769000	45161000	6525200	29441000	19248000	19370000	26466000	9094700	9842100	6445700	38994000	26709000	24769000	45161000	6525200	29441000	19248000	19370000	26466000	9094700	35234000	33590000	23500000	35234000	33590000	23500000	81338	dipeptidyl peptidase 3-like [Carassius auratus]
944	944	XP_026055465.1	3.76	3	1	1		0	1544400	2230400	716560	0	3186000	1090900	3249200	517570	472100	2409900	0	0	1544400	2230400	716560	0	3186000	1090900	3249200	517570	472100	2409900	0	1497100	2508700	1133200	1497100	2508700	1133200	57481	cytochrome P450 2B19-like isoform X2 [Carassius auratus]
945	945	XP_026135596.1	6.03	32	7	7	Carbamidomethylation	60631000	45512000	45094000	36933000	33958000	25321000	30639000	41306000	29259000	39452000	33059000	39626000	45757000	30084000	33138000	25122000	19085000	25321000	24801000	28760000	23413000	30527000	23518000	26188000	47043000	42418000	35687000	33525000	29560000	25912000	30915	BTB/POZ domain-containing protein KCTD12-like [Carassius auratus]
946	946	XP_026139551.1	1.55	36	7	7	Carbamidomethylation	30700000	23988000	31131000	25938000	7584500	53541000	10184000	21146000	29532000	6882400	27904000	32808000	22694000	19161000	23753000	18608000	7584500	53541000	10184000	12966000	25252000	4232800	24479000	24139000	29063000	48140000	32549000	21054000	39960000	23839000	33800	purine nucleoside phosphorylase-like isoform X1 [Carassius auratus]
947	947	XP_026062712.1	0.9	26	2	2	Carbamidomethylation; Acetylation (Protein N-term); Oxidation (M)	28273000	33783000	44061000	39022000	61539000	5814000	37318000	30840000	29971000	36013000	39267000	35075000	28273000	32621000	44061000	38738000	61539000	5814000	34830000	29769000	29971000	36013000	39267000	35075000	37726000	44406000	35082000	37003000	42626000	35082000	15095	profilin-2-like isoform X1 [Carassius auratus]
948	948	XP_026089529.1	9.49	23	7	7	Carbamidomethylation; Acetylation (Protein N-term)	115920000	94762000	129210000	113680000	49766000	31015000	60290000	112750000	107390000	117160000	91398000	101710000	64174000	52665000	82906000	71412000	29876000	31015000	29418000	64722000	61551000	64712000	52294000	58754000	113390000	117250000	104410000	67789000	67857000	59328000	33256	3'(2') 5'-bisphosphate nucleotidase 1-like isoform X2 [Carassius auratus]
949	949	XP_026079013.1	3.39	5	3	3	Acetylation (Protein N-term)	1953000	5146400	2712300	0	7721600	9330100	491590	932830	964700	1440900	1493000	3816900	1953000	5146400	2712300	0	7721600	9330100	491590	932830	964700	1440900	1493000	3816900	4224200	7562100	2441100	4224200	7562100	2441100	110024	MMS19 nucleotide excision repair protein homolog [Carassius auratus]
950	950	XP_026138810.1	2.19	10	2	2	Oxidation (M)	279810000	419520000	417430000	322130000	0	0	704250000	314160000	350900000	284400000	638300000	431950000	267230000	365830000	370820000	294160000	0	0	661140000	295670000	341960000	275920000	627580000	415090000	359720000	509200000	426390000	324510000	478410000	415140000	29548	apolipoprotein A-I-2-like [Carassius auratus]
951	951	XP_026144768.1	8.4	50	4	4	Carbamidomethylation	103680000	106400000	202140000	136360000	66502000	82756000	125060000	126270000	137490000	123020000	174140000	135590000	87543000	95840000	179110000	123070000	58773000	82756000	103260000	104110000	122960000	107050000	157000000	121180000	137150000	125490000	142560000	121390000	108270000	127050000	13024	60S ribosomal protein L30 [Carassius auratus]
952	952	XP_026113391.1	18.41	13	3	3	Carbamidomethylation	4864400	2500200	12251000	7089900	548290	0	1136000	1987500	7115900	7205500	20210000	14509000	4864400	2500200	12251000	7089900	548290	0	1136000	1987500	7115900	7205500	20210000	14509000	6676300	1223900	17838000	6676300	1223900	17838000	48482	glutaryl-CoA dehydrogenase mitochondrial-like [Carassius auratus]
953	953	XP_026080566.1	3.8	19	6	6		93414000	164570000	473870000	246580000	113890000	33477000	247400000	203960000	68790000	116030000	82351000	214490000	81790000	140180000	410890000	211110000	110580000	32896000	223980000	175060000	61010000	101000000	70158000	183550000	246870000	187260000	121440000	210990000	160450000	103930000	25416	glutathione S-transferase 3-like [Carassius auratus]
954	954	XP_026084821.1	2.53	10	4	4	Carbamidomethylation	4869500	4166800	7000200	7771600	2794500	3454600	2378200	8272300	4092400	4905100	5497200	8567400	4869500	3838000	6338700	6676300	2794500	3454600	2378200	8272300	4092400	4905100	5497200	6781500	6595000	6267900	7290500	5899800	6267900	5504600	62141	MAGUK p55 subfamily member 6-like [Carassius auratus]
955	955	XP_026127667.1	13.93	49	6	6		141640000	128270000	224010000	165180000	105770000	117220000	132040000	110660000	176610000	177390000	210190000	150880000	116830000	109090000	167460000	128250000	105770000	117220000	120080000	102380000	156470000	136960000	178060000	130150000	169980000	145450000	182320000	130410000	135330000	150410000	10790	10 kDa heat shock protein mitochondrial-like isoform X3 [Carassius auratus]
956	956	XP_026099036.1	7.45	8	1	1		17686000	23558000	78546000	26506000	32287000	46433000	42391000	28579000	12931000	13980000	31212000	28566000	17686000	23558000	78546000	26506000	32287000	46433000	42391000	28579000	12931000	13980000	31212000	28566000	36574000	37423000	21672000	36574000	37423000	21672000	20352	membrane-associated progesterone receptor component 1-like [Carassius auratus]
958	958	XP_026072249.1	4.54	31	6	6	Carbamidomethylation	32526000	19702000	15445000	21335000	11789000	5524700	8915700	27517000	26863000	22453000	15512000	31481000	22799000	12718000	14143000	19895000	5759300	0	6790500	18380000	21881000	18265000	11759000	20904000	26511000	22378000	30161000	18296000	13801000	20545000	37561	GMP reductase 2-like [Carassius auratus]
959	959	XP_026091307.1	5.44	7	2	2		2554700	3469600	8419600	2270600	5718900	6270500	0	0	5906700	2113200	0	4889100	2554700	3469600	8419600	2270600	5718900	6270500	0	0	5906700	2113200	0	4889100	5786200	5994700	4303000	5786200	5994700	4303000	108742	lon protease homolog mitochondrial [Carassius auratus]
960	960	XP_026124840.1	0.63	28	7	7	Carbamidomethylation	173460000	112890000	284420000	185440000	119340000	179100000	168330000	160860000	167850000	124230000	205480000	142870000	152370000	86134000	203740000	129170000	115850000	170330000	122050000	113770000	144940000	85444000	169560000	94420000	208300000	185560000	193820000	155210000	139210000	151600000	29474	60S ribosomal protein L6-like [Carassius auratus]
961	961	XP_026069045.1	1.87	19	4	4	Carbamidomethylation	26857000	18770000	54168000	34017000	15900000	23396000	28943000	40774000	24879000	24934000	42993000	38992000	24530000	18770000	50869000	31737000	14819000	18506000	27464000	38157000	23109000	23249000	39859000	36288000	34300000	34164000	33240000	31665000	31647000	30916000	27731	methyltransferase-like protein 7A [Carassius auratus]
962	962	XP_026093198.1	2.72	56	4	4	Carbamidomethylation	49119000	89685000	97498000	77159000	50232000	41149000	82226000	76687000	55390000	86839000	86717000	74279000	47784000	86411000	97498000	72861000	47045000	41149000	77035000	76687000	55390000	81464000	84165000	74279000	79107000	89103000	77788000	76138000	84914000	73824000	15247	profilin-1-like [Carassius auratus]
963	963	XP_026147120.1	0.06	7	1	1		4946300	6601700	4235100	11434000	0	18551000	1416700	6265100	4103100	5790500	9071500	7031800	4946300	6601700	4235100	11434000	0	18551000	1416700	6265100	4103100	5790500	9071500	7031800	6804300	8744400	6499200	6804300	8744400	6499200	27314	proteasome subunit alpha type-6-like [Carassius auratus]
964	964	XP_026140071.1	4.72	19	3	3		17673000	27351000	82099000	35436000	24112000	31556000	25447000	25988000	33287000	31026000	62059000	27655000	17673000	27351000	82099000	35436000	24112000	31556000	25447000	25988000	33287000	31026000	62059000	27655000	44564000	29543000	38507000	44564000	29543000	38507000	21674	60S ribosomal protein L18 [Carassius auratus]
965	965	XP_026125919.1	0.54	5	1	1	Acetylation (Protein N-term)	7083400	7530100	11829000	8101500	16412000	0	5382000	6219900	5505100	9012000	9180800	7838200	7083400	7530100	11829000	8101500	16412000	0	5382000	6219900	5505100	9012000	9180800	7838200	8636000	9338000	7884000	8636000	9338000	7884000	32801	F-actin-capping protein subunit alpha-1-like [Carassius auratus]
966	966	XP_026059630.1	0.63	18	5	5		23204000	9887400	41486000	37849000	28729000	25437000	26507000	9301800	12131000	27253000	33347000	16910000	20128000	9026000	37722000	33040000	28729000	25437000	24995000	7555000	10558000	23353000	26902000	13969000	31272000	30789000	25107000	27681000	29009000	21081000	44914	acid ceramidase-like [Carassius auratus]
967	967	XP_026058595.1	4.22	10	1	1		6752300	9770700	11325000	9228400	5174300	7240200	8656600	8965600	8815400	7457300	9560700	12697000	6752300	9770700	11325000	9228400	5174300	7240200	8656600	8965600	8815400	7457300	9560700	12697000	9269100	7509200	9632600	9269100	7509200	9632600	28613	tropomyosin alpha-1 chain isoform X14 [Carassius auratus]
968	968	XP_026051311.1	21.94	50	6	6	Carbamidomethylation	9011600	8462300	8566200	7090600	6420000	6742300	10038000	12822000	15216000	15029000	15575000	15455000	7676400	6117100	6601900	5286600	4860200	0	8117400	10740000	11991000	13668000	11490000	12371000	8282700	15531000	15861000	6420500	10112000	12380000	18690	S-phase kinase-associated protein 1 [Carassius auratus]
969	969	XP_026077572.1	3.38	14	2	2	Carbamidomethylation	12325000	7235300	13517000	10410000	3043800	4013000	4530600	22357000	10183000	11381000	8784300	17988000	12325000	7235300	13517000	10410000	3043800	4013000	4530600	22357000	10183000	11381000	8784300	17988000	10872000	13124000	12084000	10872000	13124000	12084000	21272	cell division control protein 42 homolog isoform X1 [Carassius auratus]
971	971	XP_026116731.1	5.13	28	5	5		1139400	4590900	20836000	5557900	69168	7972100	5695500	6012700	7873900	6865100	16909000	10259000	1139400	2248900	14147000	5557900	69168	7972100	5695500	5152400	7873900	6865100	12685000	7785900	15541000	8216700	12278000	9722200	7356300	8929400	32814	eukaryotic translation initiation factor 3 subunit G-like [Carassius auratus]
972	972	XP_026146097.1	3.89	9	6	6		11303000	9834300	12582000	6596600	10628000	11222000	1811900	8300700	16393000	11309000	16100000	4235600	9037300	7864900	8023400	5844700	5628000	8265700	1811900	5549400	11263000	9167200	12864000	4235600	11496000	12255000	14820000	7692600	7975600	9382600	83769	LOW QUALITY PROTEIN: methylmalonyl-CoA mutase mitochondrial-like [Carassius auratus]
973	973	XP_026138871.1	2.42	3	1	1	Carbamidomethylation	21325000	27406000	26433000	17980000	18320000	54375000	29311000	26986000	25480000	17793000	69436000	20902000	21325000	27406000	26433000	17980000	18320000	54375000	29311000	26986000	25480000	17793000	69436000	20902000	23286000	32248000	33403000	23286000	32248000	33403000	74740	serotransferrin-1-like [Carassius auratus]
974	974	XP_026080236.1	0.55	24	5	5	Carbamidomethylation	58769000	36718000	40716000	43010000	27392000	0	40467000	97749000	32860000	38089000	14242000	88605000	46232000	29594000	34721000	37047000	25855000	0	31054000	80243000	27549000	33987000	10359000	79911000	47804000	66483000	51592000	39899000	55167000	46095000	37348	aldose 1-epimerase [Carassius auratus]
975	975	XP_026146635.1	2.43	14	3	3	Carbamidomethylation	23866000	32378000	41479000	44662000	84176000	9326900	22094000	23110000	35173000	42154000	42294000	36357000	23866000	32378000	41479000	44662000	84176000	9326900	22094000	23110000	35173000	42154000	42294000	36357000	35597000	41514000	38995000	35597000	41514000	38995000	41228	acetyl-CoA acetyltransferase cytosolic-like [Carassius auratus]
976	976	XP_026112059.1	4.06	33	5	5	Carbamidomethylation	107610000	97900000	169170000	128790000	116020000	54655000	132250000	109000000	114870000	143800000	143870000	141150000	104110000	95352000	164170000	125680000	116020000	54655000	127150000	106200000	110680000	140670000	136820000	136770000	126580000	124570000	136460000	122330000	120620000	131230000	17999	ubiquitin-40S ribosomal protein S27a [Carassius auratus]
977	977	XP_026051181.1	7.35	18	4	4	Acetylation (Protein N-term)	9744700	9272200	10129000	12897000	5218800	2430300	2618300	9973600	7318000	16534000	10936000	6184600	9744700	8774100	10129000	11368000	5218800	2430300	1831400	9973600	7318000	15301000	10936000	6184600	11017000	8980400	16695000	10004000	8193500	15462000	39549	fructose-bisphosphate aldolase C [Carassius auratus]
978	978	XP_026092604.1	3.07	21	3	3	Carbamidomethylation	3038200	4568500	3463700	4143900	1633500	2624900	808510	6154100	7547800	2909600	703460	3893400	3038200	4568500	3463700	4143900	1633500	2624900	808510	6154100	7547800	2909600	703460	3893400	5462300	4912500	5232700	5462300	4912500	5232700	32919	spermidine synthase-like [Carassius auratus]
979	979	XP_026071034.1	4.2	43	6	6		66928000	72400000	171270000	84059000	46499000	69330000	90709000	87572000	102060000	96245000	123950000	72318000	45879000	54925000	123130000	66100000	38422000	49788000	72055000	70530000	89111000	69621000	103200000	55643000	105640000	99291000	113360000	79103000	77035000	91540000	18180	ATP synthase subunit d mitochondrial-like [Carassius auratus]
980	980	XP_026076146.1	2.17	7	1	1	Carbamidomethylation	1823100	582950	4518900	9077600	0	8441500	2427000	12858000	0	0	1402300	7524000	1823100	582950	4518900	9077600	0	8441500	2427000	12858000	0	0	1402300	7524000	4000600	7908800	4463200	4000600	7908800	4463200	23295	high mobility group-T protein-like [Carassius auratus]
981	981	XP_026080510.1	1.19	4	2	2		2879000	2645300	9184900	2981500	4138500	1281700	4068000	2732300	1279400	3458900	6191200	4890200	2879000	2645300	9184900	2981500	4138500	1281700	4068000	2732300	1279400	3458900	6191200	4890200	7543800	4073500	4678200	7543800	4073500	4678200	72395	glutamate--cysteine ligase catalytic subunit-like [Carassius auratus]
982	982	XP_026090482.1	8.27	7	2	2		14897000	19841000	25810000	20847000	31503000	30826000	17788000	23230000	15345000	17450000	15947000	21203000	14897000	19841000	25810000	20847000	31503000	30826000	17788000	23230000	15345000	17450000	15947000	21203000	20940000	27394000	17486000	20940000	27394000	17486000	35008	deoxyribose-phosphate aldolase-like [Carassius auratus]
983	983	XP_026055140.1	4.12	13	5	5	Carbamidomethylation	20503000	13026000	20064000	17845000	17014000	4905400	9864500	17148000	11172000	15061000	19028000	20626000	17440000	11972000	16373000	14479000	17014000	2681900	8088000	13051000	8773400	12759000	15112000	16073000	19133000	20804000	18438000	15695000	15644000	14945000	59615	glucose-6-phosphate 1-dehydrogenase-like isoform X2 [Carassius auratus]
984	984	XP_026055466.1	19.25	4	1	1		0	0	9214000	826960	0	0	0	0	0	0	2356900	0	0	0	9214000	826960	0	0	0	0	0	0	2356900	0	5020500	0	2356900	5020500	0	2356900	57252	cytochrome P450 2C31-like isoform X1 [Carassius auratus]
985	985	XP_026073096.1	8.18	23	3	3		13101000	20745000	29792000	4887700	687160	4801100	30033000	37334000	13547000	6993900	39870000	28012000	10287000	18668000	27224000	4887700	0	0	25027000	31069000	9299700	6070100	30266000	22109000	18441000	32238000	23114000	15955000	28048000	17944000	18846	protein phosphatase 1 regulatory subunit 1C-like isoform X2 [Carassius auratus]
986	986	XP_026140330.1	11.99	31	2	2	Carbamidomethylation; Acetylation (Protein N-term)	12275000	16206000	16944000	15178000	21737000	30666000	18306000	19538000	12172000	12856000	15756000	17334000	12275000	16206000	16944000	15178000	21737000	30666000	18306000	19538000	12172000	12856000	15756000	17334000	15484000	22562000	14762000	15484000	22562000	14762000	24622	platelet-activating factor acetylhydrolase IB subunit gamma-like [Carassius auratus]
987	987	XP_026115546.1	6.75	50	7	7	Carbamidomethylation	59035000	42324000	23755000	41385000	35691000	18394000	16380000	39367000	29342000	31949000	26222000	43873000	40348000	23452000	21255000	25362000	21176000	15408000	13240000	23022000	23617000	20375000	22159000	26229000	47052000	45074000	38835000	27604000	22324000	23095000	20114	ADP-ribosylation factor 6-like [Carassius auratus]
988	988	XP_026109349.1	4.04	11	1	1		1744900	0	784250	1853400	2484600	0	0	2224200	1436500	0	0	2470400	1744900	0	784250	1853400	2484600	0	0	2224200	1436500	0	0	2470400	1460900	2354400	1953400	1460900	2354400	1953400	20636	cold-inducible RNA-binding protein B-like isoform X2 [Carassius auratus]
989	989	XP_026062669.1	15.1	11	5	5		31259000	26034000	24801000	29274000	11113000	14395000	15809000	22153000	29186000	30727000	25696000	32839000	26306000	22857000	20303000	25739000	11113000	14395000	12872000	20562000	23187000	26498000	22451000	28468000	27842000	22810000	29612000	23801000	20038000	25151000	59214	aldehyde dehydrogenase family 9 member A1-B isoform X1 [Carassius auratus]
990	990	XP_026126732.1	8.13	13	4	4		2265000	5778800	25265000	10155000	8741000	3286400	2170900	3128200	18900000	11497000	5847500	7796000	2265000	5323300	22907000	9768200	8741000	3286400	1909200	3128200	17482000	10105000	5847500	7796000	14938000	8872500	12977000	13871000	8610900	11572000	51494	programmed cell death protein 4-like isoform X2 [Carassius auratus]
991	991	XP_026090009.1	0.59	5	2	2	Carbamidomethylation	2928800	1744400	8602300	2382100	4110800	10706000	1848300	3539700	2811900	1793800	4967400	4840000	2928800	1744400	8602300	2382100	4110800	10706000	1848300	3539700	2811900	1793800	4967400	4840000	4289300	5720700	3603300	4289300	5720700	3603300	94432	heat shock 70 kDa protein 4-like [Carassius auratus]
992	992	XP_026058452.1	0.29	12	3	3		3994200	5816000	7379800	1428200	2719300	7678600	1711200	3912300	6544600	1882700	1181800	7313100	3994200	5816000	7379800	1428200	2719300	7678600	1711200	3912300	6544600	1882700	1181800	7313100	6958300	7263400	6084600	6958300	7263400	6084600	59490	apoptosis inhibitor 5-B-like isoform X2 [Carassius auratus]
993	993	XP_026056039.1	0.6	2	1	1		5677800	2556800	13459000	7527000	0	0	3287200	7228500	2496600	3515200	8688600	7117600	5677800	2556800	13459000	7527000	0	0	3287200	7228500	2496600	3515200	8688600	7117600	7305100	5257900	5454500	7305100	5257900	5454500	57342	cytochrome P450 2B4-like [Carassius auratus]
994	994	XP_026052094.1	5.1	3	2	2	Carbamidomethylation	10596000	6550800	16649000	8429500	5181600	14313000	4578200	2360100	10069000	8894900	12452000	12027000	10596000	6550800	16649000	8429500	5181600	14313000	4578200	2360100	10069000	8894900	12452000	12027000	11323000	8811000	10861000	11323000	8811000	10861000	114596	sarcoplasmic/endoplasmic reticulum calcium ATPase 2-like [Carassius auratus]
995	995	XP_026124241.1	0.54	35	6	6	Carbamidomethylation	45196000	56059000	76858000	68416000	75868000	42817000	36728000	51768000	48137000	57421000	55308000	72940000	34047000	46136000	66214000	56264000	66639000	37289000	34703000	44104000	35970000	49626000	45491000	61003000	63097000	60090000	60992000	52129000	46931000	49753000	25555	pseudouridine-5'-phosphatase [Carassius auratus]
996	996	XP_026076883.1	0.44	6	4	4		2238900	5042400	3504900	4048000	1727900	9771500	2443600	4594800	3756500	2135700	6424500	2661000	1410000	5042400	2483700	3050600	1468100	9771500	2043600	3279400	3108800	2135700	5734800	2661000	4939700	6221900	5228300	3990500	5563500	4559600	102444	inter-alpha-trypsin inhibitor heavy chain H3-like [Carassius auratus]
997	997	XP_026101007.1	1.61	5	1	1	Acetylation (Protein N-term)	1425600	2756300	4132900	2680500	7278900	0	1609400	2465700	1477100	2992100	2341400	1979800	1425600	2756300	4132900	2680500	7278900	0	1609400	2465700	1477100	2992100	2341400	1979800	2748800	3784700	2197600	2748800	3784700	2197600	32671	F-actin-capping protein subunit alpha-1-like [Carassius auratus]
998	998	XP_026125542.1	4.77	12	8	8		42721000	15805000	28792000	24756000	4559500	6884200	7730900	27312000	33217000	22939000	26524000	21020000	31708000	10080000	16067000	13554000	0	4674100	7581800	20628000	11089000	9834300	8898500	10844000	29462000	21143000	25925000	17852000	14354000	10167000	115858	2-oxoglutarate dehydrogenase mitochondrial isoform X3 [Carassius auratus]
999	999	XP_026118255.1	3.63	4	1	1		2933100	3910900	3336800	3583100	5126200	19495000	0	2740900	3003500	2688500	1759700	4165600	2933100	3910900	3336800	3583100	5126200	19495000	0	2740900	3003500	2688500	1759700	4165600	3441000	9120800	2904300	3441000	9120800	2904300	50181	glutamate receptor U1-like [Carassius auratus]
1000	1000	XP_026098586.1	15.04	4	1	1	Carbamidomethylation	923690	638600	2198100	1259300	841610	0	0	0	3016600	3351700	1884700	0	923690	638600	2198100	1259300	841610	0	0	0	3016600	3351700	1884700	0	1254900	841610	2751000	1254900	841610	2751000	42476	branched-chain-amino-acid aminotransferase cytosolic-like isoform X2 [Carassius auratus]
1001	1001	XP_026140080.1	75.33	0	1	1		159270000	145850000	0	0	0	0	0	127480000	0	0	0	0	159270000	145850000	0	0	0	0	0	127480000	0	0	0	0	152560000	127480000	0	152560000	127480000	0	232731	myosin-10-like isoform X7 [Carassius auratus]
1002	1002	XP_026079703.1	8.89	5	1	1		11061000	19483000	23926000	19953000	33945000	26266000	18309000	19935000	13097000	16831000	15062000	18484000	11061000	19483000	23926000	19953000	33945000	26266000	18309000	19935000	13097000	16831000	15062000	18484000	18606000	24614000	15868000	18606000	24614000	15868000	42033	deoxyribose-phosphate aldolase-like [Carassius auratus]
1003	1003	XP_026116189.1	1.75	8	5	5	Carbamidomethylation	11642000	16056000	4141200	27197000	0	24552000	1598200	8756500	4441200	12913000	4493900	3889800	9879200	14990000	2048600	22926000	0	24552000	1598200	7668300	4000700	10643000	4493900	3485900	19893000	19786000	13360000	16961000	18697000	11483000	108516	lysosomal alpha-glucosidase-like [Carassius auratus]
1004	1004	XP_026097838.1	6.35	3	2	2		28748000	22090000	42218000	30713000	24326000	24619000	51147000	31748000	13691000	16521000	30786000	22941000	28748000	22090000	42218000	30713000	24326000	24619000	51147000	31748000	13691000	16521000	30786000	22941000	30942000	44625000	20985000	30942000	44625000	20985000	61281	tripeptidyl-peptidase 1-like [Carassius auratus]
1005	1005	XP_026131199.1	3.02	18	4	4	Carbamidomethylation; Acetylation (Protein N-term)	8842100	4254400	4224700	8491600	4518600	10765000	2597400	8869100	3903500	3989600	1873600	7525600	8577400	4254400	4224700	7686500	2989900	10765000	2597400	8388200	3903500	3989600	1873600	7028700	8232100	8931600	6726900	7697200	7926800	6229900	41353	uncharacterized protein LOC113111040 isoform X1 [Carassius auratus]
1006	1006	XP_026075273.1	6.92	20	4	4		2617300	2680500	5453300	4007600	2986300	0	2662600	1603000	3911000	4247100	6070300	3954700	2617300	2680500	4813100	3202400	2986300	0	2662600	1603000	3480400	4247100	5298700	2997800	5940900	3625900	6334400	5218200	3625900	5614700	39951	stomatin-like protein 2 mitochondrial [Carassius auratus]
1007	1007	XP_026053217.1	0.17	13	3	3	Carbamidomethylation; Oxidation (M)	335750000	225570000	235570000	159280000	97577000	291180000	235460000	362150000	231840000	194330000	163030000	289190000	335750000	219240000	230780000	153930000	97577000	291180000	235460000	352320000	231840000	194330000	158160000	289190000	240420000	304570000	223250000	234930000	294750000	218380000	34674	glycerol-3-phosphate dehydrogenase [NAD(+)] cytoplasmic-like isoform X2 [Carassius auratus]
1008	1008	XP_026113696.1	2	9	4	4	Carbamidomethylation	6517600	5508200	14183000	6593500	9666700	4982700	3395200	10321000	7493100	6742500	7914000	8358700	4995000	5508200	11883000	6593500	9666700	4982700	3068100	6847800	6479200	6742500	7914000	8358700	9565000	9877400	8387500	7653700	7977200	7373600	67107	eukaryotic translation initiation factor 3 subunit L [Carassius auratus]
1009	1009	XP_026070276.1	0.02	2	1	1		4031700	0	0	0	0	0	2191200	0	0	0	6891900	0	4031700	0	0	0	0	0	2191200	0	0	0	6891900	0	4031700	2191200	6891900	4031700	2191200	6891900	65120	vitamin D3 hydroxylase-associated protein-like [Carassius auratus]
1010	1010	XP_026133710.1	2.31	27	5	5	Carbamidomethylation	63023000	37545000	40571000	75977000	13080000	0	59709000	76358000	61071000	58304000	51345000	67549000	58301000	35626000	36850000	65628000	13080000	0	55177000	68273000	56731000	54014000	49410000	61659000	58058000	71379000	61844000	49101000	62491000	55454000	24040	high mobility group protein B2-like [Carassius auratus]
1011	1011	XP_026065234.1	10.37	6	2	2		3980800	1813200	3627600	5159600	0	0	0	970860	5120300	6765900	2035100	2198900	3980800	1813200	3627600	5159600	0	0	0	970860	5120300	6765900	2035100	2198900	5509000	970860	4670500	5509000	970860	4670500	67766	non-muscle caldesmon-like isoform X1 [Carassius auratus]
1012	1012	XP_026141979.1	0.77	5	1	1	Carbamidomethylation	4735600	2587600	2592100	3844100	5242700	0	1833600	5023800	2759500	3498000	2514000	3581400	4735600	2587600	2592100	3844100	5242700	0	1833600	5023800	2759500	3498000	2514000	3581400	3439900	4033400	3088200	3439900	4033400	3088200	36238	malate dehydrogenase cytoplasmic-like [Carassius auratus]
1013	1013	XP_026071840.1	16.76	23	2	2		28058000	42823000	13393000	30596000	36311000	63006000	40344000	73269000	19770000	11714000	12719000	28046000	28058000	42823000	13393000	30596000	36311000	63006000	40344000	73269000	19770000	11714000	12719000	28046000	30438000	56969000	18530000	30438000	56969000	18530000	13828	histone H2A-like [Carassius auratus]
1014	1014	XP_026141195.1	0.98	16	4	4	Carbamidomethylation	28827000	26493000	37561000	33700000	25177000	41402000	27108000	27839000	28516000	35894000	23350000	28120000	24223000	24705000	32920000	29091000	25177000	41402000	25077000	26282000	25548000	31762000	21649000	26365000	31646000	31278000	28970000	27735000	29485000	26331000	37970	ribokinase isoform X1 [Carassius auratus]
1015	1015	XP_026076906.1	0.09	7	6	6		22455000	6865200	15601000	16744000	13620000	11926000	6571600	30332000	18395000	15069000	11608000	12458000	18965000	2728100	12623000	13877000	11744000	4770500	5067200	25266000	14682000	12024000	8405600	6910500	18763000	23156000	16939000	15063000	17277000	12886000	110135	exportin-2 [Carassius auratus]
1016	1016	XP_026126793.1	1.5	40	4	4		31994000	31608000	34732000	28181000	21557000	55950000	11578000	33049000	46960000	27879000	50622000	29534000	28375000	29055000	29032000	23716000	21557000	55950000	11578000	30465000	40414000	22893000	46309000	25208000	32115000	35110000	39232000	28030000	32526000	34189000	14944	mitochondrial pyruvate carrier 2-like [Carassius auratus]
1017	1017	XP_026053453.1	2.84	62	5	5	Carbamidomethylation	337460000	255140000	345680000	299390000	224090000	131940000	310400000	226650000	213800000	264450000	372690000	319170000	238850000	202940000	293100000	236870000	224090000	131940000	268710000	175940000	168010000	199240000	315740000	245910000	309420000	301890000	292530000	242940000	255690000	232230000	11671	peptidyl-prolyl cis-trans isomerase FKBP1A-like [Carassius auratus]
1018	1018	XP_026052919.1	3.76	7	3	3	Carbamidomethylation	48558000	25059000	8424400	42189000	605610	0	5382600	50944000	27539000	41322000	31922000	44210000	48558000	25059000	8424400	42189000	605610	0	5382600	50944000	27539000	41322000	31922000	44210000	39602000	25731000	39209000	39602000	25731000	39209000	59623	FGGY carbohydrate kinase domain-containing protein [Carassius auratus]
1019	1019	XP_026142797.1	4.55	7	3	3	Carbamidomethylation	6605100	4471900	13963000	5519800	6031100	16463000	0	4315300	11032000	10899000	17080000	7856000	6605100	4471900	13963000	5519800	6031100	16463000	0	4315300	11032000	10899000	17080000	7856000	9654000	14181000	11717000	9654000	14181000	11717000	55457	xaa-Pro dipeptidase-like [Carassius auratus]
1020	1020	XP_026079793.1	6.17	7	3	3		7270900	2996300	11190000	11515000	18075000	12868000	12882000	13617000	14529000	9263800	20817000	15752000	7270900	2996300	11190000	11515000	18075000	12868000	12882000	13617000	14529000	9263800	20817000	15752000	10048000	15444000	15090000	10048000	15444000	15090000	51178	angiotensinogen-like [Carassius auratus]
1021	1021	XP_026058215.1	3.52	31	6	6	Carbamidomethylation	17614000	8640900	18934000	14759000	3932400	5374600	1697200	20235000	20424000	15136000	16697000	14329000	15637000	7302500	18229000	14759000	3932400	0	1697200	16627000	15847000	14909000	11755000	12702000	17506000	15278000	18024000	14827000	10266000	13803000	34284	cytosolic Fe-S cluster assembly factor NUBP1 [Carassius auratus]
1023	1023	XP_026080781.1	4.1	5	2	2		1213200	0	4259800	2099700	0	0	779360	1643700	976700	4598800	5847200	2366100	1213200	0	4259800	2099700	0	0	779360	1643700	976700	4598800	5847200	2366100	3532000	1211500	4596300	3532000	1211500	4596300	68962	electron transfer flavoprotein-ubiquinone oxidoreductase mitochondrial-like [Carassius auratus]
1024	1024	XP_026124304.1	6.95	11	3	3	Carbamidomethylation	34186000	36574000	47137000	44825000	25674000	9537500	35009000	32245000	23965000	31239000	37841000	39898000	34186000	36574000	47137000	44825000	25674000	9537500	35009000	32245000	23965000	31239000	37841000	39898000	40680000	32162000	34424000	40680000	32162000	34424000	50340	protein kinase C and casein kinase II substrate protein 3-like isoform X2 [Carassius auratus]
1025	1025	XP_026144638.1	0.4	6	1	1		2492700	2250500	2870700	3980000	2476600	5662800	549250	3262300	2669700	2783800	2554500	3328700	2492700	2250500	2870700	3980000	2476600	5662800	549250	3262300	2669700	2783800	2554500	3328700	4048600	3310400	3016700	4048600	3310400	3016700	42841	interleukin enhancer-binding factor 2 homolog [Carassius auratus]
1026	1026	XP_026055977.1	3.08	16	3	3		12621000	3601600	9647600	9727900	0	0	4299500	6674100	9064900	13396000	6122900	5160200	12621000	3601600	9647600	9727900	0	0	4299500	6674100	9064900	13396000	6122900	5160200	10538000	5909400	10455000	10538000	5909400	10455000	39586	heterogeneous nuclear ribonucleoprotein A3 homolog 1-like [Carassius auratus]
1027	1027	XP_026098050.1	0	6	1	1		9661600	8089300	11503000	9860200	0	0	9472300	9913600	9478300	9844500	9681200	9731800	9661600	8089300	11503000	9860200	0	0	9472300	9913600	9478300	9844500	9681200	9731800	9778600	9692900	9683900	9778600	9692900	9683900	16674	ubiquitin-conjugating enzyme E2 variant 1 [Carassius auratus]
1028	1028	XP_026127825.1	4.94	6	2	2	Carbamidomethylation	479320	822680	0	972030	671030	2471000	0	0	0	10533000	3754300	1053000	479320	822680	0	972030	671030	2471000	0	0	0	10533000	3754300	1053000	758010	1571000	7670200	758010	1571000	7670200	52351	uridine 5'-monophosphate synthase-like isoform X2 [Carassius auratus]
1029	1029	XP_026066169.1	0.59	3	1	1		7255100	4276300	25826000	12802000	12969000	32858000	6292900	4022700	6662200	9824500	15501000	4166900	7255100	4276300	25826000	12802000	12969000	32858000	6292900	4022700	6662200	9824500	15501000	4166900	12540000	14036000	9038700	12540000	14036000	9038700	49464	alpha-N-acetylgalactosaminidase-like [Carassius auratus]
1030	1030	XP_026063899.1	2.57	8	2	2		4087800	2544400	6323200	3830500	0	0	1887700	3338900	2441900	4454400	3179400	3676400	4087800	2544400	6323200	3830500	0	0	1887700	3338900	2441900	4454400	3179400	3676400	4568800	3164500	3438000	4568800	3164500	3438000	44161	mitogen-activated protein kinase 1-like [Carassius auratus]
1031	1031	XP_026093410.1	2.28	4	1	1		1435900	1853300	1358700	1370300	650460	7161800	1448100	2384300	1877400	1240100	2215100	1730500	1435900	1853300	1358700	1370300	650460	7161800	1448100	2384300	1877400	1240100	2215100	1730500	1504600	2911200	1765800	1504600	2911200	1765800	36868	protein FAM49B [Carassius auratus]
1032	1032	XP_026071505.1	1.31	15	3	3	Carbamidomethylation	8486900	8502900	9881100	9511200	5527300	16158000	4087000	9384700	10128000	7691200	12981000	9007600	8486900	8502900	9881100	9511200	5527300	16158000	4087000	9384700	10128000	7691200	12981000	9007600	9095500	9457300	9951900	9095500	9457300	9951900	30374	toll-interacting protein-like isoform X1 [Carassius auratus]
1033	1033	XP_026056033.1	7.35	4	1	1		0	0	8618400	0	0	0	0	0	0	0	8623700	0	0	0	8618400	0	0	0	0	0	0	0	8623700	0	8618400	0	8623700	8618400	0	8623700	57393	cytochrome P450 2B19-like [Carassius auratus]
1034	1034	XP_026121564.1	3.47	8	2	2		8667200	8091600	8338000	9480100	14839000	9659200	4884300	9910800	10140000	8805100	13319000	8671600	8667200	8091600	8338000	9480100	14839000	9659200	4884300	9910800	10140000	8805100	13319000	8671600	9852500	13098000	10234000	9852500	13098000	10234000	44407	dynactin subunit 2 isoform X2 [Carassius auratus]
1035	1035	XP_026087834.1	0.62	14	2	2		19849000	18721000	30923000	17191000	29783000	19204000	8446700	20997000	10547000	22518000	25934000	25334000	19849000	18721000	30923000	17191000	29783000	19204000	8446700	20997000	10547000	22518000	25934000	25334000	21671000	21145000	21083000	21671000	21145000	21083000	26232	probable thiopurine S-methyltransferase [Carassius auratus]
1036	1036	XP_026118766.1	1.37	18	5	5	Carbamidomethylation	10530000	13328000	24649000	19592000	10002000	753970	5759000	20556000	12814000	17416000	3790900	19889000	7093500	10816000	18432000	16213000	10002000	0	4650100	18143000	8677800	14237000	3486900	15071000	19406000	18535000	18835000	15388000	16398000	14689000	32782	mitochondrial carnitine/acylcarnitine carrier protein-like [Carassius auratus]
1037	1037	XP_026137425.1	6.46	9	5	5		15003000	16194000	25373000	13735000	22205000	7755400	2849700	15795000	14086000	18228000	9238400	7768100	12078000	13471000	18588000	10317000	13082000	5635000	2849700	10711000	12316000	14713000	7044300	5329800	18050000	18421000	16348000	13614000	11784000	12954000	82620	glutamate carboxypeptidase 2-like [Carassius auratus]
1038	1038	XP_026059023.1	0.31	5	3	3		5672100	2872800	4952300	2202300	7285500	0	2008000	2196400	6912600	4243700	466870	5458500	5672100	2872800	4952300	2202300	7285500	0	2008000	2196400	6912600	4243700	466870	5458500	4724500	6081000	5472700	4724500	6081000	5472700	103538	probable 2-oxoglutarate dehydrogenase E1 component DHKTD1 mitochondrial [Carassius auratus]
1039	1039	XP_026103902.1	1.13	7	1	1	Carbamidomethylation	2865500	1234100	2366800	1574000	1758700	0	0	2420700	1318500	1210000	1943800	2671500	2865500	1234100	2366800	1574000	1758700	0	0	2420700	1318500	1210000	1943800	2671500	2010100	2089700	1786000	2010100	2089700	1786000	31204	heterogeneous nuclear ribonucleoprotein A0-like [Carassius auratus]
1040	1040	XP_026068498.1	1.27	1	1	1		112520	4079500	1361700	0	3810500	0	1475700	0	1917100	1916100	2511100	953050	112520	4079500	1361700	0	3810500	0	1475700	0	1917100	1916100	2511100	953050	1851300	2643100	1824300	1851300	2643100	1824300	167267	complement C3-like [Carassius auratus]
1041	1041	XP_026099074.1	1.75	9	1	1		9667900	10294000	20471000	9454700	14220000	22884000	13387000	7280400	10946000	7401700	14705000	9479300	9667900	10294000	20471000	9454700	14220000	22884000	13387000	7280400	10946000	7401700	14705000	9479300	12472000	14443000	10633000	12472000	14443000	10633000	30036	complement component 1 Q subcomponent-binding protein mitochondrial-like isoform X2 [Carassius auratus]
1042	1042	XP_026094663.1	2.4	4	3	3	Carbamidomethylation	12064000	14154000	0	9735600	18065000	0	1067900	13700000	3669800	11077000	0	11243000	12064000	14154000	0	9735600	18065000	0	1067900	13700000	3669800	11077000	0	11243000	11985000	14601000	9492000	11985000	14601000	9492000	108539	aminopeptidase N-like [Carassius auratus]
1043	1043	XP_026144065.1	2	27	7	7		103040000	64947000	212780000	147900000	22601000	0	86624000	112670000	112390000	131070000	144760000	110860000	47550000	31389000	113130000	81594000	22601000	0	48839000	80680000	51046000	68447000	89224000	67926000	132170000	93412000	124770000	68416000	58524000	69161000	23993	60S ribosomal protein L15 [Carassius auratus]
1044	1044	XP_026118241.1	5.48	5	1	1		20493000	30069000	34418000	33774000	48976000	0	39682000	30870000	18823000	27840000	26733000	41917000	20493000	30069000	34418000	33774000	48976000	0	39682000	30870000	18823000	27840000	26733000	41917000	29689000	39843000	28828000	29689000	39843000	28828000	35475	cytosolic sulfotransferase 3-like [Carassius auratus]
1045	1045	XP_026091155.1	8.42	25	4	4	Carbamidomethylation	13221000	10132000	5361900	7981800	2625100	3790500	4049900	12672000	23632000	4341800	23483000	18674000	11447000	8307300	2842900	4018000	2625100	3790500	2039300	10306000	20747000	4341800	22669000	16812000	10782000	14861000	19267000	8261700	12673000	17414000	23150	vitelline membrane outer layer protein 1-like [Carassius auratus]
1046	1046	XP_026141043.1	0.16	20	5	5		22780000	27615000	40429000	27910000	27779000	28531000	22802000	33772000	27330000	25377000	36750000	34284000	17745000	24988000	33559000	23883000	27779000	28531000	17678000	28424000	21873000	20983000	32422000	28915000	32847000	35513000	30935000	27550000	30278000	26048000	40518	septin-2 isoform X2 [Carassius auratus]
1047	1047	XP_026068386.1	2.87	12	3	3	Carbamidomethylation	26716000	20684000	31056000	30895000	20208000	31214000	46246000	25240000	16241000	20311000	33110000	22637000	26716000	20684000	31056000	30895000	20208000	31214000	46246000	25240000	16241000	20311000	33110000	22637000	27968000	31292000	23075000	27968000	31292000	23075000	37465	annexin A1-like [Carassius auratus]
1048	1048	XP_026136498.1	0.34	2	1	1		6756100	1705200	6949700	4385300	0	0	1819000	9496000	4488800	5111200	4769300	5538200	6756100	1705200	6949700	4385300	0	0	1819000	9496000	4488800	5111200	4769300	5538200	4949100	5657500	4976900	4949100	5657500	4976900	68859	electron transfer flavoprotein-ubiquinone oxidoreductase mitochondrial [Carassius auratus]
1049	1049	XP_026141906.1	2.15	19	3	3	Carbamidomethylation	3531500	2762100	4715900	4266800	260670	3523400	1830100	5573900	3877700	2358000	2096800	7538000	3531500	2762100	4715900	4266800	260670	3523400	1830100	5573900	3877700	2358000	2096800	7538000	3819100	4641900	4248300	3819100	4641900	4248300	28355	chloride intracellular channel protein 4 [Carassius auratus]
1050	1050	XP_026144416.1	7.08	10	4	4	Acetylation (Protein N-term)	11136000	14435000	11870000	10280000	3952000	6073800	8239600	10450000	6653600	9736900	13046000	11844000	8536900	12891000	10359000	8716600	3952000	6073800	8239600	8520100	4763100	8960400	10868000	9864500	11930000	11102000	11261000	10126000	9172300	9555200	49432	adenylyl cyclase-associated protein 1-like [Carassius auratus]
1051	1051	XP_026126703.1	5.53	18	2	2		1952800	2420300	8602000	1275400	1398200	2952000	0	2254100	2298700	3839000	7297000	3636100	1952800	2420300	8602000	1275400	1398200	2952000	0	2254100	2298700	3839000	7297000	3636100	4435700	4347300	4905400	4435700	4347300	4905400	19125	LOW QUALITY PROTEIN: adrenodoxin-like [Carassius auratus]
1052	1052	XP_026069281.1	8.1	16	3	3	Carbamidomethylation	16165000	4341300	20583000	8282400	0	0	7859100	8743000	16481000	9370700	15325000	9783400	16165000	4341300	20583000	8282400	0	0	7859100	8743000	16481000	9370700	15325000	9783400	14207000	8301000	16037000	14207000	8301000	16037000	41554	plasminogen activator inhibitor 1 RNA-binding protein-like isoform X2 [Carassius auratus]
1053	1053	XP_026056650.1	0.1	21	4	4		24314000	17245000	23055000	17351000	22742000	18377000	9187600	30942000	21168000	23047000	18216000	17430000	23423000	16278000	22059000	16647000	22214000	17288000	9187600	30942000	19886000	23047000	18216000	16672000	20491000	24983000	20475000	19602000	24174000	19455000	29741	protein phosphatase 1 regulatory subunit 3G [Carassius auratus]
1054	1054	XP_026121834.1	1.39	5	1	1		16869000	14751000	24004000	16385000	18135000	37221000	17168000	17774000	20581000	14959000	23572000	15571000	16869000	14751000	24004000	16385000	18135000	37221000	17168000	17774000	20581000	14959000	23572000	15571000	18003000	22574000	18671000	18003000	22574000	18671000	21811	40S ribosomal protein S10-like [Carassius auratus]
1055	1055	XP_026051814.1	9.01	7	1	1		17168000	5293900	18029000	20487000	9460000	6600100	8784900	7747300	8027900	12833000	17936000	22996000	17168000	5293900	18029000	20487000	9460000	6600100	8784900	7747300	8027900	12833000	17936000	22996000	17594000	8148100	15448000	17594000	8148100	15448000	20266	peroxiredoxin-5 mitochondrial-like [Carassius auratus]
1056	1056	XP_026128451.1	4.85	7	2	2		7236900	8950100	12438000	9370800	18115000	17334000	7209900	13549000	9344700	7953000	10049000	8610400	7236900	8950100	12438000	9370800	18115000	17334000	7209900	13549000	9344700	7953000	10049000	8610400	9685800	14363000	8989400	9685800	14363000	8989400	47320	secernin-3 [Carassius auratus]
1057	1057	XP_026079435.1	0.51	3	1	1		10608000	7591400	10224000	7506200	0	0	9525400	7187700	12389000	13495000	6328500	7217100	10608000	7591400	10224000	7506200	0	0	9525400	7187700	12389000	13495000	6328500	7217100	8982300	8356500	9857400	8982300	8356500	9857400	29753	serine/arginine-rich splicing factor 5-like [Carassius auratus]
1058	1058	XP_026068692.1	6.08	5	1	1		8614100	9299000	18704000	9814200	11506000	20369000	10258000	10481000	8781200	8079400	9582200	10146000	8614100	9299000	18704000	9814200	11506000	20369000	10258000	10481000	8781200	8079400	9582200	10146000	11608000	13154000	9147300	11608000	13154000	9147300	18854	40S ribosomal protein S10 [Carassius auratus]
1059	1059	XP_026115853.1	17.73	33	3	3	Acetylation (Protein N-term)	4069200	3759400	4700800	3653800	6252400	8588400	5588700	6228600	6098000	4361500	6220300	4027600	4069200	3759400	4700800	3653800	6252400	8588400	5588700	6228600	6098000	4361500	6220300	4027600	4600600	7095800	5176900	4600600	7095800	5176900	17113	prefoldin subunit 5-like [Carassius auratus]
1060	1060	XP_026126815.1	3.95	2	1	1		0	0	2640100	1944100	0	6095300	0	2515300	1627500	1774300	0	1960300	0	0	2640100	1944100	0	6095300	0	2515300	1627500	1774300	0	1960300	2292100	4305300	1787400	2292100	4305300	1787400	76366	ATP-dependent RNA helicase DDX3X-like isoform X11 [Carassius auratus]
1061	1061	XP_026090905.1	1.71	12	1	1		7115800	5354400	3827600	5034100	6214900	0	945570	4247200	3909100	4863100	4525200	6613800	7115800	5354400	3827600	5034100	6214900	0	945570	4247200	3909100	4863100	4525200	6613800	5672100	5703900	5172100	5672100	5703900	5172100	17324	peroxiredoxin-5 mitochondrial-like [Carassius auratus]
1062	1062	XP_026123930.1	9.96	5	1	1	Carbamidomethylation	0	0	4150700	0	0	0	0	4357300	0	817520	293010	4178200	0	0	4150700	0	0	0	0	4357300	0	817520	293010	4178200	4150700	4357300	1762900	4150700	4357300	1762900	56270	calcium/calmodulin-dependent protein kinase type II delta 1 chain-like isoform X4 [Carassius auratus]
1063	1063	XP_026096988.1	10.15	49	9	9	Acetylation (Protein N-term)	172300000	133610000	346990000	220220000	162200000	107830000	180680000	162460000	196100000	207670000	236010000	166650000	132850000	94661000	260010000	163650000	99086000	94715000	133490000	103970000	139160000	149210000	157920000	118130000	221150000	200690000	204710000	162790000	133570000	141100000	17705	40S ribosomal protein S18 [Carassius auratus]
1064	1064	XP_026109973.1	10	5	1	1	Carbamidomethylation	3180400	677750	2381200	4022400	0	0	1764700	0	3026800	4251600	0	0	3180400	677750	2381200	4022400	0	0	1764700	0	3026800	4251600	0	0	2565400	1764700	3639200	2565400	1764700	3639200	22536	flavin reductase (NADPH)-like [Carassius auratus]
1065	1065	XP_026138916.1	3.6	4	1	1		22073000	24174000	21737000	24097000	22491000	38265000	24871000	24117000	23249000	20654000	30691000	26782000	22073000	24174000	21737000	24097000	22491000	38265000	24871000	24117000	23249000	20654000	30691000	26782000	23020000	27436000	25344000	23020000	27436000	25344000	33306	glyoxalase domain-containing protein 4-like [Carassius auratus]
1066	1066	XP_026099589.1	3.9	3	1	1		3684600	2019100	6250300	5487800	3681400	2518500	2219000	4289300	2684800	5778200	5633200	4085500	3684600	2019100	6250300	5487800	3681400	2518500	2219000	4289300	2684800	5778200	5633200	4085500	4360400	3177000	4545400	4360400	3177000	4545400	59435	far upstream element-binding protein 3-like isoform X7 [Carassius auratus]
1067	1067	XP_026052346.1	2.5	49	4	4	Carbamidomethylation	82235000	100880000	93345000	78964000	115440000	74698000	110720000	113230000	72069000	75339000	93442000	145090000	82235000	100290000	93345000	78788000	115440000	74698000	110420000	112060000	72069000	75339000	92473000	143420000	89045000	103880000	97145000	88665000	103150000	95825000	11395	glutaredoxin-1 [Carassius auratus]
1068	1068	XP_026093374.1	5.26	14	2	2	Carbamidomethylation	5531000	4503600	6906600	6875700	4544500	4868900	2482800	5224600	6702000	5884900	1670300	5804200	5531000	4503600	6906600	6875700	4544500	4868900	2482800	5224600	6702000	5884900	1670300	5804200	5954200	5706900	5707500	5954200	5706900	5707500	28080	thiamin pyrophosphokinase 1-like isoform X1 [Carassius auratus]
[truncated: 1,037 more rows]

## Sheet: Perseus_processed
Filtered, imputed and log2 transformed LFQ data
Explanation of columns
N: 5 days normoxia
A: 5 days anoxia
[truncated: 1,999 more rows]

## Sheet: significant_proteins
Differentially regulated proteins after applying ANOVA and Tukey's post-hoc test with FDR < 0.05, showing proteins with fold change > 2.
[truncated: 142 more rows]

[truncated: 2 more sheets: enrichment_analysis, PCA_loadings]
